# Supplementary material for: β-Cell-Derived Extracellular Vesicles Boost β-Cell Functionality in Human Pancreatic Islets
Source: Biomater Res. 2026 Mar 17;30:0346. doi: 10.34133/bmr.0346 (PMC12992928; doi:10.34133/bmr.0346)
Supplement: Supplementary 1 — Figs. S1 to S3 Excel file [file bmr.0346.f1.zip]

Archive with 2 entries (2 files):
- Boucenna et al Supplementary.docx
- Boucenna et al_Supplemental_BioinformaticAnalysis.xlsx
