# Supplementary material for: β-Cell-Derived Extracellular Vesicles Boost β-Cell Functionality in Human Pancreatic Islets
Source: Biomater Res. 2026 Mar 17;30:0346. doi: 10.34133/bmr.0346 (PMC12992928; doi:10.34133/bmr.0346)
Supplement: Supplementary 1 — Figs. S1 to S3 Excel file [file bmr.0346.f1.zip › Boucenna et al_Supplemental_BioinformaticAnalysis.xlsx]

## Sheet: Raw Data
SarahB_Proteomics_Combined, Samples report created on 04/10/2025
Experiment: SarahB_Proteomics_Combined
	Peak List Generator: unknown
		Version: unknown
		Charge States Calculated: unknown
		Deisotoped: unknown
		Textual Annotation: unknown
	Database Set: 1 Database
		Database Name: the contaminants_2024_03_release_CCP_cRAP.fasta_20240702.fasta; human_uniprotkb_9606_reviewed_2024_06_26_20240626 database
			Version: unknown
			Taxonomy: All Entries
			Number of Proteins: 20561
		Does database contain common contaminants?: unknown
	Search Engine Set: 1 Search Engine
		Search Engine: Mascot
			Version: 2.6.2
			Samples: All Samples
			Fragment Tolerance: 0.100 Da (Monoisotopic)
			Parent Tolerance: 5.0 PPM (Monoisotopic)
			Fixed Modifications: -63 on O (O-63), +58 on C (Carboxymethyl), +66 on J (J+66)
			Variable Modifications: +1 on NQ (Deamidated), +16 on M (Oxidation)
			Database: the contaminants_2024_03_release_CCP_cRAP.fasta_20240702.fasta; human_uniprotkb_9606_reviewed_2024_06_26_20240626 database (unknown version, 20561 entries)
			Digestion Enzyme: Trypsin
			Max Missed Cleavages: 2
			Probability Model:
				EV1 (6729a89ca5c02807___EV1.mgf.export.F015101): Peptide Prophet with Delta Mass Correction [+2 and below,+3,+4,+5,+6 and above]
				EV2 (6729a89ca5c02807___EV2.mgf.export.F015102): Peptide Prophet with Delta Mass Correction [+2 and below,+3,+4,+5,+6 and above]
				1525_3_SC (c71d324c7eaee362___1525_3_SC.mgf.export.F014968): Peptide Prophet with Delta Mass Correction [+2 and below,+3,+4,+5,+6 and above]
				Sc_Exo1 (6729a89ca5c02807___Sc_Exo1.mgf.export.F015105): Peptide Prophet with Delta Mass Correction [+2 and below,+3,+4,+5,+6 and above]
				1525_4_SC_EV4 (c71d324c7eaee362___1525_4_SC_EV4.mgf.export.F014969): Peptide Prophet with Delta Mass Correction [+2 and below,+3,+4,+5,+6 and above]
				SE (6729a89ca5c02807___SE.mgf.export.F015106): Peptide Prophet with Delta Mass Correction [+2 and below,+3,+4,+5,+6 and above]
				1525_1_IC (c71d324c7eaee362___1525_1_IC.mgf.export.F014957): Peptide Prophet with Delta Mass Correction [+2 and below,+3,+4,+5,+6 and above]
				IC (6729a89ca5c02807___IC.mgf.export.F015103): Peptide Prophet with Delta Mass Correction [+2 and below,+3,+4,+5,+6 and above]
				1525_2_IC_EV (c71d324c7eaee362___1525_2_IC_EV.mgf.export.F014961): Peptide Prophet with Delta Mass Correction [+2 and below,+3,+4,+5,+6 and above]
				IE (6729a89ca5c02807___IE.mgf.export.F015104): Peptide Prophet with Delta Mass Correction [+2 and below,+3,+4,+5,+6 and above]
	Scaffold: Version: Scaffold_5.1.2
		Modification Metadata Set: 2334 modifications
			Source: C:\Program Files\Scaffold\parameters\unimod.xml
			Comment:
		Protein Grouping Strategy: Experiment-wide grouping with binary peptide-protein weights
		Peptide Thresholds: 95.0% minimum
		Protein Thresholds: 99.0% minimum and 2 peptides minimum
		Peptide FDR: 0.4% (Prophet)
		Protein FDR: 0.0% (Prophet)
		GO Annotation Source(s):
		Pathway Annotation Source(s):
		Alternate ID Source(s):
									Total Spectrum Count	Total Spectrum Count	Total Spectrum Count	Total Spectrum Count	Total Spectrum Count	Total Spectrum Count	Total Spectrum Count	Total Spectrum Count	Total Spectrum Count	Total Spectrum Count
SarahB_Proteomics_Combined									Beta-cells EVs	Beta-cells EVs	Islets	Islets	Islets	Islets	Spheroids	Spheroids	Spheroids	Spheroids
#	Visible?	Starred?	Identified Proteins (1484)	Accession Number	Alternate ID	Molecular Weight	Protein Grouping Ambiguity	Taxonomy	EV1	EV2	Islet Control_n1	Iselt Control_n2	Islet EV-treated_n1	Islet EV-treated_n2	Spheroid Control_n1	Spheroid Control_n2	Spheroid EV-treated_n1	Spheroid EV-treated_n2
1	TRUE	Empty	Albumin OS=Bos taurus OX=9913 GN=ALB PE=1 SV=4	cRAP087		69 kDa	TRUE	unknown	2069	2116	2095	1853	1878	1641	1800	1837	2146	1209
2	TRUE	Empty	Albumin OS=Homo sapiens OX=9606 GN=ALB PE=1 SV=2	cRAP002		69 kDa	TRUE	unknown	124	135	112	121	105	103	95	118	105	92
3	TRUE	Empty	Endoplasmic reticulum chaperone BiP OS=Homo sapiens OX=9606 GN=HSPA5 PE=1 SV=2	P11021		72 kDa	TRUE	unknown	8	5	113	143	158	137	119	142	136	134
4	TRUE	Empty	60 kDa heat shock protein, mitochondrial OS=Homo sapiens OX=9606 GN=HSPD1 PE=1 SV=2	P10809		61 kDa		unknown	2	1	108	113	136	105	117	136	159	94
5	TRUE	Empty	Actin, cytoplasmic 2 OS=Homo sapiens OX=9606 GN=ACTG1 PE=1 SV=1	P63261 (+1)		42 kDa	TRUE	unknown	32	32	86	107	123	109	98	113	113	83
6	TRUE	Empty	Aldehyde dehydrogenase 1A1 OS=Homo sapiens OX=9606 GN=ALDH1A1 PE=1 SV=2	P00352		55 kDa	TRUE	unknown	19	16	97	109	141	111	90	94	118	86
7	TRUE	Empty	Heat shock protein HSP 90-alpha OS=Homo sapiens OX=9606 GN=HSP90AA1 PE=1 SV=5	P07900		85 kDa	TRUE	unknown	28	31	56	69	77	68	113	130	145	96
8	TRUE	Empty	Glyceraldehyde-3-phosphate dehydrogenase OS=Homo sapiens OX=9606 GN=GAPDH PE=1 SV=3	P04406		36 kDa		unknown	23	22	83	104	113	106	81	114	110	78
9	TRUE	Empty	Tubulin beta chain OS=Homo sapiens OX=9606 GN=TUBB PE=1 SV=2	P07437		50 kDa	TRUE	unknown	32	31	67	78	107	86	113	122	135	91
10	TRUE	Empty	Endoplasmin OS=Homo sapiens OX=9606 GN=HSP90B1 PE=1 SV=1	P14625		92 kDa	TRUE	unknown	3	0	80	80	105	98	91	112	119	86
11	TRUE	Empty	Tubulin beta-4B chain OS=Homo sapiens OX=9606 GN=TUBB4B PE=1 SV=1	P68371		50 kDa	TRUE	unknown	25	27	64	71	97	80	100	113	122	80
12	TRUE	Empty	Heat shock protein HSP 90-beta OS=Homo sapiens OX=9606 GN=HSP90AB1 PE=1 SV=4	P08238		83 kDa	TRUE	unknown	25	27	52	57	73	67	88	93	125	85
13	TRUE	Empty	Tubulin alpha-1A chain OS=Homo sapiens OX=9606 GN=TUBA1A PE=1 SV=1	Q71U36		50 kDa	TRUE	unknown	21	21	62	67	85	76	82	94	86	78
14	TRUE	Empty	Tubulin beta-2B chain OS=Homo sapiens OX=9606 GN=TUBB2B PE=1 SV=1	Q9BVA1		50 kDa	TRUE	unknown	23	25	0	59	81	71	86	106	107	78
15	TRUE	Empty	Tubulin alpha-1B chain OS=Homo sapiens OX=9606 GN=TUBA1B PE=1 SV=1	P68363		50 kDa	TRUE	unknown	23	22	62	67	81	75	79	90	83	77
16	TRUE	Empty	Protein disulfide-isomerase A3 OS=Homo sapiens OX=9606 GN=PDIA3 PE=1 SV=4	P30101		57 kDa		unknown	1	2	75	91	110	99	69	71	77	69
17	TRUE	Empty	Actin, alpha skeletal muscle OS=Homo sapiens OX=9606 GN=ACTA1 PE=1 SV=1	P68133		42 kDa	TRUE	unknown	25	23	54	73	77	75	63	75	72	56
18	TRUE	Empty	Heat shock 70 kDa protein 1A OS=Homo sapiens OX=9606 GN=HSPA1A PE=1 SV=1	P0DMV8 (+1)		70 kDa	TRUE	unknown	17	12	61	67	88	76	67	69	80	58
19	TRUE	Empty	Alpha-enolase OS=Homo sapiens OX=9606 GN=ENO1 PE=1 SV=2	P06733		47 kDa	TRUE	unknown	12	12	73	74	99	70	67	62	91	45
20	TRUE	Empty	Heat shock cognate 71 kDa protein OS=Homo sapiens OX=9606 GN=HSPA8 PE=1 SV=1	P11142		71 kDa	TRUE	unknown	27	26	49	48	73	53	76	75	81	76
21	TRUE	Empty	Tubulin alpha-4A chain OS=Homo sapiens OX=9606 GN=TUBA4A PE=1 SV=1	P68366		50 kDa	TRUE	unknown	20	18	58	65	80	66	71	75	71	65
22	TRUE	Empty	Keratin, type II cytoskeletal 1 OS=Homo sapiens OX=9606 GN=KRT1 PE=1 SV=6	cRAP054		66 kDa	TRUE	unknown	68	59	56	55	83	50	46	40	31	118
23	TRUE	Empty	Tubulin beta-4A chain OS=Homo sapiens OX=9606 GN=TUBB4A PE=1 SV=2	P04350		50 kDa	TRUE	unknown	0	0	49	55	78	61	76	0	92	60
24	TRUE	Empty	Clathrin heavy chain 1 OS=Homo sapiens OX=9606 GN=CLTC PE=1 SV=5	Q00610		192 kDa		unknown	18	16	50	67	62	81	51	79	62	52
25	TRUE	Empty	Keratin, type II cytoskeletal 8 OS=Homo sapiens OX=9606 GN=KRT8 PE=1 SV=7	P05787		54 kDa	TRUE	unknown	2	1	47	62	60	60	58	83	71	84
26	TRUE	Empty	Pyruvate kinase PKM OS=Homo sapiens OX=9606 GN=PKM PE=1 SV=4	P14618		58 kDa	TRUE	unknown	11	8	63	65	74	78	60	73	81	51
27	TRUE	Empty	Myosin-9 OS=Homo sapiens OX=9606 GN=MYH9 PE=1 SV=4	P35579		227 kDa	TRUE	unknown	0	3	46	124	100	112	19	60	40	45
28	TRUE	Empty	Protein disulfide-isomerase OS=Homo sapiens OX=9606 GN=P4HB PE=1 SV=3	P07237		57 kDa		unknown	0	0	67	71	76	58	51	57	66	54
29	TRUE	Empty	Ubiquitin-like modifier-activating enzyme 1 OS=Homo sapiens OX=9606 GN=UBA1 PE=1 SV=3	P22314		118 kDa		unknown	16	13	39	56	54	47	64	89	78	63
30	TRUE	Empty	Alpha-actinin-4 OS=Homo sapiens OX=9606 GN=ACTN4 PE=1 SV=2	O43707		105 kDa	TRUE	unknown	3	1	46	64	78	59	61	79	82	55
31	TRUE	Empty	Hydroxyacyl-coenzyme A dehydrogenase, mitochondrial OS=Homo sapiens OX=9606 GN=HADH PE=1 SV=3	Q16836		34 kDa		unknown	0	0	52	55	70	55	62	77	83	43
32	TRUE	Empty	Elongation factor 2 OS=Homo sapiens OX=9606 GN=EEF2 PE=1 SV=4	P13639		95 kDa	TRUE	unknown	7	8	45	47	74	54	60	71	85	50
33	TRUE	Empty	Carboxypeptidase E OS=Homo sapiens OX=9606 GN=CPE PE=1 SV=1	P16870		53 kDa		unknown	21	17	58	53	75	61	50	45	50	38
34	TRUE	Empty	Tubulin beta-3 chain OS=Homo sapiens OX=9606 GN=TUBB3 PE=1 SV=2	Q13509		50 kDa	TRUE	unknown	0	0	40	49	59	46	57	62	72	51
35	TRUE	Empty	ATP synthase subunit beta, mitochondrial OS=Homo sapiens OX=9606 GN=ATP5F1B PE=1 SV=3	P06576		57 kDa		unknown	0	0	53	62	85	70	47	52	56	39
36	TRUE	Empty	ATP synthase subunit alpha, mitochondrial OS=Homo sapiens OX=9606 GN=ATP5F1A PE=1 SV=1	P25705		60 kDa		unknown	0	0	58	62	69	60	44	51	46	33
37	TRUE	Empty	Stress-70 protein, mitochondrial OS=Homo sapiens OX=9606 GN=HSPA9 PE=1 SV=2	P38646		74 kDa	TRUE	unknown	0	0	39	45	56	51	49	48	60	60
38	TRUE	Empty	Keratin, type I cytoskeletal 10 OS=Homo sapiens OX=9606 GN=KRT10 PE=1 SV=6	cRAP039		59 kDa	TRUE	unknown	43	35	36	35	65	22	36	24	13	68
39	TRUE	Empty	Transitional endoplasmic reticulum ATPase OS=Homo sapiens OX=9606 GN=VCP PE=1 SV=4	P55072		89 kDa		unknown	4	5	43	48	55	45	38	54	46	46
40	TRUE	Empty	Serotransferrin OS=Homo sapiens OX=9606 GN=TF PE=1 SV=4	cRAP108		77 kDa		unknown	191	194	0	0	0	0	0	0	0	12
41	TRUE	Empty	Myosin-10 OS=Homo sapiens OX=9606 GN=MYH10 PE=1 SV=3	P35580		229 kDa	TRUE	unknown	10	10	19	47	47	44	30	62	38	55
42	TRUE	Empty	Elongation factor 1-alpha 1 OS=Homo sapiens OX=9606 GN=EEF1A1 PE=1 SV=1	P68104 (+1)		50 kDa	TRUE	unknown	14	10	34	41	47	46	42	45	46	39
43	TRUE	Empty	Phosphoglycerate kinase 1 OS=Homo sapiens OX=9606 GN=PGK1 PE=1 SV=3	P00558		45 kDa		unknown	3	2	48	50	62	51	28	39	40	28
44	TRUE	Empty	Transketolase OS=Homo sapiens OX=9606 GN=TKT PE=1 SV=3	P29401		68 kDa		unknown	0	0	47	58	60	49	32	40	48	35
45	TRUE	Empty	ATP-citrate synthase OS=Homo sapiens OX=9606 GN=ACLY PE=1 SV=3	P53396		121 kDa		unknown	8	6	34	50	57	61	28	48	36	28
46	TRUE	Empty	Annexin A5 OS=Homo sapiens OX=9606 GN=ANXA5 PE=1 SV=2	P08758		36 kDa		unknown	3	4	50	60	59	51	28	38	38	28
47	TRUE	Empty	Triosephosphate isomerase OS=Homo sapiens OX=9606 GN=TPI1 PE=1 SV=4	P60174		27 kDa		unknown	3	0	34	47	46	47	35	46	42	40
48	TRUE	Empty	Vimentin OS=Homo sapiens OX=9606 GN=VIM PE=1 SV=4	P08670		54 kDa	TRUE	unknown	1	0	67	83	92	80	0	5	0	3
49	TRUE	Empty	Elongation factor 1-alpha 2 OS=Homo sapiens OX=9606 GN=EEF1A2 PE=1 SV=1	Q05639		50 kDa	TRUE	unknown	10	8	25	35	38	33	43	43	53	41
50	TRUE	Empty	Fructose-bisphosphate aldolase A OS=Homo sapiens OX=9606 GN=ALDOA PE=1 SV=2	P04075		39 kDa	TRUE	unknown	2	2	48	50	70	51	20	24	34	16
51	TRUE	Empty	Heat shock-related 70 kDa protein 2 OS=Homo sapiens OX=9606 GN=HSPA2 PE=1 SV=1	P54652		70 kDa	TRUE	unknown	17	12	0	0	0	0	38	48	40	46
52	TRUE	Empty	Annexin A6 OS=Homo sapiens OX=9606 GN=ANXA6 PE=1 SV=3	P08133		76 kDa		unknown	1	0	61	59	78	68	14	11	18	10
53	TRUE	Empty	Calreticulin OS=Homo sapiens OX=9606 GN=CALR PE=1 SV=1	P27797		48 kDa		unknown	0	0	47	40	55	34	41	36	53	34
54	TRUE	Empty	Neutral alpha-glucosidase AB OS=Homo sapiens OX=9606 GN=GANAB PE=1 SV=3	Q14697		107 kDa		unknown	0	1	26	31	41	36	41	45	49	33
55	TRUE	Empty	Malate dehydrogenase, mitochondrial OS=Homo sapiens OX=9606 GN=MDH2 PE=1 SV=3	P40926		36 kDa		unknown	0	0	32	53	44	47	23	34	28	31
56	TRUE	Empty	Alpha-actinin-1 OS=Homo sapiens OX=9606 GN=ACTN1 PE=1 SV=2	P12814		103 kDa	TRUE	unknown	0	0	32	42	49	42	29	43	42	33
57	TRUE	Empty	Keratin, type I cytoskeletal 19 OS=Homo sapiens OX=9606 GN=KRT19 PE=1 SV=4	P08727		44 kDa	TRUE	unknown	1	0	15	29	26	26	36	63	51	49
58	TRUE	Empty	Pro-glucagon OS=Homo sapiens OX=9606 GN=GCG PE=1 SV=3	P01275		21 kDa		unknown	0	0	41	113	64	93	6	2	0	0
59	TRUE	Empty	Histone H2B type 1-D OS=Homo sapiens OX=9606 GN=H2BC5 PE=1 SV=2	P58876 (+4)		14 kDa	TRUE	unknown	45	45	9	39	28	17	13	38	27	28
60	TRUE	Empty	Histone H2A.J OS=Homo sapiens OX=9606 GN=H2AJ PE=1 SV=1	Q9BTM1		14 kDa	TRUE	unknown	32	30	10	20	16	17	14	30	17	26
61	TRUE	Empty	Keratin, type II cytoskeletal 2 epidermal OS=Homo sapiens OX=9606 GN=KRT2 PE=1 SV=2	cRAP053		65 kDa	TRUE	unknown	36	31	22	31	48	10	12	20	12	62
62	TRUE	Empty	Prelamin-A/C OS=Homo sapiens OX=9606 GN=LMNA PE=1 SV=1	P02545		74 kDa	TRUE	unknown	0	0	51	57	71	57	14	15	17	18
63	TRUE	Empty	Gelsolin OS=Homo sapiens OX=9606 GN=GSN PE=1 SV=1	cRAP031		86 kDa		unknown	6	3	47	53	64	38	13	16	15	10
64	TRUE	Empty	Hypoxia up-regulated protein 1 OS=Homo sapiens OX=9606 GN=HYOU1 PE=1 SV=1	Q9Y4L1		111 kDa		unknown	0	0	51	46	63	45	14	18	24	13
65	TRUE	Empty	Histone H2B type 2-E OS=Homo sapiens OX=9606 GN=H2BC21 PE=1 SV=3	Q16778		14 kDa	TRUE	unknown	43	44	9	36	27	15	14	36	25	25
66	TRUE	Empty	Ubiquitin-ribosomal protein eS31 fusion protein OS=Homo sapiens OX=9606 GN=RPS27A PE=1 SV=2	cRAP099 (+2)		18 kDa		unknown	19	18	14	28	37	22	27	29	36	24
67	TRUE	Empty	Protein disulfide-isomerase A6 OS=Homo sapiens OX=9606 GN=PDIA6 PE=1 SV=1	Q15084		48 kDa		unknown	0	0	31	41	42	32	33	42	48	36
68	TRUE	Empty	Trifunctional enzyme subunit alpha, mitochondrial OS=Homo sapiens OX=9606 GN=HADHA PE=1 SV=2	P40939		83 kDa		unknown	0	0	30	34	42	30	26	32	37	21
69	TRUE	Empty	Glucose-6-phosphate isomerase OS=Homo sapiens OX=9606 GN=GPI PE=1 SV=4	P06744		63 kDa		unknown	0	0	32	39	42	28	19	26	31	15
70	TRUE	Empty	Protein disulfide-isomerase A4 OS=Homo sapiens OX=9606 GN=PDIA4 PE=1 SV=2	P13667		73 kDa		unknown	0	0	19	24	33	19	27	39	47	28
71	TRUE	Empty	X-ray repair cross-complementing protein 6 OS=Homo sapiens OX=9606 GN=XRCC6 PE=1 SV=2	P12956		70 kDa		unknown	1	2	24	30	37	26	28	38	43	27
72	TRUE	Empty	Ras GTPase-activating-like protein IQGAP1 OS=Homo sapiens OX=9606 GN=IQGAP1 PE=1 SV=1	P46940		189 kDa		unknown	0	0	22	32	39	28	28	39	28	23
73	TRUE	Empty	Dihydropyrimidinase-related protein 2 OS=Homo sapiens OX=9606 GN=DPYSL2 PE=1 SV=1	Q16555		62 kDa	TRUE	unknown	3	1	18	22	33	25	38	43	51	29
74	TRUE	Empty	Keratin, type I cytoskeletal 9 OS=Homo sapiens OX=9606 GN=KRT9 PE=1 SV=3	cRAP041		62 kDa	TRUE	unknown	26	23	21	21	55	20	6	14	13	36
75	TRUE	Empty	Calnexin OS=Homo sapiens OX=9606 GN=CANX PE=1 SV=2	P27824		68 kDa	TRUE	unknown	0	0	26	28	34	25	24	27	37	20
76	TRUE	Empty	Nucleolin OS=Homo sapiens OX=9606 GN=NCL PE=1 SV=3	P19338		77 kDa		unknown	31	24	12	25	24	20	18	30	32	23
77	TRUE	Empty	Cytoplasmic dynein 1 heavy chain 1 OS=Homo sapiens OX=9606 GN=DYNC1H1 PE=1 SV=5	Q14204		532 kDa		unknown	1	0	1	49	5	58	0	62	0	30
78	TRUE	Empty	Ribosome-binding protein 1 OS=Homo sapiens OX=9606 GN=RRBP1 PE=1 SV=5	Q9P2E9		152 kDa	TRUE	unknown	0	0	12	30	19	16	24	54	36	53
79	TRUE	Empty	Transthyretin OS=Homo sapiens OX=9606 GN=TTR PE=1 SV=1	P02766		16 kDa		unknown	7	8	45	37	46	29	22	27	32	23
80	TRUE	Empty	Heterogeneous nuclear ribonucleoprotein K OS=Homo sapiens OX=9606 GN=HNRNPK PE=1 SV=1	P61978		51 kDa		unknown	0	0	21	26	33	30	36	39	38	42
81	TRUE	Empty	Villin-1 OS=Homo sapiens OX=9606 GN=VIL1 PE=1 SV=4	P09327		93 kDa		unknown	5	5	0	0	0	0	50	63	71	51
82	TRUE	Empty	Vitamin D-binding protein OS=Homo sapiens OX=9606 GN=GC PE=1 SV=2	P02774		53 kDa		unknown	32	30	1	0	1	2	38	38	46	26
83	TRUE	Empty	Heterogeneous nuclear ribonucleoproteins A2/B1 OS=Homo sapiens OX=9606 GN=HNRNPA2B1 PE=1 SV=2	P22626		37 kDa		unknown	0	0	16	23	24	25	30	42	40	33
84	TRUE	Empty	Ezrin OS=Homo sapiens OX=9606 GN=EZR PE=1 SV=4	P15311		69 kDa	TRUE	unknown	1	2	21	26	32	23	21	30	35	22
85	TRUE	Empty	Gamma-enolase OS=Homo sapiens OX=9606 GN=ENO2 PE=1 SV=3	P09104		47 kDa	TRUE	unknown	0	3	36	33	44	28	24	15	33	16
86	TRUE	Empty	Filamin-B OS=Homo sapiens OX=9606 GN=FLNB PE=1 SV=2	O75369		278 kDa	TRUE	unknown	0	0	35	62	40	60	0	9	1	6
87	TRUE	Empty	Keratin, type I cytoskeletal 18 OS=Homo sapiens OX=9606 GN=KRT18 PE=1 SV=2	P05783		48 kDa	TRUE	unknown	0	0	16	27	33	35	18	26	23	20
88	TRUE	Empty	Clusterin OS=Homo sapiens OX=9606 GN=CLU PE=1 SV=1	P10909		52 kDa		unknown	20	22	17	26	28	24	15	24	18	25
89	TRUE	Empty	Collagen alpha-3(VI) chain OS=Homo sapiens OX=9606 GN=COL6A3 PE=1 SV=5	P12111		344 kDa		unknown	0	0	22	74	47	50	0	0	0	0
90	TRUE	Empty	V-type proton ATPase catalytic subunit A OS=Homo sapiens OX=9606 GN=ATP6V1A PE=1 SV=2	P38606		68 kDa		unknown	1	1	22	23	34	27	26	27	29	19
91	TRUE	Empty	Cullin-associated NEDD8-dissociated protein 1 OS=Homo sapiens OX=9606 GN=CAND1 PE=1 SV=2	Q86VP6		136 kDa	TRUE	unknown	0	0	17	22	26	16	31	35	34	16
92	TRUE	Empty	ATP-dependent RNA helicase A OS=Homo sapiens OX=9606 GN=DHX9 PE=1 SV=4	Q08211		141 kDa		unknown	0	0	5	12	15	12	31	44	39	21
93	TRUE	Empty	Chromogranin-A OS=Homo sapiens OX=9606 GN=CHGA PE=1 SV=7	P10645		51 kDa		unknown	10	9	3	12	4	5	30	50	47	42
94	TRUE	Empty	Heterogeneous nuclear ribonucleoprotein U OS=Homo sapiens OX=9606 GN=HNRNPU PE=1 SV=6	Q00839		91 kDa		unknown	0	0	6	18	14	18	25	37	28	28
95	TRUE	Empty	Histone H4 OS=Homo sapiens OX=9606 GN=H4C1 PE=1 SV=2	P62805		11 kDa		unknown	36	40	6	24	11	11	11	33	22	28
96	TRUE	Empty	Peptidyl-prolyl cis-trans isomerase A OS=Homo sapiens OX=9606 GN=PPIA PE=1 SV=2	cRAP094		18 kDa	TRUE	unknown	3	2	17	33	24	28	29	32	31	26
97	TRUE	Empty	Secretagogin OS=Homo sapiens OX=9606 GN=SCGN PE=1 SV=2	O76038		32 kDa		unknown	0	0	33	36	41	37	17	19	21	14
98	TRUE	Empty	Galectin-3-binding protein OS=Homo sapiens OX=9606 GN=LGALS3BP PE=1 SV=1	Q08380		65 kDa		unknown	34	30	10	15	15	11	18	24	22	23
99	TRUE	Empty	Fatty acid synthase OS=Homo sapiens OX=9606 GN=FASN PE=1 SV=3	P49327		273 kDa		unknown	5	7	0	14	1	14	16	60	12	38
100	TRUE	Empty	T-complex protein 1 subunit beta OS=Homo sapiens OX=9606 GN=CCT2 PE=1 SV=4	P78371		57 kDa		unknown	2	1	15	18	21	19	20	31	33	17
101	TRUE	Empty	X-ray repair cross-complementing protein 5 OS=Homo sapiens OX=9606 GN=XRCC5 PE=1 SV=3	P13010		83 kDa		unknown	1	2	17	16	24	20	25	26	36	15
102	TRUE	Empty	14-3-3 protein epsilon OS=Homo sapiens OX=9606 GN=YWHAE PE=1 SV=1	P62258		29 kDa	TRUE	unknown	1	1	15	31	25	19	20	31	26	25
103	TRUE	Empty	14-3-3 protein zeta/delta OS=Homo sapiens OX=9606 GN=YWHAZ PE=1 SV=1	P63104		28 kDa	TRUE	unknown	0	0	19	30	26	26	23	28	26	24
104	TRUE	Empty	Spectrin alpha chain, non-erythrocytic 1 OS=Homo sapiens OX=9606 GN=SPTAN1 PE=1 SV=3	Q13813		285 kDa		unknown	0	0	19	37	25	28	10	35	10	26
105	TRUE	Empty	Isocitrate dehydrogenase [NADP] cytoplasmic OS=Homo sapiens OX=9606 GN=IDH1 PE=1 SV=2	O75874		47 kDa	TRUE	unknown	0	0	9	8	12	8	35	35	36	24
106	TRUE	Empty	Poly [ADP-ribose] polymerase 1 OS=Homo sapiens OX=9606 GN=PARP1 PE=1 SV=4	P09874		113 kDa		unknown	2	0	4	5	8	8	37	46	38	29
107	TRUE	Empty	Trypsin OS=Sus scrofa OX=9823 PE=1 SV=1	cRAP112		24 kDa		unknown	17	28	12	32	12	31	12	19	12	25
108	TRUE	Empty	Stress-induced-phosphoprotein 1 OS=Homo sapiens OX=9606 GN=STIP1 PE=1 SV=1	P31948		63 kDa		unknown	0	0	8	14	13	11	20	26	29	25
109	TRUE	Empty	Heat shock 70 kDa protein 4 OS=Homo sapiens OX=9606 GN=HSPA4 PE=1 SV=4	P34932		94 kDa	TRUE	unknown	0	0	7	15	16	12	20	30	31	23
110	TRUE	Empty	T-complex protein 1 subunit zeta OS=Homo sapiens OX=9606 GN=CCT6A PE=1 SV=3	P40227		58 kDa		unknown	1	0	12	17	19	15	21	23	24	22
111	TRUE	Empty	Synaptic vesicle membrane protein VAT-1 homolog OS=Homo sapiens OX=9606 GN=VAT1 PE=1 SV=2	Q99536		42 kDa		unknown	0	0	26	31	38	34	9	10	15	6
112	TRUE	Empty	Elongation factor 1-gamma OS=Homo sapiens OX=9606 GN=EEF1G PE=1 SV=3	P26641		50 kDa		unknown	4	4	12	12	19	18	21	23	21	22
113	TRUE	Empty	Serine/threonine-protein phosphatase 2A 65 kDa regulatory subunit A alpha isoform OS=Homo sapiens OX=9606 GN=PPP2R1A PE=1 SV=4	P30153		65 kDa		unknown	0	1	12	18	16	16	23	28	33	15
114	TRUE	Empty	Peroxiredoxin-2 OS=Homo sapiens OX=9606 GN=PRDX2 PE=1 SV=5	P32119		22 kDa	TRUE	unknown	3	3	12	16	20	18	17	22	23	19
115	TRUE	Empty	Endoplasmic reticulum resident protein 29 OS=Homo sapiens OX=9606 GN=ERP29 PE=1 SV=4	P30040		29 kDa		unknown	0	0	21	25	25	19	15	18	20	16
116	TRUE	Empty	V-type proton ATPase subunit B, brain isoform OS=Homo sapiens OX=9606 GN=ATP6V1B2 PE=1 SV=3	P21281		57 kDa	TRUE	unknown	0	0	16	20	32	23	13	17	20	10
117	TRUE	Empty	Polypyrimidine tract-binding protein 1 OS=Homo sapiens OX=9606 GN=PTBP1 PE=1 SV=2	P26599		60 kDa		unknown	3	1	15	13	23	15	17	23	32	19
118	TRUE	Empty	Leucine-rich PPR motif-containing protein, mitochondrial OS=Homo sapiens OX=9606 GN=LRPPRC PE=1 SV=3	P42704		158 kDa		unknown	0	0	12	13	26	17	14	20	24	11
119	TRUE	Empty	Nucleophosmin OS=Homo sapiens OX=9606 GN=NPM1 PE=1 SV=2	P06748		33 kDa		unknown	23	20	10	15	14	9	14	16	16	19
120	TRUE	Empty	Talin-1 OS=Homo sapiens OX=9606 GN=TLN1 PE=1 SV=3	Q9Y490		270 kDa	TRUE	unknown	1	1	21	35	27	28	7	17	7	9
121	TRUE	Empty	Vinculin OS=Homo sapiens OX=9606 GN=VCL PE=1 SV=4	P18206		124 kDa		unknown	0	0	12	25	26	26	13	22	16	20
122	TRUE	Empty	Rab GDP dissociation inhibitor alpha OS=Homo sapiens OX=9606 GN=GDI1 PE=1 SV=2	P31150		51 kDa	TRUE	unknown	0	0	22	22	28	23	13	20	28	11
123	TRUE	Empty	Keratin, type II cytoskeletal 6A OS=Homo sapiens OX=9606 GN=KRT6A PE=1 SV=3	P02538		60 kDa	TRUE	unknown	9	10	9	13	14	8	9	10	0	34
124	TRUE	Empty	Parkinson disease protein 7 OS=Homo sapiens OX=9606 GN=PARK7 PE=1 SV=2	Q99497		20 kDa		unknown	0	0	12	15	18	14	15	23	23	19
125	TRUE	Empty	Heterogeneous nuclear ribonucleoprotein A1 OS=Homo sapiens OX=9606 GN=HNRNPA1 PE=1 SV=5	P09651		39 kDa	TRUE	unknown	0	0	13	13	16	10	24	32	33	18
126	TRUE	Empty	Importin subunit beta-1 OS=Homo sapiens OX=9606 GN=KPNB1 PE=1 SV=2	Q14974		97 kDa		unknown	0	0	13	14	18	13	19	20	30	21
127	TRUE	Empty	T-complex protein 1 subunit eta OS=Homo sapiens OX=9606 GN=CCT7 PE=1 SV=2	Q99832		59 kDa		unknown	0	1	10	12	18	13	21	19	24	14
128	TRUE	Empty	Tumor protein D52 OS=Homo sapiens OX=9606 GN=TPD52 PE=1 SV=2	P55327		24 kDa		unknown	0	0	18	14	22	14	22	24	25	23
129	TRUE	Empty	Aconitate hydratase, mitochondrial OS=Homo sapiens OX=9606 GN=ACO2 PE=1 SV=2	Q99798		85 kDa		unknown	0	0	13	26	32	22	13	17	16	9
130	TRUE	Empty	14-3-3 protein theta OS=Homo sapiens OX=9606 GN=YWHAQ PE=1 SV=1	P27348		28 kDa	TRUE	unknown	2	0	16	20	19	17	21	23	25	20
131	TRUE	Empty	Epoxide hydrolase 1 OS=Homo sapiens OX=9606 GN=EPHX1 PE=1 SV=1	P07099		53 kDa		unknown	0	0	3	2	6	2	25	35	32	23
132	TRUE	Empty	Adenosylhomocysteinase OS=Homo sapiens OX=9606 GN=AHCY PE=1 SV=4	P23526		48 kDa		unknown	5	5	6	8	11	9	27	30	37	28
133	TRUE	Empty	T-complex protein 1 subunit alpha OS=Homo sapiens OX=9606 GN=TCP1 PE=1 SV=1	P17987		60 kDa		unknown	2	3	5	11	14	15	22	23	26	17
134	TRUE	Empty	Neurosecretory protein VGF OS=Homo sapiens OX=9606 GN=VGF PE=1 SV=2	O15240		67 kDa		unknown	0	0	24	50	37	41	1	0	0	0
135	TRUE	Empty	Glutaminase kidney isoform, mitochondrial OS=Homo sapiens OX=9606 GN=GLS PE=1 SV=1	O94925		73 kDa		unknown	0	0	9	13	20	16	21	25	29	17
136	TRUE	Empty	Voltage-dependent anion-selective channel protein 1 OS=Homo sapiens OX=9606 GN=VDAC1 PE=1 SV=2	P21796		31 kDa		unknown	0	0	16	29	28	26	15	14	15	12
137	TRUE	Empty	Heterogeneous nuclear ribonucleoprotein M OS=Homo sapiens OX=9606 GN=HNRNPM PE=1 SV=3	P52272		78 kDa		unknown	0	0	5	16	16	14	13	22	20	15
138	TRUE	Empty	Very long-chain specific acyl-CoA dehydrogenase, mitochondrial OS=Homo sapiens OX=9606 GN=ACADVL PE=1 SV=1	P49748		70 kDa		unknown	0	0	18	24	45	28	10	10	12	10
139	TRUE	Empty	ADP/ATP translocase 2 OS=Homo sapiens OX=9606 GN=SLC25A5 PE=1 SV=7	P05141		33 kDa	TRUE	unknown	0	0	16	18	14	19	21	25	22	19
140	TRUE	Empty	Dolichyl-diphosphooligosaccharide--protein glycosyltransferase subunit 1 OS=Homo sapiens OX=9606 GN=RPN1 PE=1 SV=1	P04843		69 kDa		unknown	0	0	11	21	19	27	12	22	16	15
141	TRUE	Empty	ADP/ATP translocase 3 OS=Homo sapiens OX=9606 GN=SLC25A6 PE=1 SV=4	P12236		33 kDa	TRUE	unknown	0	0	15	16	15	17	21	23	23	18
142	TRUE	Empty	14-3-3 protein gamma OS=Homo sapiens OX=9606 GN=YWHAG PE=1 SV=2	P61981		28 kDa	TRUE	unknown	0	0	12	25	14	19	14	21	19	16
143	TRUE	Empty	Moesin OS=Homo sapiens OX=9606 GN=MSN PE=1 SV=3	P26038		68 kDa	TRUE	unknown	1	0	17	21	31	24	7	9	8	6
144	TRUE	Empty	Filamin-A OS=Homo sapiens OX=9606 GN=FLNA PE=1 SV=4	P21333		281 kDa	TRUE	unknown	0	0	18	40	31	39	0	0	0	0
145	TRUE	Empty	T-complex protein 1 subunit gamma OS=Homo sapiens OX=9606 GN=CCT3 PE=1 SV=4	P49368		61 kDa		unknown	1	2	9	10	14	8	18	21	22	15
146	TRUE	Empty	Desmoplakin OS=Homo sapiens OX=9606 GN=DSP PE=1 SV=3	P15924		332 kDa		unknown	0	1	5	9	9	9	6	40	11	23
147	TRUE	Empty	Alanine--tRNA ligase, cytoplasmic OS=Homo sapiens OX=9606 GN=AARS1 PE=1 SV=2	P49588		107 kDa		unknown	0	0	12	15	20	14	16	21	19	19
148	TRUE	Empty	Matrin-3 OS=Homo sapiens OX=9606 GN=MATR3 PE=1 SV=2	P43243		95 kDa		unknown	0	0	4	12	10	13	14	26	20	18
149	TRUE	Empty	Peroxiredoxin-5, mitochondrial OS=Homo sapiens OX=9606 GN=PRDX5 PE=1 SV=4	P30044		22 kDa		unknown	0	0	18	22	21	20	14	18	16	15
150	TRUE	Empty	14-3-3 protein beta/alpha OS=Homo sapiens OX=9606 GN=YWHAB PE=1 SV=3	P31946		28 kDa	TRUE	unknown	0	0	10	21	15	17	18	20	17	16
151	TRUE	Empty	Annexin A4 OS=Homo sapiens OX=9606 GN=ANXA4 PE=1 SV=4	P09525		36 kDa		unknown	0	0	11	23	24	24	9	12	10	9
152	TRUE	Empty	Keratin, type II cytoskeletal 7 OS=Homo sapiens OX=9606 GN=KRT7 PE=1 SV=5	P08729		51 kDa	TRUE	unknown	2	0	17	20	27	20	0	0	0	0
153	TRUE	Empty	Glutamate dehydrogenase 1, mitochondrial OS=Homo sapiens OX=9606 GN=GLUD1 PE=1 SV=2	P00367		61 kDa		unknown	0	0	19	19	26	16	9	10	12	11
154	TRUE	Empty	Keratin, type II cytoskeletal 5 OS=Homo sapiens OX=9606 GN=KRT5 PE=1 SV=3	P13647		62 kDa	TRUE	unknown	9	8	8	11	12	5	0	9	0	29
155	TRUE	Empty	Myosin-14 OS=Homo sapiens OX=9606 GN=MYH14 PE=1 SV=2	Q7Z406		228 kDa	TRUE	unknown	0	0	6	19	12	15	11	28	11	23
156	TRUE	Empty	T-complex protein 1 subunit delta OS=Homo sapiens OX=9606 GN=CCT4 PE=1 SV=4	P50991		58 kDa		unknown	0	1	8	12	16	14	20	24	23	19
157	TRUE	Empty	Rab GDP dissociation inhibitor beta OS=Homo sapiens OX=9606 GN=GDI2 PE=1 SV=2	P50395		51 kDa	TRUE	unknown	0	0	19	15	25	15	11	14	19	6
158	TRUE	Empty	Splicing factor, proline- and glutamine-rich OS=Homo sapiens OX=9606 GN=SFPQ PE=1 SV=2	P23246		76 kDa	TRUE	unknown	0	0	11	9	16	9	21	21	30	14
159	TRUE	Empty	Thioredoxin-dependent peroxide reductase, mitochondrial OS=Homo sapiens OX=9606 GN=PRDX3 PE=1 SV=3	P30048		28 kDa		unknown	0	0	21	22	22	22	11	12	10	11
160	TRUE	Empty	Keratin, type I cytoskeletal 14 OS=Homo sapiens OX=9606 GN=KRT14 PE=1 SV=4	P02533		52 kDa	TRUE	unknown	10	6	8	10	12	7	9	9	6	25
161	TRUE	Empty	Staphylococcal nuclease domain-containing protein 1 OS=Homo sapiens OX=9606 GN=SND1 PE=1 SV=1	Q7KZF4		102 kDa		unknown	0	0	10	14	21	16	15	17	18	11
162	TRUE	Empty	ERO1-like protein beta OS=Homo sapiens OX=9606 GN=ERO1B PE=1 SV=2	Q86YB8		54 kDa	TRUE	unknown	6	5	11	8	12	11	14	16	19	12
163	TRUE	Empty	ATP synthase subunit O, mitochondrial OS=Homo sapiens OX=9606 GN=ATP5PO PE=1 SV=1	P48047		23 kDa		unknown	1	2	12	22	20	22	9	20	12	12
164	TRUE	Empty	Heterogeneous nuclear ribonucleoproteins C1/C2 OS=Homo sapiens OX=9606 GN=HNRNPC PE=1 SV=4	P07910		34 kDa		unknown	0	0	11	17	17	12	18	21	18	20
165	TRUE	Empty	Histone H2A.V OS=Homo sapiens OX=9606 GN=H2AZ2 PE=1 SV=3	Q71UI9		14 kDa	TRUE	unknown	5	6	0	7	8	6	4	8	3	8
166	TRUE	Empty	Programmed cell death 6-interacting protein OS=Homo sapiens OX=9606 GN=PDCD6IP PE=1 SV=1	Q8WUM4		96 kDa		unknown	14	17	6	6	11	10	7	12	14	9
167	TRUE	Empty	Elongation factor Tu, mitochondrial OS=Homo sapiens OX=9606 GN=TUFM PE=1 SV=3	P49411		50 kDa		unknown	0	0	14	18	20	17	11	19	21	17
168	TRUE	Empty	Extended synaptotagmin-1 OS=Homo sapiens OX=9606 GN=ESYT1 PE=1 SV=1	Q9BSJ8		123 kDa		unknown	1	2	8	12	18	15	17	20	17	16
169	TRUE	Empty	Cathepsin D OS=Homo sapiens OX=9606 GN=CTSD PE=1 SV=1	cRAP018		45 kDa		unknown	0	0	16	21	24	18	12	10	12	11
170	TRUE	Empty	T-complex protein 1 subunit theta OS=Homo sapiens OX=9606 GN=CCT8 PE=1 SV=4	P50990		60 kDa		unknown	1	1	9	14	15	12	16	23	14	16
171	TRUE	Empty	Malate dehydrogenase, cytoplasmic OS=Homo sapiens OX=9606 GN=MDH1 PE=1 SV=4	P40925		36 kDa		unknown	0	0	14	19	18	15	14	19	20	10
172	TRUE	Empty	Acetyl-CoA acetyltransferase, mitochondrial OS=Homo sapiens OX=9606 GN=ACAT1 PE=1 SV=1	P24752		45 kDa		unknown	0	0	18	26	32	23	6	8	5	6
173	TRUE	Empty	Coatomer subunit gamma-1 OS=Homo sapiens OX=9606 GN=COPG1 PE=1 SV=1	Q9Y678		98 kDa	TRUE	unknown	0	0	12	26	28	18	9	11	11	8
174	TRUE	Empty	Isocitrate dehydrogenase [NADP], mitochondrial OS=Homo sapiens OX=9606 GN=IDH2 PE=1 SV=2	P48735		51 kDa	TRUE	unknown	0	0	9	8	15	7	19	19	26	14
175	TRUE	Empty	Cofilin-1 OS=Homo sapiens OX=9606 GN=CFL1 PE=1 SV=3	P23528		19 kDa	TRUE	unknown	3	0	7	11	16	13	17	19	22	17
176	TRUE	Empty	Dihydrolipoyl dehydrogenase, mitochondrial OS=Homo sapiens OX=9606 GN=DLD PE=1 SV=2	P09622		54 kDa		unknown	0	0	14	18	19	16	16	15	22	15
177	TRUE	Empty	Sarcoplasmic/endoplasmic reticulum calcium ATPase 3 OS=Homo sapiens OX=9606 GN=ATP2A3 PE=1 SV=3	Q93084		109 kDa	TRUE	unknown	0	0	1	6	9	8	18	26	25	18
178	TRUE	Empty	Lamin-B1 OS=Homo sapiens OX=9606 GN=LMNB1 PE=1 SV=2	P20700		66 kDa	TRUE	unknown	0	0	4	7	8	8	17	23	27	17
179	TRUE	Empty	Phosphoglucomutase-1 OS=Homo sapiens OX=9606 GN=PGM1 PE=1 SV=3	P36871		61 kDa		unknown	0	0	15	18	24	17	6	13	15	6
180	TRUE	Empty	Probable ATP-dependent RNA helicase DDX17 OS=Homo sapiens OX=9606 GN=DDX17 PE=1 SV=2	Q92841		80 kDa	TRUE	unknown	0	0	9	13	13	13	14	23	17	19
181	TRUE	Empty	Peptidyl-prolyl cis-trans isomerase B OS=Homo sapiens OX=9606 GN=PPIB PE=1 SV=2	P23284		24 kDa		unknown	0	0	7	18	14	12	8	14	8	10
182	TRUE	Empty	Prohibitin 1 OS=Homo sapiens OX=9606 GN=PHB1 PE=1 SV=1	P35232		30 kDa		unknown	0	0	16	17	21	20	15	15	17	12
183	TRUE	Empty	ADP/ATP translocase 1 OS=Homo sapiens OX=9606 GN=SLC25A4 PE=1 SV=4	P12235		33 kDa	TRUE	unknown	0	0	14	14	13	15	18	18	21	13
184	TRUE	Empty	Poly(rC)-binding protein 1 OS=Homo sapiens OX=9606 GN=PCBP1 PE=1 SV=2	Q15365		37 kDa	TRUE	unknown	2	2	12	14	13	10	16	21	19	13
185	TRUE	Empty	T-complex protein 1 subunit epsilon OS=Homo sapiens OX=9606 GN=CCT5 PE=1 SV=1	P48643		60 kDa		unknown	1	1	5	10	15	15	16	17	21	11
186	TRUE	Empty	Aldehyde dehydrogenase, mitochondrial OS=Homo sapiens OX=9606 GN=ALDH2 PE=1 SV=2	P05091		56 kDa	TRUE	unknown	0	0	15	12	25	16	6	6	9	6
187	TRUE	Empty	Core histone macro-H2A.1 OS=Homo sapiens OX=9606 GN=MACROH2A1 PE=1 SV=5	O75367		39 kDa	TRUE	unknown	13	12	1	9	10	5	10	22	15	19
188	TRUE	Empty	6-phosphogluconate dehydrogenase, decarboxylating OS=Homo sapiens OX=9606 GN=PGD PE=1 SV=3	P52209		53 kDa		unknown	2	3	7	8	11	7	15	22	21	13
189	TRUE	Empty	Sodium/potassium-transporting ATPase subunit alpha-1 OS=Homo sapiens OX=9606 GN=ATP1A1 PE=1 SV=1	P05023		113 kDa		unknown	1	1	10	18	15	17	8	16	12	14
190	TRUE	Empty	Eukaryotic initiation factor 4A-II OS=Homo sapiens OX=9606 GN=EIF4A2 PE=1 SV=2	Q14240		46 kDa	TRUE	unknown	0	0	10	13	16	12	14	16	18	13
191	TRUE	Empty	High mobility group protein B1 OS=Homo sapiens OX=9606 GN=HMGB1 PE=1 SV=3	P09429		25 kDa	TRUE	unknown	4	2	7	13	13	11	9	17	14	10
192	TRUE	Empty	Transgelin-2 OS=Homo sapiens OX=9606 GN=TAGLN2 PE=1 SV=3	P37802		22 kDa	TRUE	unknown	1	0	8	18	17	16	8	13	17	14
193	TRUE	Empty	NADH-ubiquinone oxidoreductase 75 kDa subunit, mitochondrial OS=Homo sapiens OX=9606 GN=NDUFS1 PE=1 SV=3	P28331		79 kDa		unknown	0	0	16	11	22	13	12	11	17	7
194	TRUE	Empty	Aspartate aminotransferase, mitochondrial OS=Homo sapiens OX=9606 GN=GOT2 PE=1 SV=3	P00505		48 kDa		unknown	0	0	12	17	20	13	13	8	11	11
195	TRUE	Empty	Eukaryotic initiation factor 4A-I OS=Homo sapiens OX=9606 GN=EIF4A1 PE=1 SV=1	P60842		46 kDa	TRUE	unknown	0	0	9	13	15	10	13	14	18	12
196	TRUE	Empty	4-trimethylaminobutyraldehyde dehydrogenase OS=Homo sapiens OX=9606 GN=ALDH9A1 PE=1 SV=3	P49189		54 kDa		unknown	0	0	11	16	14	16	11	15	14	12
197	TRUE	Empty	Keratin, type I cytoskeletal 16 OS=Homo sapiens OX=9606 GN=KRT16 PE=1 SV=4	P08779		51 kDa	TRUE	unknown	7	0	0	0	9	7	0	6	0	23
198	TRUE	Empty	Puromycin-sensitive aminopeptidase OS=Homo sapiens OX=9606 GN=NPEPPS PE=1 SV=2	P55786		103 kDa		unknown	0	0	7	12	13	10	15	17	22	10
199	TRUE	Empty	Lamin-B2 OS=Homo sapiens OX=9606 GN=LMNB2 PE=1 SV=4	Q03252		70 kDa	TRUE	unknown	0	0	14	17	27	17	6	7	8	7
200	TRUE	Empty	Vesicle-fusing ATPase OS=Homo sapiens OX=9606 GN=NSF PE=1 SV=3	P46459		83 kDa		unknown	0	0	7	9	13	13	13	10	12	12
201	TRUE	Empty	Alpha-aminoadipic semialdehyde dehydrogenase OS=Homo sapiens OX=9606 GN=ALDH7A1 PE=1 SV=5	P49419		58 kDa		unknown	0	0	5	4	9	5	18	20	19	13
202	TRUE	Empty	Spectrin beta chain, non-erythrocytic 1 OS=Homo sapiens OX=9606 GN=SPTBN1 PE=1 SV=2	Q01082		275 kDa	TRUE	unknown	0	0	7	13	12	15	5	22	8	13
203	TRUE	Empty	Cytoskeleton-associated protein 4 OS=Homo sapiens OX=9606 GN=CKAP4 PE=1 SV=2	Q07065		66 kDa		unknown	0	0	18	21	26	23	1	3	5	3
204	TRUE	Empty	Neuroendocrine convertase 1 OS=Homo sapiens OX=9606 GN=PCSK1 PE=1 SV=2	P29120		84 kDa		unknown	15	18	6	7	14	9	4	8	8	8
205	TRUE	Empty	Poly(rC)-binding protein 2 OS=Homo sapiens OX=9606 GN=PCBP2 PE=1 SV=1	Q15366		39 kDa	TRUE	unknown	2	3	8	12	12	10	12	17	14	14
206	TRUE	Empty	Ubiquitin carboxyl-terminal hydrolase isozyme L1 OS=Homo sapiens OX=9606 GN=UCHL1 PE=1 SV=2	P09936		25 kDa		unknown	0	0	11	17	15	14	11	16	15	14
207	TRUE	Empty	Phosphatidylethanolamine-binding protein 1 OS=Homo sapiens OX=9606 GN=PEBP1 PE=1 SV=3	P30086		21 kDa		unknown	0	0	18	23	27	26	3	8	7	7
208	TRUE	Empty	MICOS complex subunit MIC60 OS=Homo sapiens OX=9606 GN=IMMT PE=1 SV=1	Q16891		84 kDa		unknown	0	0	10	13	15	16	5	13	6	9
209	TRUE	Empty	Glucosidase 2 subunit beta OS=Homo sapiens OX=9606 GN=PRKCSH PE=1 SV=2	P14314		59 kDa		unknown	0	0	11	12	13	9	13	16	16	21
210	TRUE	Empty	Annexin A2 OS=Homo sapiens OX=9606 GN=ANXA2 PE=1 SV=2	P07355		39 kDa		unknown	0	0	17	26	33	31	1	1	1	0
211	TRUE	Empty	Trifunctional enzyme subunit beta, mitochondrial OS=Homo sapiens OX=9606 GN=HADHB PE=1 SV=3	P55084		51 kDa		unknown	0	0	5	16	19	15	8	10	15	10
212	TRUE	Empty	Amino acid transporter heavy chain SLC3A2 OS=Homo sapiens OX=9606 GN=SLC3A2 PE=1 SV=3	P08195		68 kDa		unknown	3	3	12	14	19	13	7	12	10	13
213	TRUE	Empty	14-3-3 protein eta OS=Homo sapiens OX=9606 GN=YWHAH PE=1 SV=4	Q04917		28 kDa	TRUE	unknown	0	0	5	23	14	11	9	13	10	8
214	TRUE	Empty	Histone H3.3 OS=Homo sapiens OX=9606 GN=H3-3A PE=1 SV=2	P84243		15 kDa	TRUE	unknown	10	8	0	4	5	1	3	4	3	4
215	TRUE	Empty	Profilin-1 OS=Homo sapiens OX=9606 GN=PFN1 PE=1 SV=2	P07737		15 kDa		unknown	1	0	9	16	12	16	10	17	16	14
216	TRUE	Empty	Chloride intracellular channel protein 1 OS=Homo sapiens OX=9606 GN=CLIC1 PE=1 SV=4	O00299		27 kDa		unknown	0	0	8	10	14	9	15	19	17	15
217	TRUE	Empty	Phosphoglycerate mutase 1 OS=Homo sapiens OX=9606 GN=PGAM1 PE=1 SV=2	P18669		29 kDa		unknown	0	0	8	16	17	11	9	12	15	12
218	TRUE	Empty	Peroxiredoxin-4 OS=Homo sapiens OX=9606 GN=PRDX4 PE=1 SV=1	Q13162		31 kDa	TRUE	unknown	1	1	10	13	19	17	11	11	13	9
219	TRUE	Empty	Ras-related protein Rab-1A OS=Homo sapiens OX=9606 GN=RAB1A PE=1 SV=3	P62820		23 kDa	TRUE	unknown	0	0	13	14	13	17	8	10	9	9
220	TRUE	Empty	Prohibitin-2 OS=Homo sapiens OX=9606 GN=PHB2 PE=1 SV=2	Q99623		33 kDa		unknown	0	0	13	14	15	16	8	14	11	8
221	TRUE	Empty	Electrogenic aspartate/glutamate antiporter SLC25A13, mitochondrial OS=Homo sapiens OX=9606 GN=SLC25A13 PE=1 SV=2	Q9UJS0		74 kDa	TRUE	unknown	0	0	4	4	9	7	20	25	23	12
222	TRUE	Empty	Heterogeneous nuclear ribonucleoprotein D0 OS=Homo sapiens OX=9606 GN=HNRNPD PE=1 SV=1	Q14103		38 kDa	TRUE	unknown	1	1	7	8	13	9	10	15	22	13
223	TRUE	Empty	Sarcoplasmic/endoplasmic reticulum calcium ATPase 2 OS=Homo sapiens OX=9606 GN=ATP2A2 PE=1 SV=1	P16615		115 kDa	TRUE	unknown	0	0	3	9	7	10	13	21	19	10
224	TRUE	Empty	Peroxiredoxin-6 OS=Homo sapiens OX=9606 GN=PRDX6 PE=1 SV=3	P30041		25 kDa		unknown	0	0	10	11	16	17	6	16	5	10
225	TRUE	Empty	Peroxiredoxin-1 OS=Homo sapiens OX=9606 GN=PRDX1 PE=1 SV=1	cRAP095		22 kDa	TRUE	unknown	0	0	9	13	16	10	11	13	11	11
226	TRUE	Empty	Probable ATP-dependent RNA helicase DDX5 OS=Homo sapiens OX=9606 GN=DDX5 PE=1 SV=1	P17844		69 kDa	TRUE	unknown	0	0	4	11	9	12	12	12	13	12
227	TRUE	Empty	Neuroendocrine convertase 2 OS=Homo sapiens OX=9606 GN=PCSK2 PE=1 SV=2	P16519		71 kDa		unknown	11	11	10	11	17	9	7	9	13	6
228	TRUE	Empty	Heterogeneous nuclear ribonucleoprotein Q OS=Homo sapiens OX=9606 GN=SYNCRIP PE=1 SV=2	O60506		70 kDa	TRUE	unknown	0	0	9	12	16	6	14	13	19	10
229	TRUE	Empty	Enoyl-CoA hydratase, mitochondrial OS=Homo sapiens OX=9606 GN=ECHS1 PE=1 SV=4	P30084		31 kDa		unknown	0	0	11	21	21	16	4	12	8	6
230	TRUE	Empty	RNA-binding motif protein, X chromosome OS=Homo sapiens OX=9606 GN=RBMX PE=1 SV=3	P38159		42 kDa		unknown	0	0	3	7	11	6	8	16	8	12
231	TRUE	Empty	Heat shock protein 105 kDa OS=Homo sapiens OX=9606 GN=HSPH1 PE=1 SV=1	Q92598		97 kDa	TRUE	unknown	0	0	2	3	4	4	14	21	26	18
232	TRUE	Empty	Rho GTPase-activating protein 1 OS=Homo sapiens OX=9606 GN=ARHGAP1 PE=1 SV=1	Q07960		50 kDa		unknown	0	0	14	8	19	13	10	10	11	7
233	TRUE	Empty	Radixin OS=Homo sapiens OX=9606 GN=RDX PE=1 SV=1	P35241		69 kDa	TRUE	unknown	0	0	8	13	15	10	9	12	14	8
234	TRUE	Empty	Small ribosomal subunit protein uS2 OS=Homo sapiens OX=9606 GN=RPSA PE=1 SV=4	P08865		33 kDa		unknown	2	3	12	13	17	12	11	11	13	8
235	TRUE	Empty	Heterogeneous nuclear ribonucleoprotein R OS=Homo sapiens OX=9606 GN=HNRNPR PE=1 SV=1	O43390		71 kDa	TRUE	unknown	0	0	6	12	14	7	14	15	18	14
236	TRUE	Empty	Transaldolase OS=Homo sapiens OX=9606 GN=TALDO1 PE=1 SV=2	P37837		38 kDa		unknown	0	0	7	12	11	15	8	18	10	12
237	TRUE	Empty	Hemopexin OS=Homo sapiens OX=9606 GN=HPX PE=1 SV=2	P02790		52 kDa		unknown	38	39	0	0	0	0	0	0	0	0
238	TRUE	Empty	Polyadenylate-binding protein 1 OS=Homo sapiens OX=9606 GN=PABPC1 PE=1 SV=2	P11940		71 kDa	TRUE	unknown	1	1	3	9	11	11	6	15	18	17
239	TRUE	Empty	UDP-glucose 6-dehydrogenase OS=Homo sapiens OX=9606 GN=UGDH PE=1 SV=1	O60701		55 kDa		unknown	0	0	9	10	16	16	15	14	14	7
240	TRUE	Empty	Heterogeneous nuclear ribonucleoprotein L OS=Homo sapiens OX=9606 GN=HNRNPL PE=1 SV=2	P14866		64 kDa	TRUE	unknown	0	0	9	8	11	7	10	9	19	10
241	TRUE	Empty	Heterogeneous nuclear ribonucleoprotein A3 OS=Homo sapiens OX=9606 GN=HNRNPA3 PE=1 SV=2	P51991		40 kDa	TRUE	unknown	0	0	9	8	15	9	12	15	18	7
242	TRUE	Empty	Heat shock protein 75 kDa, mitochondrial OS=Homo sapiens OX=9606 GN=TRAP1 PE=1 SV=3	Q12931		80 kDa		unknown	0	0	7	6	12	10	9	13	14	11
243	TRUE	Empty	Syntaxin-binding protein 1 OS=Homo sapiens OX=9606 GN=STXBP1 PE=1 SV=1	P61764		68 kDa		unknown	2	2	9	8	18	13	8	9	17	7
244	TRUE	Empty	2-oxoglutarate dehydrogenase complex component E1 OS=Homo sapiens OX=9606 GN=OGDH PE=1 SV=3	Q02218		116 kDa	TRUE	unknown	0	0	5	10	12	7	6	8	8	4
245	TRUE	Empty	ATP-dependent RNA helicase DDX1 OS=Homo sapiens OX=9606 GN=DDX1 PE=1 SV=2	Q92499		82 kDa		unknown	0	0	7	7	11	12	10	14	14	7
246	TRUE	Empty	Secretogranin-2 OS=Homo sapiens OX=9606 GN=SCG2 PE=1 SV=2	P13521		71 kDa		unknown	4	2	6	20	13	20	0	4	2	7
247	TRUE	Empty	Citrate synthase, mitochondrial OS=Homo sapiens OX=9606 GN=CS PE=1 SV=2	O75390		52 kDa		unknown	0	0	8	6	12	7	9	12	14	7
248	TRUE	Empty	Glycerol-3-phosphate dehydrogenase, mitochondrial OS=Homo sapiens OX=9606 GN=GPD2 PE=1 SV=3	P43304		81 kDa		unknown	0	0	8	8	13	15	7	8	8	8
249	TRUE	Empty	Small ribosomal subunit protein uS3 OS=Homo sapiens OX=9606 GN=RPS3 PE=1 SV=2	P23396		27 kDa		unknown	0	1	5	8	13	13	6	15	14	13
250	TRUE	Empty	Dolichyl-diphosphooligosaccharide--protein glycosyltransferase subunit 2 OS=Homo sapiens OX=9606 GN=RPN2 PE=1 SV=3	P04844		69 kDa		unknown	0	0	8	10	13	13	11	14	11	7
251	TRUE	Empty	Cell division control protein 42 homolog OS=Homo sapiens OX=9606 GN=CDC42 PE=1 SV=2	P60953		21 kDa		unknown	1	0	4	14	13	11	7	14	9	10
252	TRUE	Empty	AP-1 complex subunit beta-1 OS=Homo sapiens OX=9606 GN=AP1B1 PE=1 SV=3	Q10567		105 kDa	TRUE	unknown	0	0	8	9	17	12	12	14	13	6
253	TRUE	Empty	DNA-dependent protein kinase catalytic subunit OS=Homo sapiens OX=9606 GN=PRKDC PE=1 SV=3	P78527		469 kDa		unknown	0	0	0	7	0	8	0	35	0	16
254	TRUE	Empty	10 kDa heat shock protein, mitochondrial OS=Homo sapiens OX=9606 GN=HSPE1 PE=1 SV=2	P61604		11 kDa		unknown	0	0	5	14	7	12	5	13	6	13
255	TRUE	Empty	AP-2 complex subunit beta OS=Homo sapiens OX=9606 GN=AP2B1 PE=1 SV=1	P63010		105 kDa	TRUE	unknown	0	0	7	9	13	12	12	10	13	7
256	TRUE	Empty	Annexin A7 OS=Homo sapiens OX=9606 GN=ANXA7 PE=1 SV=3	P20073		53 kDa		unknown	4	3	8	9	11	10	10	13	11	10
257	TRUE	Empty	Large ribosomal subunit protein uL10 OS=Homo sapiens OX=9606 GN=RPLP0 PE=1 SV=1	P05388		34 kDa		unknown	2	2	10	12	13	11	10	12	12	9
258	TRUE	Empty	Histone H2A type 2-B OS=Homo sapiens OX=9606 GN=H2AC21 PE=1 SV=3	Q8IUE6		14 kDa	TRUE	unknown	10	7	3	11	6	7	5	12	5	10
259	TRUE	Empty	Cytochrome b-c1 complex subunit 1, mitochondrial OS=Homo sapiens OX=9606 GN=UQCRC1 PE=1 SV=3	P31930		53 kDa	TRUE	unknown	0	0	9	13	13	13	6	8	7	6
260	TRUE	Empty	Secretogranin-3 OS=Homo sapiens OX=9606 GN=SCG3 PE=1 SV=3	Q8WXD2		53 kDa		unknown	1	0	5	10	11	7	8	9	10	8
261	TRUE	Empty	Non-POU domain-containing octamer-binding protein OS=Homo sapiens OX=9606 GN=NONO PE=1 SV=4	Q15233		54 kDa	TRUE	unknown	0	0	4	5	6	5	10	15	15	13
262	TRUE	Empty	Bifunctional glutamate/proline--tRNA ligase OS=Homo sapiens OX=9606 GN=EPRS1 PE=1 SV=5	P07814		171 kDa		unknown	0	0	4	10	12	5	6	12	12	7
263	TRUE	Empty	Fumarate hydratase, mitochondrial OS=Homo sapiens OX=9606 GN=FH PE=1 SV=3	P07954		55 kDa		unknown	0	0	9	10	13	12	9	9	10	6
264	TRUE	Empty	Kinesin-1 heavy chain OS=Homo sapiens OX=9606 GN=KIF5B PE=1 SV=1	P33176		110 kDa	TRUE	unknown	0	0	9	12	16	13	8	9	10	7
265	TRUE	Empty	Adenylyl cyclase-associated protein 1 OS=Homo sapiens OX=9606 GN=CAP1 PE=1 SV=5	Q01518		52 kDa		unknown	0	0	8	7	13	8	11	11	16	5
266	TRUE	Empty	L-lactate dehydrogenase A chain OS=Homo sapiens OX=9606 GN=LDHA PE=1 SV=2	P00338		37 kDa	TRUE	unknown	1	2	10	16	17	19	1	7	4	4
267	TRUE	Empty	Succinate dehydrogenase [ubiquinone] flavoprotein subunit, mitochondrial OS=Homo sapiens OX=9606 GN=SDHA PE=1 SV=2	P31040		73 kDa		unknown	0	0	6	8	14	8	10	9	11	5
268	TRUE	Empty	Spliceosome RNA helicase DDX39B OS=Homo sapiens OX=9606 GN=DDX39B PE=1 SV=1	Q13838		49 kDa	TRUE	unknown	0	0	9	7	10	7	13	9	13	7
269	TRUE	Empty	Thioredoxin domain-containing protein 5 OS=Homo sapiens OX=9606 GN=TXNDC5 PE=1 SV=2	Q8NBS9		48 kDa		unknown	0	0	13	11	15	11	7	5	7	9
270	TRUE	Empty	Plectin OS=Homo sapiens OX=9606 GN=PLEC PE=1 SV=3	Q15149		532 kDa	TRUE	unknown	1	1	1	12	7	21	0	4	0	4
271	TRUE	Empty	Alpha-centractin OS=Homo sapiens OX=9606 GN=ACTR1A PE=1 SV=1	P61163		43 kDa	TRUE	unknown	0	1	8	7	8	8	9	8	12	6
272	TRUE	Empty	NAD(P) transhydrogenase, mitochondrial OS=Homo sapiens OX=9606 GN=NNT PE=1 SV=3	Q13423		114 kDa		unknown	0	0	7	12	10	13	8	12	10	6
273	TRUE	Empty	Tripeptidyl-peptidase 1 OS=Homo sapiens OX=9606 GN=TPP1 PE=1 SV=2	O14773		61 kDa		unknown	0	0	11	9	13	8	13	9	14	5
274	TRUE	Empty	Ras-related protein Rab-1B OS=Homo sapiens OX=9606 GN=RAB1B PE=1 SV=1	Q9H0U4		22 kDa	TRUE	unknown	0	0	9	12	13	15	0	10	7	8
275	TRUE	Empty	Carbonyl reductase [NADPH] 1 OS=Homo sapiens OX=9606 GN=CBR1 PE=1 SV=3	P16152		30 kDa	TRUE	unknown	0	0	4	5	5	3	14	16	16	15
276	TRUE	Empty	Coatomer subunit alpha OS=Homo sapiens OX=9606 GN=COPA PE=1 SV=2	P53621		138 kDa		unknown	0	0	9	11	13	15	7	9	6	3
277	TRUE	Empty	Coatomer subunit beta OS=Homo sapiens OX=9606 GN=COPB1 PE=1 SV=3	P53618		107 kDa		unknown	1	0	10	10	19	13	5	7	7	4
278	TRUE	Empty	Aspartate aminotransferase, cytoplasmic OS=Homo sapiens OX=9606 GN=GOT1 PE=1 SV=3	P17174		46 kDa		unknown	0	0	3	9	9	10	5	13	11	9
279	TRUE	Empty	Annexin A10 OS=Homo sapiens OX=9606 GN=ANXA10 PE=1 SV=3	Q9UJ72		37 kDa		unknown	2	1	0	0	0	0	13	21	26	16
280	TRUE	Empty	Small ribosomal subunit protein eS1 OS=Homo sapiens OX=9606 GN=RPS3A PE=1 SV=2	P61247		30 kDa		unknown	2	0	1	8	12	7	9	9	11	10
281	TRUE	Empty	Ras-related protein Rab-2A OS=Homo sapiens OX=9606 GN=RAB2A PE=1 SV=1	P61019		24 kDa		unknown	0	0	11	15	14	14	6	12	7	4
282	TRUE	Empty	Cytosolic non-specific dipeptidase OS=Homo sapiens OX=9606 GN=CNDP2 PE=1 SV=2	Q96KP4		53 kDa		unknown	0	0	7	7	13	7	9	10	11	11
283	TRUE	Empty	Dihydropteridine reductase OS=Homo sapiens OX=9606 GN=QDPR PE=1 SV=2	P09417		26 kDa		unknown	0	0	8	8	10	9	6	14	10	7
284	TRUE	Empty	Alpha-1-antitrypsin OS=Homo sapiens OX=9606 GN=SERPINA1 PE=1 SV=3	P01009		47 kDa		unknown	2	1	8	10	13	9	8	10	12	6
285	TRUE	Empty	Serine--tRNA ligase, cytoplasmic OS=Homo sapiens OX=9606 GN=SARS1 PE=1 SV=3	P49591		59 kDa		unknown	1	0	6	10	14	8	5	7	11	4
286	TRUE	Empty	Creatine kinase U-type, mitochondrial OS=Homo sapiens OX=9606 GN=CKMT1A PE=1 SV=1	P12532		47 kDa		unknown	0	0	5	8	7	9	9	13	12	9
287	TRUE	Empty	4-aminobutyrate aminotransferase, mitochondrial OS=Homo sapiens OX=9606 GN=ABAT PE=1 SV=3	P80404		56 kDa		unknown	0	0	12	13	18	12	3	5	8	3
288	TRUE	Empty	Histone H3-7 OS=Homo sapiens OX=9606 GN=H3-7 PE=1 SV=1	Q5TEC6		15 kDa	TRUE	unknown	6	6	0	2	0	1	0	2	3	3
289	TRUE	Empty	Small ribosomal subunit protein uS7 OS=Homo sapiens OX=9606 GN=RPS5 PE=1 SV=4	P46782		23 kDa		unknown	0	0	4	12	10	11	5	12	10	13
290	TRUE	Empty	Far upstream element-binding protein 2 OS=Homo sapiens OX=9606 GN=KHSRP PE=1 SV=4	Q92945		73 kDa	TRUE	unknown	0	0	3	5	5	4	8	20	15	13
291	TRUE	Empty	Kinectin OS=Homo sapiens OX=9606 GN=KTN1 PE=1 SV=1	Q86UP2		156 kDa		unknown	0	0	3	12	12	8	5	12	11	7
292	TRUE	Empty	Stomatin-like protein 2, mitochondrial OS=Homo sapiens OX=9606 GN=STOML2 PE=1 SV=1	Q9UJZ1		39 kDa		unknown	0	0	11	6	14	8	11	10	8	5
293	TRUE	Empty	Ras-related protein Rab-3B OS=Homo sapiens OX=9606 GN=RAB3B PE=1 SV=2	P20337		25 kDa	TRUE	unknown	0	0	7	10	10	13	9	11	13	6
294	TRUE	Empty	V-type proton ATPase subunit E 1 OS=Homo sapiens OX=9606 GN=ATP6V1E1 PE=1 SV=1	P36543		26 kDa		unknown	1	0	4	13	7	10	5	8	5	9
295	TRUE	Empty	GTP-binding nuclear protein Ran OS=Homo sapiens OX=9606 GN=RAN PE=1 SV=3	P62826		24 kDa		unknown	0	0	6	6	6	9	11	15	11	13
296	TRUE	Empty	ADP-ribosylation factor 3 OS=Homo sapiens OX=9606 GN=ARF3 PE=1 SV=2	P61204 (+1)		21 kDa	TRUE	unknown	0	0	4	13	9	13	6	11	9	6
297	TRUE	Empty	Sideroflexin-1 OS=Homo sapiens OX=9606 GN=SFXN1 PE=1 SV=4	Q9H9B4		36 kDa	TRUE	unknown	0	0	6	5	8	5	9	12	13	12
298	TRUE	Empty	Fructose-bisphosphate aldolase C OS=Homo sapiens OX=9606 GN=ALDOC PE=1 SV=2	P09972		39 kDa	TRUE	unknown	0	0	12	9	20	5	4	2	5	0
299	TRUE	Empty	Interleukin enhancer-binding factor 3 OS=Homo sapiens OX=9606 GN=ILF3 PE=1 SV=3	Q12906		95 kDa		unknown	0	0	2	7	12	4	10	13	16	7
300	TRUE	Empty	Voltage-dependent anion-selective channel protein 2 OS=Homo sapiens OX=9606 GN=VDAC2 PE=1 SV=2	P45880		32 kDa		unknown	0	0	9	10	12	15	6	9	9	8
301	TRUE	Empty	Secernin-1 OS=Homo sapiens OX=9606 GN=SCRN1 PE=1 SV=2	Q12765		46 kDa		unknown	0	0	11	6	11	7	10	10	14	9
302	TRUE	Empty	Exportin-2 OS=Homo sapiens OX=9606 GN=CSE1L PE=1 SV=3	P55060		110 kDa		unknown	0	0	2	5	4	2	8	13	17	10
303	TRUE	Empty	Heterogeneous nuclear ribonucleoprotein H OS=Homo sapiens OX=9606 GN=HNRNPH1 PE=1 SV=4	P31943		49 kDa	TRUE	unknown	0	0	5	10	8	8	11	13	10	12
304	TRUE	Empty	General vesicular transport factor p115 OS=Homo sapiens OX=9606 GN=USO1 PE=1 SV=2	O60763		108 kDa		unknown	0	0	9	10	13	13	2	8	4	5
305	TRUE	Empty	Delta(3,5)-Delta(2,4)-dienoyl-CoA isomerase, mitochondrial OS=Homo sapiens OX=9606 GN=ECH1 PE=1 SV=2	Q13011		36 kDa		unknown	0	0	11	9	16	9	4	4	7	6
306	TRUE	Empty	Microtubule-associated protein RP/EB family member 1 OS=Homo sapiens OX=9606 GN=MAPRE1 PE=1 SV=3	Q15691		30 kDa		unknown	0	0	1	5	2	3	11	17	15	14
307	TRUE	Empty	Tropomyosin alpha-4 chain OS=Homo sapiens OX=9606 GN=TPM4 PE=1 SV=3	P67936		29 kDa	TRUE	unknown	0	0	10	15	12	11	3	7	3	6
308	TRUE	Empty	Ras-related protein Rab-5C OS=Homo sapiens OX=9606 GN=RAB5C PE=1 SV=2	P51148		23 kDa	TRUE	unknown	0	0	5	8	10	11	5	11	10	9
309	TRUE	Empty	Small ribosomal subunit protein eS7 OS=Homo sapiens OX=9606 GN=RPS7 PE=1 SV=1	P62081		22 kDa		unknown	0	0	2	8	11	11	5	16	8	6
310	TRUE	Empty	Hemoglobin subunit beta OS=Homo sapiens OX=9606 GN=HBB PE=1 SV=2	cRAP036		16 kDa	TRUE	unknown	1	1	5	24	25	20	0	0	0	0
311	TRUE	Empty	Interleukin enhancer-binding factor 2 OS=Homo sapiens OX=9606 GN=ILF2 PE=1 SV=2	Q12905		43 kDa		unknown	0	0	5	5	13	5	11	11	15	7
312	TRUE	Empty	UDP-glucose:glycoprotein glucosyltransferase 1 OS=Homo sapiens OX=9606 GN=UGGT1 PE=1 SV=3	Q9NYU2		177 kDa		unknown	0	0	5	9	12	8	4	10	6	3
313	TRUE	Empty	ATP-dependent RNA helicase DDX3X OS=Homo sapiens OX=9606 GN=DDX3X PE=1 SV=3	O00571		73 kDa	TRUE	unknown	0	0	3	7	9	6	9	13	15	8
314	TRUE	Empty	Glutathione synthetase OS=Homo sapiens OX=9606 GN=GSS PE=1 SV=1	P48637		52 kDa		unknown	0	0	5	6	4	5	14	9	10	10
315	TRUE	Empty	Nucleobindin-2 OS=Homo sapiens OX=9606 GN=NUCB2 PE=1 SV=3	P80303		50 kDa		unknown	0	0	9	12	15	12	4	4	7	3
316	TRUE	Empty	Ras-related protein Rab-10 OS=Homo sapiens OX=9606 GN=RAB10 PE=1 SV=1	P61026		23 kDa	TRUE	unknown	1	2	6	11	9	10	7	8	7	7
317	TRUE	Empty	Keratin, type II cytoskeletal 1b OS=Homo sapiens OX=9606 GN=KRT77 PE=1 SV=3	Q7Z794		62 kDa	TRUE	unknown	5	4	5	5	8	4	5	4	4	12
318	TRUE	Empty	Protein transport protein Sec23B OS=Homo sapiens OX=9606 GN=SEC23B PE=1 SV=2	Q15437		86 kDa	TRUE	unknown	0	0	6	6	9	4	6	9	11	5
319	TRUE	Empty	DNA repair nuclease/redox regulator APEX1 OS=Homo sapiens OX=9606 GN=APEX1 PE=1 SV=2	P27695		36 kDa		unknown	0	0	2	8	6	5	10	14	9	10
320	TRUE	Empty	Phenylalanine--tRNA ligase beta subunit OS=Homo sapiens OX=9606 GN=FARSB PE=1 SV=3	Q9NSD9		66 kDa		unknown	0	0	9	6	14	10	6	5	8	6
321	TRUE	Empty	Macrophage migration inhibitory factor OS=Homo sapiens OX=9606 GN=MIF PE=1 SV=4	P14174		12 kDa		unknown	0	0	4	16	8	13	4	9	3	19
322	TRUE	Empty	Dihydropyrimidinase-related protein 1 OS=Homo sapiens OX=9606 GN=CRMP1 PE=1 SV=1	Q14194		62 kDa	TRUE	unknown	0	0	5	6	9	7	8	10	9	9
323	TRUE	Empty	F-actin-capping protein subunit alpha-2 OS=Homo sapiens OX=9606 GN=CAPZA2 PE=1 SV=3	P47755		33 kDa	TRUE	unknown	0	1	5	6	9	10	8	10	6	9
324	TRUE	Empty	Ras-related protein Rab-14 OS=Homo sapiens OX=9606 GN=RAB14 PE=1 SV=4	P61106		24 kDa	TRUE	unknown	0	0	5	12	9	11	4	10	6	8
325	TRUE	Empty	BTB/POZ domain-containing protein KCTD12 OS=Homo sapiens OX=9606 GN=KCTD12 PE=1 SV=1	Q96CX2		36 kDa		unknown	0	0	3	9	8	5	5	9	10	8
326	TRUE	Empty	Heterogeneous nuclear ribonucleoprotein D-like OS=Homo sapiens OX=9606 GN=HNRNPDL PE=1 SV=3	O14979		46 kDa	TRUE	unknown	0	0	3	6	8	8	10	12	11	12
327	TRUE	Empty	WD repeat-containing protein 1 OS=Homo sapiens OX=9606 GN=WDR1 PE=1 SV=4	O75083		66 kDa		unknown	0	0	1	5	7	4	13	9	14	9
328	TRUE	Empty	ProSAAS OS=Homo sapiens OX=9606 GN=PCSK1N PE=1 SV=1	Q9UHG2		27 kDa		unknown	4	4	0	6	0	3	3	13	2	13
329	TRUE	Empty	Quinone oxidoreductase OS=Homo sapiens OX=9606 GN=CRYZ PE=1 SV=1	Q08257		35 kDa		unknown	0	0	10	8	11	16	2	4	3	1
330	TRUE	Empty	Adipocyte plasma membrane-associated protein OS=Homo sapiens OX=9606 GN=APMAP PE=1 SV=2	Q9HDC9		46 kDa		unknown	0	0	9	4	10	10	5	4	9	4
331	TRUE	Empty	Cytochrome c OS=Homo sapiens OX=9606 GN=CYCS PE=1 SV=2	cRAP026		12 kDa		unknown	0	0	5	9	7	6	5	12	10	8
332	TRUE	Empty	Electrogenic aspartate/glutamate antiporter SLC25A12, mitochondrial OS=Homo sapiens OX=9606 GN=SLC25A12 PE=1 SV=2	O75746		75 kDa	TRUE	unknown	0	0	6	6	16	10	9	8	8	5
333	TRUE	Empty	Ribose-phosphate pyrophosphokinase 1 OS=Homo sapiens OX=9606 GN=PRPS1 PE=1 SV=2	P60891		35 kDa	TRUE	unknown	0	0	1	5	8	4	7	12	14	4
334	TRUE	Empty	Hemoglobin subunit alpha OS=Homo sapiens OX=9606 GN=HBA1 PE=1 SV=2	cRAP035		15 kDa		unknown	1	3	3	21	16	19	0	0	0	0
335	TRUE	Empty	Delta-1-pyrroline-5-carboxylate synthase OS=Homo sapiens OX=9606 GN=ALDH18A1 PE=1 SV=2	P54886		87 kDa		unknown	1	0	7	8	13	7	5	5	9	3
336	TRUE	Empty	Lon protease homolog, mitochondrial OS=Homo sapiens OX=9606 GN=LONP1 PE=1 SV=2	P36776		106 kDa		unknown	1	0	4	6	8	4	6	8	7	4
337	TRUE	Empty	Heterogeneous nuclear ribonucleoprotein H2 OS=Homo sapiens OX=9606 GN=HNRNPH2 PE=1 SV=1	P55795		49 kDa	TRUE	unknown	0	0	5	11	9	7	9	8	9	7
338	TRUE	Empty	Glycerol-3-phosphate dehydrogenase [NAD(+)], cytoplasmic OS=Homo sapiens OX=9606 GN=GPD1 PE=1 SV=4	P21695		38 kDa	TRUE	unknown	0	0	3	4	6	4	11	11	9	10
339	TRUE	Empty	Cytochrome b-c1 complex subunit 2, mitochondrial OS=Homo sapiens OX=9606 GN=UQCRC2 PE=1 SV=3	P22695		48 kDa		unknown	0	0	9	9	15	7	8	5	7	2
340	TRUE	Empty	Electron transfer flavoprotein-ubiquinone oxidoreductase, mitochondrial OS=Homo sapiens OX=9606 GN=ETFDH PE=1 SV=2	Q16134		68 kDa		unknown	0	0	5	6	8	5	5	6	11	3
341	TRUE	Empty	ERO1-like protein alpha OS=Homo sapiens OX=9606 GN=ERO1A PE=1 SV=2	Q96HE7		54 kDa	TRUE	unknown	0	0	6	4	11	7	5	9	9	7
342	TRUE	Empty	Heat shock protein beta-1 OS=Homo sapiens OX=9606 GN=HSPB1 PE=1 SV=2	P04792		23 kDa		unknown	0	0	16	18	19	13	0	0	0	0
343	TRUE	Empty	Ras-related protein Rap-1b OS=Homo sapiens OX=9606 GN=RAP1B PE=1 SV=1	P61224		21 kDa	TRUE	unknown	4	2	3	5	7	11	4	9	8	6
344	TRUE	Empty	Hsc70-interacting protein OS=Homo sapiens OX=9606 GN=ST13 PE=1 SV=2	P50502		41 kDa		unknown	2	2	2	3	5	5	5	6	8	7
345	TRUE	Empty	Dynactin subunit 1 OS=Homo sapiens OX=9606 GN=DCTN1 PE=1 SV=3	Q14203		142 kDa		unknown	0	0	4	12	10	7	4	12	10	3
346	TRUE	Empty	Protein-glutamine gamma-glutamyltransferase 2 OS=Homo sapiens OX=9606 GN=TGM2 PE=1 SV=2	P21980		77 kDa		unknown	0	0	11	14	20	21	0	0	0	0
347	TRUE	Empty	Sepiapterin reductase OS=Homo sapiens OX=9606 GN=SPR PE=1 SV=1	P35270		28 kDa		unknown	0	0	4	7	9	5	9	11	13	7
348	TRUE	Empty	Leukocyte elastase inhibitor OS=Homo sapiens OX=9606 GN=SERPINB1 PE=1 SV=1	P30740		43 kDa	TRUE	unknown	0	0	7	5	7	8	8	11	11	8
349	TRUE	Empty	Ras-related protein Rab-3D OS=Homo sapiens OX=9606 GN=RAB3D PE=1 SV=1	O95716		24 kDa	TRUE	unknown	0	0	4	5	4	9	6	11	9	8
350	TRUE	Empty	Dynactin subunit 2 OS=Homo sapiens OX=9606 GN=DCTN2 PE=1 SV=4	Q13561		44 kDa		unknown	0	0	3	7	9	9	7	9	9	8
351	TRUE	Empty	Surfeit locus protein 4 OS=Homo sapiens OX=9606 GN=SURF4 PE=1 SV=3	O15260		30 kDa		unknown	0	0	8	8	10	9	6	10	8	2
352	TRUE	Empty	Voltage-dependent anion-selective channel protein 3 OS=Homo sapiens OX=9606 GN=VDAC3 PE=1 SV=1	Q9Y277		31 kDa		unknown	0	0	5	6	11	9	8	10	8	8
353	TRUE	Empty	Ribose-phosphate pyrophosphokinase 2 OS=Homo sapiens OX=9606 GN=PRPS2 PE=1 SV=2	P11908		35 kDa	TRUE	unknown	0	0	0	0	0	0	9	11	15	5
354	TRUE	Empty	Secretogranin-1 OS=Homo sapiens OX=9606 GN=CHGB PE=1 SV=2	P05060		78 kDa		unknown	2	2	8	16	11	12	1	2	0	1
355	TRUE	Empty	2,4-dienoyl-CoA reductase [(3E)-enoyl-CoA-producing], mitochondrial OS=Homo sapiens OX=9606 GN=DECR1 PE=1 SV=1	Q16698		36 kDa		unknown	0	0	4	11	10	8	3	6	4	6
356	TRUE	Empty	Proteasome activator complex subunit 1 OS=Homo sapiens OX=9606 GN=PSME1 PE=1 SV=1	Q06323		29 kDa		unknown	0	0	5	9	10	8	3	8	3	4
357	TRUE	Empty	Fibronectin OS=Homo sapiens OX=9606 GN=FN1 PE=1 SV=5	P02751		272 kDa		unknown	4	2	0	16	7	13	0	0	0	0
358	TRUE	Empty	Adenylate kinase 2, mitochondrial OS=Homo sapiens OX=9606 GN=AK2 PE=1 SV=2	P54819		26 kDa		unknown	0	0	4	9	9	7	5	12	8	9
359	TRUE	Empty	3-hydroxyacyl-CoA dehydrogenase type-2 OS=Homo sapiens OX=9606 GN=HSD17B10 PE=1 SV=3	Q99714		27 kDa		unknown	0	0	6	6	12	8	4	11	9	8
360	TRUE	Empty	Heterogeneous nuclear ribonucleoprotein H3 OS=Homo sapiens OX=9606 GN=HNRNPH3 PE=1 SV=2	P31942		37 kDa		unknown	0	0	4	8	6	9	9	10	9	9
361	TRUE	Empty	Insulin OS=Homo sapiens OX=9606 GN=INS PE=1 SV=1	P01308		12 kDa		unknown	4	2	2	4	3	2	0	1	1	1
362	TRUE	Empty	Guanine nucleotide-binding protein G(I)/G(S)/G(T) subunit beta-1 OS=Homo sapiens OX=9606 GN=GNB1 PE=1 SV=3	P62873		37 kDa	TRUE	unknown	0	0	4	4	8	5	6	9	10	4
363	TRUE	Empty	Vacuolar protein sorting-associated protein 35 OS=Homo sapiens OX=9606 GN=VPS35 PE=1 SV=2	Q96QK1		92 kDa		unknown	0	0	5	8	17	8	3	4	7	4
364	TRUE	Empty	NADH-cytochrome b5 reductase 3 OS=Homo sapiens OX=9606 GN=CYB5R3 PE=1 SV=3	P00387		34 kDa		unknown	0	0	6	7	13	10	3	8	5	2
365	TRUE	Empty	Large ribosomal subunit protein P2 OS=Homo sapiens OX=9606 GN=RPLP2 PE=1 SV=1	P05387		12 kDa		unknown	0	0	4	7	7	9	4	12	5	12
366	TRUE	Empty	Beta-hexosaminidase subunit beta OS=Homo sapiens OX=9606 GN=HEXB PE=1 SV=4	P07686		63 kDa		unknown	0	0	9	13	11	7	4	3	3	5
367	TRUE	Empty	Aldo-keto reductase family 1 member A1 OS=Homo sapiens OX=9606 GN=AKR1A1 PE=1 SV=3	P14550		37 kDa		unknown	0	0	3	12	6	8	7	10	6	7
368	TRUE	Empty	Ubiquitin carboxyl-terminal hydrolase 5 OS=Homo sapiens OX=9606 GN=USP5 PE=1 SV=2	P45974		96 kDa		unknown	0	0	5	5	8	7	6	7	11	7
369	TRUE	Empty	Dihydrolipoyllysine-residue succinyltransferase component of 2-oxoglutarate dehydrogenase complex, mitochondrial OS=Homo sapiens OX=9606 GN=DLST PE=1 SV=4	P36957		49 kDa		unknown	0	0	3	6	8	6	5	6	10	7
370	TRUE	Empty	3-ketoacyl-CoA thiolase, mitochondrial OS=Homo sapiens OX=9606 GN=ACAA2 PE=1 SV=2	P42765		42 kDa		unknown	0	0	7	15	19	13	1	1	2	1
371	TRUE	Empty	Histone H1.4 OS=Homo sapiens OX=9606 GN=H1-4 PE=1 SV=2	P10412		22 kDa	TRUE	unknown	4	3	11	8	13	4	2	3	7	6
372	TRUE	Empty	Succinate--CoA ligase [ADP-forming] subunit beta, mitochondrial OS=Homo sapiens OX=9606 GN=SUCLA2 PE=1 SV=3	Q9P2R7		50 kDa		unknown	0	0	4	9	10	11	5	4	6	3
373	TRUE	Empty	Medium-chain specific acyl-CoA dehydrogenase, mitochondrial OS=Homo sapiens OX=9606 GN=ACADM PE=1 SV=1	P11310		47 kDa		unknown	0	0	4	5	11	8	7	4	7	7
374	TRUE	Empty	Leukotriene A-4 hydrolase OS=Homo sapiens OX=9606 GN=LTA4H PE=1 SV=2	P09960		69 kDa		unknown	0	0	6	6	9	4	5	9	9	3
375	TRUE	Empty	ATP synthase subunit gamma, mitochondrial OS=Homo sapiens OX=9606 GN=ATP5F1C PE=1 SV=1	P36542		33 kDa		unknown	0	0	5	6	9	10	5	6	7	5
376	TRUE	Empty	Septin-7 OS=Homo sapiens OX=9606 GN=SEPTIN7 PE=1 SV=2	Q16181		51 kDa		unknown	0	0	4	4	12	7	9	7	9	3
377	TRUE	Empty	Endoplasmic reticulum resident protein 44 OS=Homo sapiens OX=9606 GN=ERP44 PE=1 SV=1	Q9BS26		47 kDa		unknown	0	0	5	7	6	8	4	4	4	6
378	TRUE	Empty	Obg-like ATPase 1 OS=Homo sapiens OX=9606 GN=OLA1 PE=1 SV=2	Q9NTK5		45 kDa		unknown	0	0	3	6	7	4	6	11	7	5
379	TRUE	Empty	Small ribosomal subunit protein RACK1 OS=Homo sapiens OX=9606 GN=RACK1 PE=1 SV=3	P63244		35 kDa		unknown	0	0	2	7	6	9	7	11	8	7
380	TRUE	Empty	Bifunctional phosphoribosylaminoimidazole carboxylase/phosphoribosylaminoimidazole succinocarboxamide synthetase OS=Homo sapiens OX=9606 GN=PAICS PE=1 SV=3	P22234		47 kDa		unknown	0	0	4	3	6	2	10	8	13	6
381	TRUE	Empty	Apoptosis-inducing factor 1, mitochondrial OS=Homo sapiens OX=9606 GN=AIFM1 PE=1 SV=1	O95831		67 kDa		unknown	0	0	2	6	6	8	5	6	14	9
382	TRUE	Empty	Solute carrier family 25 member 3 OS=Homo sapiens OX=9606 GN=SLC25A3 PE=1 SV=2	Q00325		40 kDa		unknown	0	0	7	6	9	5	5	7	6	1
383	TRUE	Empty	ATP-dependent RNA helicase DHX15 OS=Homo sapiens OX=9606 GN=DHX15 PE=1 SV=2	O43143		91 kDa		unknown	0	0	1	4	3	4	9	13	10	4
384	TRUE	Empty	Collagen alpha-1(VI) chain OS=Homo sapiens OX=9606 GN=COL6A1 PE=1 SV=3	P12109		109 kDa		unknown	0	0	9	12	21	11	0	0	0	0
385	TRUE	Empty	Pyruvate dehydrogenase E1 component subunit beta, mitochondrial OS=Homo sapiens OX=9606 GN=PDHB PE=1 SV=3	P11177		39 kDa		unknown	0	0	3	6	6	4	5	7	6	7
386	TRUE	Empty	Aspartate--tRNA ligase, cytoplasmic OS=Homo sapiens OX=9606 GN=DARS1 PE=1 SV=2	P14868		57 kDa		unknown	0	0	4	5	7	10	2	7	10	5
387	TRUE	Empty	Arginine--tRNA ligase, cytoplasmic OS=Homo sapiens OX=9606 GN=RARS1 PE=1 SV=2	P54136		75 kDa		unknown	0	0	2	7	7	8	8	8	8	7
388	TRUE	Empty	Glutathione S-transferase omega-1 OS=Homo sapiens OX=9606 GN=GSTO1 PE=1 SV=2	P78417		28 kDa		unknown	0	0	5	14	7	9	2	8	5	3
389	TRUE	Empty	Dipeptidyl peptidase 2 OS=Homo sapiens OX=9606 GN=DPP7 PE=1 SV=3	Q9UHL4		54 kDa		unknown	0	0	7	9	15	11	1	1	5	2
390	TRUE	Empty	Superoxide dismutase [Cu-Zn] OS=Homo sapiens OX=9606 GN=SOD1 PE=1 SV=2	cRAP100		16 kDa		unknown	0	0	5	11	7	9	4	4	7	8
391	TRUE	Empty	Far upstream element-binding protein 1 OS=Homo sapiens OX=9606 GN=FUBP1 PE=1 SV=3	Q96AE4		68 kDa	TRUE	unknown	0	0	2	5	7	7	6	9	9	10
392	TRUE	Empty	Vesicle-associated membrane protein-associated protein B/C OS=Homo sapiens OX=9606 GN=VAPB PE=1 SV=3	O95292		27 kDa	TRUE	unknown	0	0	2	2	3	2	7	13	7	14
393	TRUE	Empty	Creatine kinase B-type OS=Homo sapiens OX=9606 GN=CKB PE=1 SV=1	P12277		43 kDa		unknown	0	0	11	14	18	16	0	0	0	0
394	TRUE	Empty	26S proteasome non-ATPase regulatory subunit 2 OS=Homo sapiens OX=9606 GN=PSMD2 PE=1 SV=3	Q13200		100 kDa		unknown	1	0	3	3	9	6	5	5	8	9
395	TRUE	Empty	Large ribosomal subunit protein uL11 OS=Homo sapiens OX=9606 GN=RPL12 PE=1 SV=1	P30050		18 kDa		unknown	0	0	5	10	5	8	4	10	4	9
396	TRUE	Empty	Tropomyosin alpha-3 chain OS=Homo sapiens OX=9606 GN=TPM3 PE=1 SV=2	P06753		33 kDa	TRUE	unknown	0	0	9	9	8	8	6	7	2	6
397	TRUE	Empty	Nucleoside diphosphate kinase B OS=Homo sapiens OX=9606 GN=NME2 PE=1 SV=1	P22392		17 kDa	TRUE	unknown	0	0	4	7	7	8	4	7	6	4
398	TRUE	Empty	Actin-related protein 3 OS=Homo sapiens OX=9606 GN=ACTR3 PE=1 SV=3	P61158		47 kDa		unknown	1	1	8	3	8	6	6	4	8	3
399	TRUE	Empty	RNA-binding protein FUS OS=Homo sapiens OX=9606 GN=FUS PE=1 SV=1	P35637		53 kDa	TRUE	unknown	0	0	4	4	6	4	7	7	11	7
400	TRUE	Empty	Coatomer subunit beta' OS=Homo sapiens OX=9606 GN=COPB2 PE=1 SV=2	P35606		102 kDa		unknown	0	0	2	4	10	5	3	3	5	1
401	TRUE	Empty	Microtubule-associated protein 1B OS=Homo sapiens OX=9606 GN=MAP1B PE=1 SV=2	P46821		271 kDa		unknown	0	0	5	9	10	4	1	8	1	3
402	TRUE	Empty	Copine-1 OS=Homo sapiens OX=9606 GN=CPNE1 PE=1 SV=1	Q99829		59 kDa		unknown	1	0	3	2	7	6	6	6	11	5
403	TRUE	Empty	Myosin light polypeptide 6 OS=Homo sapiens OX=9606 GN=MYL6 PE=1 SV=2	P60660		17 kDa		unknown	0	0	6	9	8	8	6	6	5	6
404	TRUE	Empty	Kinesin heavy chain isoform 5C OS=Homo sapiens OX=9606 GN=KIF5C PE=1 SV=1	O60282		109 kDa	TRUE	unknown	0	0	6	7	8	7	5	7	6	6
405	TRUE	Empty	Valine--tRNA ligase OS=Homo sapiens OX=9606 GN=VARS1 PE=1 SV=4	P26640		140 kDa		unknown	0	0	1	7	8	7	1	6	7	4
406	TRUE	Empty	Glutathione S-transferase P OS=Homo sapiens OX=9606 GN=GSTP1 PE=1 SV=2	cRAP034		23 kDa		unknown	0	0	9	15	17	9	4	0	1	0
407	TRUE	Empty	Reticulon-4 OS=Homo sapiens OX=9606 GN=RTN4 PE=1 SV=2	Q9NQC3		130 kDa		unknown	1	1	8	11	9	5	4	3	2	4
408	TRUE	Empty	C-1-tetrahydrofolate synthase, cytoplasmic OS=Homo sapiens OX=9606 GN=MTHFD1 PE=1 SV=4	P11586		102 kDa		unknown	2	1	0	2	2	2	7	14	8	7
409	TRUE	Empty	F-actin-capping protein subunit beta OS=Homo sapiens OX=9606 GN=CAPZB PE=1 SV=5	P47756		31 kDa		unknown	0	0	3	8	5	6	6	10	4	5
410	TRUE	Empty	Methylmalonyl-CoA mutase, mitochondrial OS=Homo sapiens OX=9606 GN=MMUT PE=1 SV=4	P22033		83 kDa		unknown	0	0	2	4	9	4	8	5	12	6
411	TRUE	Empty	Dolichyl-diphosphooligosaccharide--protein glycosyltransferase 48 kDa subunit OS=Homo sapiens OX=9606 GN=DDOST PE=1 SV=4	P39656		51 kDa		unknown	0	0	5	5	11	7	3	6	5	3
412	TRUE	Empty	Coatomer subunit delta OS=Homo sapiens OX=9606 GN=ARCN1 PE=1 SV=1	P48444		57 kDa		unknown	0	0	6	4	7	9	5	5	3	2
413	TRUE	Empty	RuvB-like 1 OS=Homo sapiens OX=9606 GN=RUVBL1 PE=1 SV=1	Q9Y265		50 kDa		unknown	0	0	3	2	11	5	6	8	9	6
414	TRUE	Empty	Lupus La protein OS=Homo sapiens OX=9606 GN=SSB PE=1 SV=2	P05455		47 kDa		unknown	0	0	4	6	4	7	5	8	9	5
415	TRUE	Empty	Beta-hexosaminidase subunit alpha OS=Homo sapiens OX=9606 GN=HEXA PE=1 SV=2	P06865		61 kDa		unknown	0	0	7	8	8	5	3	3	5	2
416	TRUE	Empty	Na(+)/H(+) exchange regulatory cofactor NHE-RF1 OS=Homo sapiens OX=9606 GN=NHERF1 PE=1 SV=4	O14745		39 kDa		unknown	0	0	1	2	6	3	9	10	10	8
417	TRUE	Empty	Cytosol aminopeptidase OS=Homo sapiens OX=9606 GN=LAP3 PE=1 SV=3	P28838		56 kDa		unknown	0	0	1	3	2	2	9	12	8	5
418	TRUE	Empty	ADP-ribosylation factor 5 OS=Homo sapiens OX=9606 GN=ARF5 PE=1 SV=2	P84085		21 kDa	TRUE	unknown	0	0	3	7	6	7	5	10	9	4
419	TRUE	Empty	Ribosomal protein S6 kinase alpha-3 OS=Homo sapiens OX=9606 GN=RPS6KA3 PE=1 SV=1	P51812		84 kDa	TRUE	unknown	0	0	0	0	4	3	10	11	9	6
420	TRUE	Empty	Aldehyde dehydrogenase X, mitochondrial OS=Homo sapiens OX=9606 GN=ALDH1B1 PE=1 SV=4	P30837		57 kDa	TRUE	unknown	0	0	7	6	12	3	0	0	5	0
421	TRUE	Empty	Protein transport protein Sec31A OS=Homo sapiens OX=9606 GN=SEC31A PE=1 SV=3	O94979		133 kDa	TRUE	unknown	0	0	4	5	12	7	2	2	5	2
422	TRUE	Empty	L-lactate dehydrogenase B chain OS=Homo sapiens OX=9606 GN=LDHB PE=1 SV=2	P07195		37 kDa	TRUE	unknown	0	0	4	8	5	9	3	8	7	9
423	TRUE	Empty	Vesicle-trafficking protein SEC22b OS=Homo sapiens OX=9606 GN=SEC22B PE=1 SV=5	O75396		25 kDa		unknown	0	0	3	9	8	11	1	7	2	7
424	TRUE	Empty	V-type proton ATPase subunit B, kidney isoform OS=Homo sapiens OX=9606 GN=ATP6V1B1 PE=1 SV=3	P15313		57 kDa	TRUE	unknown	0	0	0	0	0	0	6	8	9	2
425	TRUE	Empty	Small ribosomal subunit protein eS4, X isoform OS=Homo sapiens OX=9606 GN=RPS4X PE=1 SV=2	P62701		30 kDa		unknown	2	1	0	5	3	6	2	7	3	3
426	TRUE	Empty	Guanine nucleotide-binding protein G(s) subunit alpha isoforms short OS=Homo sapiens OX=9606 GN=GNAS PE=1 SV=1	P63092		46 kDa	TRUE	unknown	0	0	6	4	10	8	4	7	5	4
427	TRUE	Empty	NADPH--cytochrome P450 reductase OS=Homo sapiens OX=9606 GN=POR PE=1 SV=2	P16435		77 kDa		unknown	0	0	4	4	8	3	6	6	10	6
428	TRUE	Empty	B-cell receptor-associated protein 31 OS=Homo sapiens OX=9606 GN=BCAP31 PE=1 SV=3	P51572		28 kDa		unknown	0	0	3	10	7	8	3	7	3	8
429	TRUE	Empty	Succinate--CoA ligase [GDP-forming] subunit beta, mitochondrial OS=Homo sapiens OX=9606 GN=SUCLG2 PE=1 SV=2	Q96I99		47 kDa		unknown	0	0	5	9	10	5	2	3	4	3
430	TRUE	Empty	Aldo-keto reductase family 1 member B1 OS=Homo sapiens OX=9606 GN=AKR1B1 PE=1 SV=3	P15121		36 kDa		unknown	0	0	6	4	6	2	5	3	10	4
431	TRUE	Empty	Mannosyl-oligosaccharide glucosidase OS=Homo sapiens OX=9606 GN=MOGS PE=1 SV=5	Q13724		92 kDa		unknown	0	0	4	8	8	5	6	3	9	1
432	TRUE	Empty	SERPINE1 mRNA-binding protein 1 OS=Homo sapiens OX=9606 GN=SERBP1 PE=1 SV=2	Q8NC51		45 kDa		unknown	0	0	1	4	6	1	8	8	9	4
433	TRUE	Empty	Beta-centractin OS=Homo sapiens OX=9606 GN=ACTR1B PE=1 SV=1	P42025		42 kDa	TRUE	unknown	0	0	2	7	6	0	0	4	0	0
434	TRUE	Empty	Mitochondrial import receptor subunit TOM70 OS=Homo sapiens OX=9606 GN=TOMM70 PE=1 SV=1	O94826		67 kDa		unknown	0	0	3	4	11	7	6	5	7	3
435	TRUE	Empty	26S proteasome non-ATPase regulatory subunit 1 OS=Homo sapiens OX=9606 GN=PSMD1 PE=1 SV=2	Q99460		106 kDa		unknown	0	0	5	6	6	5	4	8	5	6
436	TRUE	Empty	LIM and SH3 domain protein 1 OS=Homo sapiens OX=9606 GN=LASP1 PE=1 SV=2	Q14847		30 kDa		unknown	0	0	2	2	3	3	4	4	4	8
437	TRUE	Empty	Glycine--tRNA ligase OS=Homo sapiens OX=9606 GN=GARS1 PE=1 SV=3	P41250		83 kDa		unknown	0	0	3	3	9	5	3	4	9	1
438	TRUE	Empty	Eukaryotic initiation factor 4A-III OS=Homo sapiens OX=9606 GN=EIF4A3 PE=1 SV=4	P38919		47 kDa	TRUE	unknown	0	0	0	6	6	4	6	7	9	6
439	TRUE	Empty	Guanine nucleotide-binding protein G(I)/G(S)/G(T) subunit beta-2 OS=Homo sapiens OX=9606 GN=GNB2 PE=1 SV=3	P62879		37 kDa	TRUE	unknown	0	0	0	3	8	4	6	6	7	4
440	TRUE	Empty	Glutaminyl-peptide cyclotransferase OS=Homo sapiens OX=9606 GN=QPCT PE=1 SV=1	Q16769		41 kDa		unknown	3	0	5	4	13	4	3	4	7	1
441	TRUE	Empty	Exportin-1 OS=Homo sapiens OX=9606 GN=XPO1 PE=1 SV=1	O14980		123 kDa		unknown	0	0	2	1	7	3	5	8	9	4
442	TRUE	Empty	Rho GDP-dissociation inhibitor 1 OS=Homo sapiens OX=9606 GN=ARHGDIA PE=1 SV=3	P52565		23 kDa		unknown	0	0	5	4	7	7	3	6	6	6
443	TRUE	Empty	Ribonuclease inhibitor OS=Homo sapiens OX=9606 GN=RNH1 PE=1 SV=2	P13489		50 kDa		unknown	0	0	3	8	11	8	6	5	6	2
444	TRUE	Empty	Lysosomal alpha-glucosidase OS=Homo sapiens OX=9606 GN=GAA PE=1 SV=4	P10253		105 kDa		unknown	0	0	8	8	9	8	1	1	4	2
445	TRUE	Empty	Peptidyl-prolyl cis-trans isomerase FKBP4 OS=Homo sapiens OX=9606 GN=FKBP4 PE=1 SV=3	Q02790		52 kDa		unknown	0	0	1	1	3	0	8	10	13	6
446	TRUE	Empty	Heat shock 70 kDa protein 4L OS=Homo sapiens OX=9606 GN=HSPA4L PE=1 SV=3	O95757		95 kDa	TRUE	unknown	0	0	2	1	4	3	4	9	9	6
447	TRUE	Empty	DNA replication licensing factor MCM3 OS=Homo sapiens OX=9606 GN=MCM3 PE=1 SV=3	P25205		91 kDa		unknown	1	1	0	0	0	0	9	10	8	8
448	TRUE	Empty	DNA replication licensing factor MCM7 OS=Homo sapiens OX=9606 GN=MCM7 PE=1 SV=4	P33993		81 kDa		unknown	0	0	0	0	0	0	8	11	14	9
449	TRUE	Empty	Mannosyl-oligosaccharide 1,2-alpha-mannosidase IA OS=Homo sapiens OX=9606 GN=MAN1A1 PE=1 SV=3	P33908		73 kDa		unknown	3	3	1	2	3	1	3	2	3	2
450	TRUE	Empty	Small ribosomal subunit protein uS13 OS=Homo sapiens OX=9606 GN=RPS18 PE=1 SV=3	P62269		18 kDa		unknown	2	1	0	9	3	7	2	9	5	10
451	TRUE	Empty	26S proteasome non-ATPase regulatory subunit 11 OS=Homo sapiens OX=9606 GN=PSMD11 PE=1 SV=3	O00231		47 kDa		unknown	0	0	2	4	6	5	4	5	6	3
452	TRUE	Empty	UV excision repair protein RAD23 homolog B OS=Homo sapiens OX=9606 GN=RAD23B PE=1 SV=1	P54727		43 kDa	TRUE	unknown	0	0	2	5	5	2	6	10	10	8
453	TRUE	Empty	Membrane-associated progesterone receptor component 2 OS=Homo sapiens OX=9606 GN=PGRMC2 PE=1 SV=1	O15173		24 kDa	TRUE	unknown	0	0	3	6	6	7	3	9	6	8
454	TRUE	Empty	26S proteasome regulatory subunit 7 OS=Homo sapiens OX=9606 GN=PSMC2 PE=1 SV=3	P35998		49 kDa		unknown	0	0	2	4	6	10	4	5	7	5
455	TRUE	Empty	Vesicle-associated membrane protein-associated protein A OS=Homo sapiens OX=9606 GN=VAPA PE=1 SV=3	Q9P0L0		28 kDa	TRUE	unknown	0	0	3	9	6	7	3	6	4	5
456	TRUE	Empty	Guanine deaminase OS=Homo sapiens OX=9606 GN=GDA PE=1 SV=1	Q9Y2T3		51 kDa		unknown	0	0	7	12	10	9	0	0	0	0
457	TRUE	Empty	Small ribosomal subunit protein uS15 OS=Homo sapiens OX=9606 GN=RPS13 PE=1 SV=2	P62277		17 kDa		unknown	1	1	0	7	3	5	2	9	4	6
458	TRUE	Empty	Small ribosomal subunit protein eS19 OS=Homo sapiens OX=9606 GN=RPS19 PE=1 SV=2	P39019		16 kDa		unknown	1	0	3	5	8	7	5	8	4	7
459	TRUE	Empty	Acidic leucine-rich nuclear phosphoprotein 32 family member A OS=Homo sapiens OX=9606 GN=ANP32A PE=1 SV=1	P39687		29 kDa	TRUE	unknown	0	1	3	8	3	4	1	10	5	8
460	TRUE	Empty	Guanine nucleotide-binding protein G(o) subunit alpha OS=Homo sapiens OX=9606 GN=GNAO1 PE=1 SV=4	P09471		40 kDa	TRUE	unknown	0	0	6	4	7	5	3	5	7	3
461	TRUE	Empty	Cytoplasmic dynein 1 intermediate chain 2 OS=Homo sapiens OX=9606 GN=DYNC1I2 PE=1 SV=3	Q13409		71 kDa	TRUE	unknown	0	0	4	4	3	3	7	6	7	5
462	TRUE	Empty	Glutathione reductase, mitochondrial OS=Homo sapiens OX=9606 GN=GSR PE=1 SV=2	P00390		56 kDa		unknown	0	0	4	5	5	2	4	6	9	4
463	TRUE	Empty	116 kDa U5 small nuclear ribonucleoprotein component OS=Homo sapiens OX=9606 GN=EFTUD2 PE=1 SV=1	Q15029		109 kDa	TRUE	unknown	0	0	2	4	3	5	5	6	9	4
464	TRUE	Empty	26S proteasome regulatory subunit 6B OS=Homo sapiens OX=9606 GN=PSMC4 PE=1 SV=2	P43686		47 kDa	TRUE	unknown	0	0	2	1	10	2	6	4	13	1
465	TRUE	Empty	Superoxide dismutase [Mn], mitochondrial OS=Homo sapiens OX=9606 GN=SOD2 PE=1 SV=3	P04179		25 kDa		unknown	0	0	6	8	6	10	2	4	1	2
466	TRUE	Empty	Apolipoprotein A-I OS=Homo sapiens OX=9606 GN=APOA1 PE=1 SV=1	P02647		31 kDa		unknown	4	3	5	10	6	6	1	0	1	2
467	TRUE	Empty	26S proteasome regulatory subunit 8 OS=Homo sapiens OX=9606 GN=PSMC5 PE=1 SV=1	P62195		46 kDa	TRUE	unknown	1	0	3	5	5	7	3	7	9	5
468	TRUE	Empty	Nuclear mitotic apparatus protein 1 OS=Homo sapiens OX=9606 GN=NUMA1 PE=1 SV=2	Q14980		238 kDa		unknown	0	0	1	7	3	4	1	12	3	9
469	TRUE	Empty	Ras-related protein Rab-7a OS=Homo sapiens OX=9606 GN=RAB7A PE=1 SV=1	P51149		23 kDa		unknown	0	0	5	7	8	9	4	7	3	5
470	TRUE	Empty	Nucleobindin-1 OS=Homo sapiens OX=9606 GN=NUCB1 PE=1 SV=4	Q02818		54 kDa		unknown	0	0	7	8	8	5	4	6	5	1
471	TRUE	Empty	Threonine--tRNA ligase 1, cytoplasmic OS=Homo sapiens OX=9606 GN=TARS1 PE=1 SV=3	P26639		83 kDa		unknown	0	0	3	1	7	8	5	6	6	4
472	TRUE	Empty	Plastin-1 OS=Homo sapiens OX=9606 GN=PLS1 PE=1 SV=2	Q14651		70 kDa	TRUE	unknown	0	0	3	2	7	4	6	11	10	2
473	TRUE	Empty	Eukaryotic translation initiation factor 4 gamma 1 OS=Homo sapiens OX=9606 GN=EIF4G1 PE=1 SV=4	Q04637		175 kDa		unknown	0	0	0	2	5	4	3	8	7	8
474	TRUE	Empty	Bifunctional 3'-phosphoadenosine 5'-phosphosulfate synthase 2 OS=Homo sapiens OX=9606 GN=PAPSS2 PE=1 SV=2	O95340		70 kDa		unknown	0	0	1	6	10	4	0	0	3	0
475	TRUE	Empty	Cell cycle and apoptosis regulator protein 2 OS=Homo sapiens OX=9606 GN=CCAR2 PE=1 SV=2	Q8N163		103 kDa		unknown	0	0	2	1	4	2	7	8	11	4
476	TRUE	Empty	Calcium-dependent secretion activator 1 OS=Homo sapiens OX=9606 GN=CADPS PE=1 SV=3	Q9ULU8		153 kDa		unknown	0	0	0	7	6	4	5	5	7	3
477	TRUE	Empty	Alpha-2-HS-glycoprotein OS=Bos taurus OX=9913 GN=AHSG PE=1 SV=2	cRAP120		38 kDa		unknown	15	13	0	6	0	5	0	5	0	4
478	TRUE	Empty	Ferritin light chain OS=Homo sapiens OX=9606 GN=FTL PE=1 SV=2	P02792		20 kDa		unknown	0	0	12	10	8	6	0	0	0	3
479	TRUE	Empty	Collagen alpha-2(VI) chain OS=Homo sapiens OX=9606 GN=COL6A2 PE=1 SV=4	P12110		109 kDa		unknown	0	0	6	12	14	11	0	0	0	0
480	TRUE	Empty	Serine/arginine-rich splicing factor 1 OS=Homo sapiens OX=9606 GN=SRSF1 PE=1 SV=2	Q07955		28 kDa	TRUE	unknown	6	5	1	3	3	2	2	6	5	5
481	TRUE	Empty	D-3-phosphoglycerate dehydrogenase OS=Homo sapiens OX=9606 GN=PHGDH PE=1 SV=4	O43175		57 kDa		unknown	0	0	3	2	5	3	7	9	9	6
482	TRUE	Empty	Small ribosomal subunit protein uS5 OS=Homo sapiens OX=9606 GN=RPS2 PE=1 SV=2	P15880		31 kDa		unknown	0	0	1	8	7	6	5	5	6	4
483	TRUE	Empty	Elongation factor 1-delta OS=Homo sapiens OX=9606 GN=EEF1D PE=1 SV=5	P29692		31 kDa		unknown	0	0	7	6	5	7	6	5	6	5
484	TRUE	Empty	Eukaryotic translation initiation factor 5A-1 OS=Homo sapiens OX=9606 GN=EIF5A PE=1 SV=2	P63241		17 kDa		unknown	0	0	3	9	5	5	3	7	6	4
485	TRUE	Empty	DNA replication licensing factor MCM6 OS=Homo sapiens OX=9606 GN=MCM6 PE=1 SV=1	Q14566		93 kDa		unknown	0	0	0	0	0	0	8	11	14	9
486	TRUE	Empty	Small ribosomal subunit protein uS9 OS=Homo sapiens OX=9606 GN=RPS16 PE=1 SV=2	P62249		16 kDa		unknown	1	0	3	5	7	9	4	6	4	5
487	TRUE	Empty	V-type proton ATPase subunit H OS=Homo sapiens OX=9606 GN=ATP6V1H PE=1 SV=1	Q9UI12		56 kDa		unknown	0	0	0	5	5	5	3	4	2	5
488	TRUE	Empty	Proteasome activator complex subunit 2 OS=Homo sapiens OX=9606 GN=PSME2 PE=1 SV=4	Q9UL46		27 kDa		unknown	0	0	5	6	7	7	5	7	5	2
489	TRUE	Empty	Glutathione S-transferase Mu 3 OS=Homo sapiens OX=9606 GN=GSTM3 PE=1 SV=3	P21266		27 kDa	TRUE	unknown	0	0	4	3	6	3	6	3	7	4
490	TRUE	Empty	Protein canopy homolog 2 OS=Homo sapiens OX=9606 GN=CNPY2 PE=1 SV=1	Q9Y2B0		21 kDa		unknown	0	0	5	9	7	8	2	6	3	5
491	TRUE	Empty	Reticulocalbin-1 OS=Homo sapiens OX=9606 GN=RCN1 PE=1 SV=1	Q15293		39 kDa		unknown	0	0	4	6	5	6	2	3	4	2
492	TRUE	Empty	Transmembrane emp24 domain-containing protein 10 OS=Homo sapiens OX=9606 GN=TMED10 PE=1 SV=2	P49755		25 kDa		unknown	0	0	3	7	9	7	1	5	2	1
493	TRUE	Empty	F-actin-capping protein subunit alpha-1 OS=Homo sapiens OX=9606 GN=CAPZA1 PE=1 SV=3	P52907		33 kDa	TRUE	unknown	0	0	0	4	6	5	3	4	5	4
494	TRUE	Empty	Electron transfer flavoprotein subunit alpha, mitochondrial OS=Homo sapiens OX=9606 GN=ETFA PE=1 SV=1	P13804		35 kDa		unknown	0	0	6	9	13	8	0	0	0	0
495	TRUE	Empty	Ras-related protein Rab-8A OS=Homo sapiens OX=9606 GN=RAB8A PE=1 SV=1	P61006		24 kDa	TRUE	unknown	0	0	0	0	7	0	3	6	0	0
496	TRUE	Empty	Sorbitol dehydrogenase OS=Homo sapiens OX=9606 GN=SORD PE=1 SV=4	Q00796		38 kDa		unknown	1	1	1	3	2	2	7	6	8	6
497	TRUE	Empty	Nucleosome assembly protein 1-like 1 OS=Homo sapiens OX=9606 GN=NAP1L1 PE=1 SV=1	P55209		45 kDa	TRUE	unknown	2	0	4	4	8	2	6	5	6	5
498	TRUE	Empty	Large ribosomal subunit protein eL19 OS=Homo sapiens OX=9606 GN=RPL19 PE=1 SV=1	P84098		23 kDa		unknown	3	3	4	2	5	3	2	3	2	3
499	TRUE	Empty	RNA transcription, translation and transport factor protein OS=Homo sapiens OX=9606 GN=RTRAF PE=1 SV=1	Q9Y224		28 kDa		unknown	0	0	5	6	5	8	3	6	6	5
500	TRUE	Empty	RNA-splicing ligase RtcB homolog OS=Homo sapiens OX=9606 GN=RTCB PE=1 SV=1	Q9Y3I0		55 kDa		unknown	0	0	5	5	6	7	4	5	5	4
501	TRUE	Empty	Complement component 1 Q subcomponent-binding protein, mitochondrial OS=Homo sapiens OX=9606 GN=C1QBP PE=1 SV=1	Q07021		31 kDa		unknown	0	0	3	12	6	7	2	5	3	3
502	TRUE	Empty	Ras-related protein Rab-11B OS=Homo sapiens OX=9606 GN=RAB11B PE=1 SV=4	Q15907		24 kDa		unknown	0	0	3	7	8	7	1	3	5	4
503	TRUE	Empty	Prenylcysteine oxidase 1 OS=Homo sapiens OX=9606 GN=PCYOX1 PE=1 SV=3	Q9UHG3		57 kDa		unknown	0	0	3	4	8	8	2	4	8	3
504	TRUE	Empty	TAR DNA-binding protein 43 OS=Homo sapiens OX=9606 GN=TARDBP PE=1 SV=1	Q13148		45 kDa		unknown	0	0	1	4	6	5	6	10	7	6
505	TRUE	Empty	Heterogeneous nuclear ribonucleoprotein F OS=Homo sapiens OX=9606 GN=HNRNPF PE=1 SV=3	P52597		46 kDa	TRUE	unknown	0	0	2	6	4	6	5	7	6	8
506	TRUE	Empty	Methanethiol oxidase OS=Homo sapiens OX=9606 GN=SELENBP1 PE=1 SV=2	Q13228		52 kDa		unknown	0	0	1	0	3	0	9	8	13	6
507	TRUE	Empty	Integrin beta-1 OS=Homo sapiens OX=9606 GN=ITGB1 PE=1 SV=2	P05556		88 kDa		unknown	2	0	5	9	10	5	2	3	3	2
508	TRUE	Empty	Catenin alpha-1 OS=Homo sapiens OX=9606 GN=CTNNA1 PE=1 SV=1	P35221		100 kDa	TRUE	unknown	0	0	2	2	5	4	2	5	6	3
509	TRUE	Empty	UMP-CMP kinase OS=Homo sapiens OX=9606 GN=CMPK1 PE=1 SV=3	P30085		22 kDa		unknown	0	0	3	7	6	6	3	6	5	5
510	TRUE	Empty	Protein NDRG1 OS=Homo sapiens OX=9606 GN=NDRG1 PE=1 SV=1	Q92597		43 kDa		unknown	0	0	2	6	4	5	3	7	10	5
511	TRUE	Empty	Protein transport protein Sec24C OS=Homo sapiens OX=9606 GN=SEC24C PE=1 SV=3	P53992		118 kDa		unknown	0	0	1	6	4	5	4	6	6	4
512	TRUE	Empty	Transcription intermediary factor 1-beta OS=Homo sapiens OX=9606 GN=TRIM28 PE=1 SV=5	Q13263		89 kDa		unknown	0	0	3	3	7	1	6	6	9	5
513	TRUE	Empty	Protein transport protein Sec23A OS=Homo sapiens OX=9606 GN=SEC23A PE=1 SV=2	Q15436		86 kDa	TRUE	unknown	0	0	0	0	0	0	0	0	6	0
514	TRUE	Empty	Small ribosomal subunit protein eS10 OS=Homo sapiens OX=9606 GN=RPS10 PE=1 SV=1	P46783		19 kDa		unknown	1	1	3	6	4	8	4	5	4	4
515	TRUE	Empty	Acidic leucine-rich nuclear phosphoprotein 32 family member B OS=Homo sapiens OX=9606 GN=ANP32B PE=1 SV=1	Q92688		29 kDa	TRUE	unknown	1	0	1	5	2	3	3	7	5	11
516	TRUE	Empty	Glutamine--fructose-6-phosphate aminotransferase [isomerizing] 1 OS=Homo sapiens OX=9606 GN=GFPT1 PE=1 SV=3	Q06210		79 kDa		unknown	0	0	4	4	8	8	3	7	4	3
517	TRUE	Empty	Septin-2 OS=Homo sapiens OX=9606 GN=SEPTIN2 PE=1 SV=1	Q15019		41 kDa		unknown	0	0	4	4	10	3	3	4	5	3
518	TRUE	Empty	Glycogen phosphorylase, brain form OS=Homo sapiens OX=9606 GN=PYGB PE=1 SV=5	P11216		97 kDa		unknown	0	0	2	2	8	5	5	6	9	1
519	TRUE	Empty	Aflatoxin B1 aldehyde reductase member 2 OS=Homo sapiens OX=9606 GN=AKR7A2 PE=1 SV=3	O43488		40 kDa		unknown	0	0	6	8	8	8	1	5	1	2
520	TRUE	Empty	3-hydroxyisobutyryl-CoA hydrolase, mitochondrial OS=Homo sapiens OX=9606 GN=HIBCH PE=1 SV=2	Q6NVY1		43 kDa		unknown	0	0	5	7	12	7	2	1	4	2
521	TRUE	Empty	Stalled ribosome sensor GCN1 OS=Homo sapiens OX=9606 GN=GCN1 PE=1 SV=7	Q92616		293 kDa		unknown	0	0	0	1	0	1	2	9	3	3
522	TRUE	Empty	Keratin, type II microfibrillar, component 7C OS=Ovis aries OX=9940 PE=1 SV=1	cRAP056		54 kDa	TRUE	unknown	0	0	3	3	3	2	0	5	2	2
523	TRUE	Empty	Serpin H1 OS=Homo sapiens OX=9606 GN=SERPINH1 PE=1 SV=2	P50454		46 kDa		unknown	0	0	6	7	14	11	0	0	1	0
524	TRUE	Empty	Amine oxidase [flavin-containing] B OS=Homo sapiens OX=9606 GN=MAOB PE=1 SV=3	P27338		59 kDa	TRUE	unknown	0	0	7	8	11	8	0	0	0	0
525	TRUE	Empty	Large ribosomal subunit protein uL1 OS=Homo sapiens OX=9606 GN=RPL10A PE=1 SV=2	P62906		25 kDa		unknown	1	2	2	6	4	6	3	6	4	3
526	TRUE	Empty	DDRGK domain-containing protein 1 OS=Homo sapiens OX=9606 GN=DDRGK1 PE=1 SV=2	Q96HY6		36 kDa		unknown	0	0	2	5	7	5	4	5	7	6
527	TRUE	Empty	Peroxisomal multifunctional enzyme type 2 OS=Homo sapiens OX=9606 GN=HSD17B4 PE=1 SV=3	P51659		80 kDa		unknown	0	0	1	3	5	4	6	6	6	4
528	TRUE	Empty	Lysosome-associated membrane glycoprotein 1 OS=Homo sapiens OX=9606 GN=LAMP1 PE=1 SV=3	P11279		45 kDa		unknown	0	0	4	5	7	7	3	6	5	3
529	TRUE	Empty	von Willebrand factor A domain-containing protein 5B2 OS=Homo sapiens OX=9606 GN=VWA5B2 PE=2 SV=3	Q8N398		132 kDa		unknown	0	0	1	3	4	4	5	7	4	8
530	TRUE	Empty	Importin-5 OS=Homo sapiens OX=9606 GN=IPO5 PE=1 SV=4	O00410		124 kDa		unknown	0	0	2	4	4	2	7	5	11	4
531	TRUE	Empty	Heterogeneous nuclear ribonucleoprotein A/B OS=Homo sapiens OX=9606 GN=HNRNPAB PE=1 SV=2	Q99729		36 kDa	TRUE	unknown	0	0	2	4	5	3	5	9	7	8
532	TRUE	Empty	Dipeptidyl peptidase 3 OS=Homo sapiens OX=9606 GN=DPP3 PE=1 SV=2	Q9NY33		83 kDa		unknown	0	0	2	0	3	2	3	5	7	3
533	TRUE	Empty	Copine-3 OS=Homo sapiens OX=9606 GN=CPNE3 PE=1 SV=1	O75131		60 kDa		unknown	0	2	3	5	5	4	2	4	6	4
534	TRUE	Empty	Periplakin OS=Homo sapiens OX=9606 GN=PPL PE=1 SV=4	O60437		205 kDa		unknown	0	0	2	7	5	7	3	7	3	3
535	TRUE	Empty	Guanine nucleotide-binding protein G(i) subunit alpha-2 OS=Homo sapiens OX=9606 GN=GNAI2 PE=1 SV=3	P04899		40 kDa	TRUE	unknown	0	0	4	2	5	5	4	6	6	2
536	TRUE	Empty	Lysosome membrane protein 2 OS=Homo sapiens OX=9606 GN=SCARB2 PE=1 SV=2	Q14108		54 kDa		unknown	0	0	4	8	7	6	2	4	2	4
537	TRUE	Empty	DNA replication licensing factor MCM2 OS=Homo sapiens OX=9606 GN=MCM2 PE=1 SV=4	P49736		102 kDa		unknown	0	0	0	0	0	0	8	14	13	7
538	TRUE	Empty	Alpha-internexin OS=Homo sapiens OX=9606 GN=INA PE=1 SV=2	Q16352		55 kDa	TRUE	unknown	0	0	6	8	8	7	0	0	0	0
539	TRUE	Empty	Neuronal pentraxin-2 OS=Homo sapiens OX=9606 GN=NPTX2 PE=1 SV=2	P47972		47 kDa		unknown	1	1	3	2	5	1	1	1	5	3
540	TRUE	Empty	Nucleoprotein TPR OS=Homo sapiens OX=9606 GN=TPR PE=1 SV=3	P12270		267 kDa		unknown	0	0	4	3	3	4	2	5	3	2
541	TRUE	Empty	Non-histone chromosomal protein HMG-17 OS=Homo sapiens OX=9606 GN=HMGN2 PE=1 SV=3	P05204		9 kDa		unknown	0	1	3	4	3	2	1	8	3	9
542	TRUE	Empty	Large ribosomal subunit protein uL18 OS=Homo sapiens OX=9606 GN=RPL5 PE=1 SV=3	P46777		34 kDa		unknown	0	0	1	2	5	0	4	3	7	4
543	TRUE	Empty	Pyruvate dehydrogenase E1 component subunit alpha, somatic form, mitochondrial OS=Homo sapiens OX=9606 GN=PDHA1 PE=1 SV=3	P08559		43 kDa		unknown	0	0	2	1	8	3	2	6	5	4
544	TRUE	Empty	PRA1 family protein 3 OS=Homo sapiens OX=9606 GN=ARL6IP5 PE=1 SV=1	O75915		22 kDa		unknown	0	0	2	5	5	4	2	4	3	2
545	TRUE	Empty	ADP-ribosylation factor 4 OS=Homo sapiens OX=9606 GN=ARF4 PE=1 SV=3	P18085		21 kDa	TRUE	unknown	0	0	3	5	5	6	2	4	5	3
546	TRUE	Empty	Ornithine aminotransferase, mitochondrial OS=Homo sapiens OX=9606 GN=OAT PE=1 SV=1	P04181		49 kDa		unknown	0	0	5	5	8	5	2	1	5	3
547	TRUE	Empty	Stathmin OS=Homo sapiens OX=9606 GN=STMN1 PE=1 SV=3	P16949		17 kDa		unknown	0	0	0	3	0	1	5	10	5	13
548	TRUE	Empty	2-oxoglutarate dehydrogenase-like, mitochondrial OS=Homo sapiens OX=9606 GN=OGDHL PE=1 SV=3	Q9ULD0		114 kDa	TRUE	unknown	0	0	0	2	3	7	0	0	0	0
549	TRUE	Empty	Epithelial cell adhesion molecule OS=Homo sapiens OX=9606 GN=EPCAM PE=1 SV=2	P16422		35 kDa		unknown	4	2	1	4	6	3	4	5	4	3
550	TRUE	Empty	DNA damage-binding protein 1 OS=Homo sapiens OX=9606 GN=DDB1 PE=1 SV=1	Q16531		127 kDa		unknown	0	0	3	1	4	0	3	4	6	0
551	TRUE	Empty	Reticulon-1 OS=Homo sapiens OX=9606 GN=RTN1 PE=1 SV=1	Q16799		84 kDa		unknown	0	0	2	3	7	5	3	2	5	3
552	TRUE	Empty	5'-3' exonuclease PLD3 OS=Homo sapiens OX=9606 GN=PLD3 PE=1 SV=1	Q8IV08		55 kDa		unknown	0	0	5	6	6	2	4	3	5	4
553	TRUE	Empty	Calcium/calmodulin-dependent protein kinase type II subunit delta OS=Homo sapiens OX=9606 GN=CAMK2D PE=1 SV=3	Q13557		56 kDa	TRUE	unknown	0	0	2	6	6	2	4	2	6	4
554	TRUE	Empty	Septin-11 OS=Homo sapiens OX=9606 GN=SEPTIN11 PE=1 SV=3	Q9NVA2		49 kDa	TRUE	unknown	0	0	3	2	6	5	5	5	7	4
555	TRUE	Empty	Dihydrolipoyllysine-residue acetyltransferase component of pyruvate dehydrogenase complex, mitochondrial OS=Homo sapiens OX=9606 GN=DLAT PE=1 SV=3	P10515		69 kDa		unknown	0	0	6	6	11	4	1	1	1	2
556	TRUE	Empty	26S proteasome regulatory subunit 4 OS=Homo sapiens OX=9606 GN=PSMC1 PE=1 SV=1	P62191		49 kDa	TRUE	unknown	0	0	0	5	5	4	3	7	5	4
557	TRUE	Empty	Aminopeptidase B OS=Homo sapiens OX=9606 GN=RNPEP PE=1 SV=2	Q9H4A4		73 kDa		unknown	0	0	1	0	5	1	5	6	10	5
558	TRUE	Empty	Prosaposin OS=Homo sapiens OX=9606 GN=PSAP PE=1 SV=2	P07602		58 kDa		unknown	0	0	4	6	4	4	0	1	0	0
559	TRUE	Empty	DNA replication licensing factor MCM4 OS=Homo sapiens OX=9606 GN=MCM4 PE=1 SV=5	P33991		97 kDa		unknown	1	0	0	0	0	0	9	10	11	7
560	TRUE	Empty	Cadherin-17 OS=Homo sapiens OX=9606 GN=CDH17 PE=1 SV=3	Q12864		92 kDa		unknown	0	0	0	0	0	0	9	7	12	5
561	TRUE	Empty	Antithrombin-III OS=Homo sapiens OX=9606 GN=SERPINC1 PE=1 SV=1	P01008		53 kDa		unknown	4	4	0	1	0	0	0	0	0	0
562	TRUE	Empty	Heterochromatin protein 1-binding protein 3 OS=Homo sapiens OX=9606 GN=HP1BP3 PE=1 SV=1	Q5SSJ5		61 kDa		unknown	4	7	1	5	7	3	0	4	2	4
563	TRUE	Empty	Serpin B6 OS=Homo sapiens OX=9606 GN=SERPINB6 PE=1 SV=3	P35237		43 kDa		unknown	0	0	3	8	6	7	2	4	2	4
564	TRUE	Empty	V-type proton ATPase subunit C 1 OS=Homo sapiens OX=9606 GN=ATP6V1C1 PE=1 SV=4	P21283		44 kDa		unknown	0	0	4	3	6	4	2	5	4	2
565	TRUE	Empty	Band 4.1-like protein 3 OS=Homo sapiens OX=9606 GN=EPB41L3 PE=1 SV=2	Q9Y2J2		121 kDa		unknown	0	0	2	6	3	6	3	7	4	7
566	TRUE	Empty	cAMP-dependent protein kinase type II-alpha regulatory subunit OS=Homo sapiens OX=9606 GN=PRKAR2A PE=1 SV=2	P13861		46 kDa		unknown	0	0	4	1	8	2	5	3	6	2
567	TRUE	Empty	Peptidyl-prolyl cis-trans isomerase FKBP2 OS=Homo sapiens OX=9606 GN=FKBP2 PE=1 SV=2	P26885		16 kDa		unknown	0	0	4	7	5	4	1	2	1	2
568	TRUE	Empty	Protein ERGIC-53 OS=Homo sapiens OX=9606 GN=LMAN1 PE=1 SV=2	P49257		58 kDa		unknown	0	0	4	7	11	5	2	1	2	1
569	TRUE	Empty	Dynamin-1 OS=Homo sapiens OX=9606 GN=DNM1 PE=1 SV=2	Q05193		97 kDa	TRUE	unknown	0	0	1	0	1	0	2	5	7	3
570	TRUE	Empty	RNA-binding protein 14 OS=Homo sapiens OX=9606 GN=RBM14 PE=1 SV=2	Q96PK6		69 kDa		unknown	0	0	0	1	2	2	5	8	7	11
571	TRUE	Empty	U5 small nuclear ribonucleoprotein 200 kDa helicase OS=Homo sapiens OX=9606 GN=SNRNP200 PE=1 SV=2	O75643		245 kDa		unknown	0	0	0	1	2	1	6	7	8	5
572	TRUE	Empty	Major vault protein OS=Homo sapiens OX=9606 GN=MVP PE=1 SV=4	Q14764		99 kDa		unknown	0	0	4	10	7	7	0	0	0	0
573	TRUE	Empty	Protein SET OS=Homo sapiens OX=9606 GN=SET PE=1 SV=3	Q01105		33 kDa	TRUE	unknown	3	3	3	4	3	2	3	4	6	7
574	TRUE	Empty	Eukaryotic translation initiation factor 3 subunit A OS=Homo sapiens OX=9606 GN=EIF3A PE=1 SV=1	Q14152		167 kDa		unknown	1	0	1	2	5	5	3	3	1	1
575	TRUE	Empty	Proteasome subunit alpha type-7 OS=Homo sapiens OX=9606 GN=PSMA7 PE=1 SV=1	O14818		28 kDa		unknown	0	0	2	3	6	3	1	3	7	2
576	TRUE	Empty	ELAV-like protein 1 OS=Homo sapiens OX=9606 GN=ELAVL1 PE=1 SV=2	Q15717		36 kDa		unknown	0	0	2	3	2	3	3	5	6	4
577	TRUE	Empty	Acid ceramidase OS=Homo sapiens OX=9606 GN=ASAH1 PE=1 SV=5	Q13510		45 kDa		unknown	0	0	4	4	8	5	4	3	5	3
578	TRUE	Empty	Adenylate kinase isoenzyme 1 OS=Homo sapiens OX=9606 GN=AK1 PE=1 SV=3	P00568		22 kDa		unknown	0	0	3	5	6	6	2	4	2	2
579	TRUE	Empty	Triokinase/FMN cyclase OS=Homo sapiens OX=9606 GN=TKFC PE=1 SV=2	Q3LXA3		59 kDa		unknown	0	0	2	3	7	5	4	4	3	4
580	TRUE	Empty	Serine hydroxymethyltransferase, mitochondrial OS=Homo sapiens OX=9606 GN=SHMT2 PE=1 SV=3	P34897		56 kDa		unknown	0	0	3	1	2	2	6	8	11	3
581	TRUE	Empty	Septin-9 OS=Homo sapiens OX=9606 GN=SEPTIN9 PE=1 SV=2	Q9UHD8		65 kDa		unknown	0	0	1	0	4	2	5	7	5	5
582	TRUE	Empty	HLA class I histocompatibility antigen, A alpha chain OS=Homo sapiens OX=9606 GN=HLA-A PE=1 SV=2	P04439		41 kDa	TRUE	unknown	0	0	2	9	8	10	0	0	1	1
583	TRUE	Empty	Succinate dehydrogenase [ubiquinone] iron-sulfur subunit, mitochondrial OS=Homo sapiens OX=9606 GN=SDHB PE=1 SV=3	P21912		32 kDa		unknown	0	0	3	5	6	4	2	4	3	2
584	TRUE	Empty	Protein S100-A11 OS=Homo sapiens OX=9606 GN=S100A11 PE=1 SV=2	P31949		12 kDa		unknown	0	0	3	2	5	4	3	6	4	6
585	TRUE	Empty	Mesencephalic astrocyte-derived neurotrophic factor OS=Homo sapiens OX=9606 GN=MANF PE=1 SV=3	P55145		21 kDa		unknown	0	0	2	3	3	2	2	8	3	7
586	TRUE	Empty	N-acetylglucosamine-6-sulfatase OS=Homo sapiens OX=9606 GN=GNS PE=1 SV=3	P15586		62 kDa		unknown	0	0	4	3	5	3	5	4	6	3
587	TRUE	Empty	Proteasome subunit alpha type-1 OS=Homo sapiens OX=9606 GN=PSMA1 PE=1 SV=1	P25786		30 kDa		unknown	0	0	2	4	1	2	1	5	3	2
588	TRUE	Empty	S-formylglutathione hydrolase OS=Homo sapiens OX=9606 GN=ESD PE=1 SV=2	P10768		31 kDa		unknown	0	0	1	3	6	4	4	3	4	3
589	TRUE	Empty	NADH dehydrogenase [ubiquinone] iron-sulfur protein 3, mitochondrial OS=Homo sapiens OX=9606 GN=NDUFS3 PE=1 SV=1	O75489		30 kDa		unknown	0	0	1	5	8	7	2	5	5	4
590	TRUE	Empty	Transmembrane emp24 domain-containing protein 4 OS=Homo sapiens OX=9606 GN=TMED4 PE=1 SV=1	Q7Z7H5		26 kDa	TRUE	unknown	0	0	1	4	6	7	1	3	1	2
591	TRUE	Empty	RNA-binding protein Raly OS=Homo sapiens OX=9606 GN=RALY PE=1 SV=1	Q9UKM9		32 kDa		unknown	0	0	0	1	1	2	5	7	10	4
592	TRUE	Empty	Cytochrome c1, heme protein, mitochondrial OS=Homo sapiens OX=9606 GN=CYC1 PE=1 SV=3	P08574		35 kDa		unknown	0	0	2	3	5	4	3	4	3	3
593	TRUE	Empty	Sodium/potassium-transporting ATPase subunit beta-1 OS=Homo sapiens OX=9606 GN=ATP1B1 PE=1 SV=1	P05026		35 kDa		unknown	0	0	5	5	5	4	2	3	3	3
594	TRUE	Empty	PI-PLC X domain-containing protein 3 OS=Homo sapiens OX=9606 GN=PLCXD3 PE=1 SV=2	Q63HM9		36 kDa		unknown	0	0	3	3	3	2	4	8	6	5
595	TRUE	Empty	Arylsulfatase A OS=Homo sapiens OX=9606 GN=ARSA PE=1 SV=3	P15289		54 kDa		unknown	0	0	2	8	5	7	3	3	4	4
596	TRUE	Empty	Transportin-1 OS=Homo sapiens OX=9606 GN=TNPO1 PE=1 SV=2	Q92973		102 kDa		unknown	0	0	2	2	6	3	6	3	6	6
597	TRUE	Empty	Bifunctional purine biosynthesis protein ATIC OS=Homo sapiens OX=9606 GN=ATIC PE=1 SV=3	P31939		65 kDa		unknown	0	0	1	1	3	3	6	6	8	3
598	TRUE	Empty	Ubiquitin-conjugating enzyme E2 N OS=Homo sapiens OX=9606 GN=UBE2N PE=1 SV=1	P61088		17 kDa		unknown	0	0	4	5	5	3	4	4	4	2
599	TRUE	Empty	Myristoylated alanine-rich C-kinase substrate OS=Homo sapiens OX=9606 GN=MARCKS PE=1 SV=4	P29966		32 kDa		unknown	0	0	1	1	4	3	3	3	5	8
600	TRUE	Empty	Drebrin-like protein OS=Homo sapiens OX=9606 GN=DBNL PE=1 SV=1	Q9UJU6		48 kDa		unknown	0	0	1	1	2	2	3	6	10	3
601	TRUE	Empty	Serine/threonine-protein phosphatase 2A 55 kDa regulatory subunit B alpha isoform OS=Homo sapiens OX=9606 GN=PPP2R2A PE=1 SV=1	P63151		52 kDa		unknown	0	0	3	2	4	0	4	6	6	2
602	TRUE	Empty	KH domain-containing, RNA-binding, signal transduction-associated protein 1 OS=Homo sapiens OX=9606 GN=KHDRBS1 PE=1 SV=1	Q07666		48 kDa	TRUE	unknown	0	0	0	3	6	1	5	4	5	4
603	TRUE	Empty	Junction plakoglobin OS=Homo sapiens OX=9606 GN=JUP PE=1 SV=3	P14923		82 kDa	TRUE	unknown	0	0	0	4	3	3	2	3	3	4
604	TRUE	Empty	Dynamin-like GTPase OPA1, mitochondrial OS=Homo sapiens OX=9606 GN=OPA1 PE=1 SV=3	O60313		112 kDa		unknown	0	0	6	9	8	9	0	1	0	0
605	TRUE	Empty	Small ribosomal subunit protein eS25 OS=Homo sapiens OX=9606 GN=RPS25 PE=1 SV=1	P62851		14 kDa		unknown	0	0	2	7	4	4	3	6	2	7
606	TRUE	Empty	Peroxiredoxin-like 2A OS=Homo sapiens OX=9606 GN=PRXL2A PE=1 SV=3	Q9BRX8		26 kDa		unknown	0	0	2	4	2	3	4	8	6	6
607	TRUE	Empty	Isocitrate dehydrogenase [NAD] subunit alpha, mitochondrial OS=Homo sapiens OX=9606 GN=IDH3A PE=1 SV=1	P50213		40 kDa		unknown	0	0	5	5	5	5	4	2	3	3
608	TRUE	Empty	Tricarboxylate transport protein, mitochondrial OS=Homo sapiens OX=9606 GN=SLC25A1 PE=1 SV=2	P53007		34 kDa		unknown	0	0	1	4	5	1	4	3	3	2
609	TRUE	Empty	Ubiquitin thioesterase OTUB1 OS=Homo sapiens OX=9606 GN=OTUB1 PE=1 SV=2	Q96FW1		31 kDa		unknown	0	0	1	3	4	2	6	5	7	2
610	TRUE	Empty	Leucine-rich repeat-containing protein 47 OS=Homo sapiens OX=9606 GN=LRRC47 PE=1 SV=1	Q8N1G4		63 kDa		unknown	0	0	1	2	4	2	4	3	7	2
611	TRUE	Empty	Cytochrome b-c1 complex subunit Rieske, mitochondrial OS=Homo sapiens OX=9606 GN=UQCRFS1 PE=1 SV=2	P47985		30 kDa		unknown	0	0	4	5	4	5	1	3	3	1
612	TRUE	Empty	Succinate--CoA ligase [ADP/GDP-forming] subunit alpha, mitochondrial OS=Homo sapiens OX=9606 GN=SUCLG1 PE=1 SV=4	P53597		36 kDa		unknown	0	0	0	6	7	6	5	2	3	1
613	TRUE	Empty	Splicing factor 3B subunit 1 OS=Homo sapiens OX=9606 GN=SF3B1 PE=1 SV=3	O75533		146 kDa		unknown	0	0	1	0	3	3	5	10	4	3
614	TRUE	Empty	Inorganic pyrophosphatase OS=Homo sapiens OX=9606 GN=PPA1 PE=1 SV=2	Q15181		33 kDa		unknown	0	0	6	3	7	7	0	2	4	1
615	TRUE	Empty	Ras-related protein Rab-6A OS=Homo sapiens OX=9606 GN=RAB6A PE=1 SV=3	P20340		24 kDa		unknown	0	0	0	4	6	6	5	4	5	3
616	TRUE	Empty	Nucleoside diphosphate kinase A OS=Homo sapiens OX=9606 GN=NME1 PE=1 SV=1	P15531		17 kDa	TRUE	unknown	0	0	0	5	4	7	0	0	0	0
617	TRUE	Empty	Proteasome subunit alpha type-6 OS=Homo sapiens OX=9606 GN=PSMA6 PE=1 SV=1	P60900		27 kDa		unknown	1	0	2	4	5	3	3	7	5	2
618	TRUE	Empty	Methionine--tRNA ligase, cytoplasmic OS=Homo sapiens OX=9606 GN=MARS1 PE=1 SV=2	P56192		101 kDa		unknown	0	0	1	2	5	2	4	3	4	5
619	TRUE	Empty	Putative protein-lysine deacylase ABHD14B OS=Homo sapiens OX=9606 GN=ABHD14B PE=1 SV=1	Q96IU4		22 kDa		unknown	0	0	1	4	7	2	3	7	5	2
620	TRUE	Empty	Actin-related protein 2/3 complex subunit 2 OS=Homo sapiens OX=9606 GN=ARPC2 PE=1 SV=1	O15144		34 kDa		unknown	0	0	1	2	6	3	3	4	7	1
621	TRUE	Empty	Inositol-3-phosphate synthase 1 OS=Homo sapiens OX=9606 GN=ISYNA1 PE=1 SV=1	Q9NPH2		61 kDa		unknown	0	0	3	1	3	2	4	2	4	4
622	TRUE	Empty	Alpha-ketoglutarate-dependent dioxygenase FTO OS=Homo sapiens OX=9606 GN=FTO PE=1 SV=3	Q9C0B1		58 kDa		unknown	0	0	4	0	5	2	3	4	6	2
623	TRUE	Empty	Prostaglandin E synthase 3 OS=Homo sapiens OX=9606 GN=PTGES3 PE=1 SV=1	Q15185		19 kDa		unknown	0	0	0	3	1	2	2	5	6	5
624	TRUE	Empty	Tryptophan--tRNA ligase, cytoplasmic OS=Homo sapiens OX=9606 GN=WARS1 PE=1 SV=2	P23381		53 kDa		unknown	0	0	4	5	5	1	5	3	6	1
625	TRUE	Empty	Small ribosomal subunit protein uS10 OS=Homo sapiens OX=9606 GN=RPS20 PE=1 SV=1	P60866		13 kDa		unknown	0	0	0	4	3	5	3	4	3	3
626	TRUE	Empty	Calmodulin-1 OS=Homo sapiens OX=9606 GN=CALM1 PE=1 SV=1	P0DP23 (+2)		17 kDa		unknown	0	0	2	5	2	2	0	2	1	1
627	TRUE	Empty	Wolframin OS=Homo sapiens OX=9606 GN=WFS1 PE=1 SV=2	O76024		100 kDa		unknown	0	0	0	3	1	3	3	6	5	6
628	TRUE	Empty	Polyadenylate-binding protein 4 OS=Homo sapiens OX=9606 GN=PABPC4 PE=1 SV=1	Q13310		71 kDa	TRUE	unknown	0	0	0	3	5	0	4	4	6	4
629	TRUE	Empty	Estradiol 17-beta-dehydrogenase 11 OS=Homo sapiens OX=9606 GN=HSD17B11 PE=1 SV=4	Q8NBQ5		33 kDa		unknown	0	0	0	0	0	0	6	9	7	8
630	TRUE	Empty	Alpha-2-macroglobulin OS=Homo sapiens OX=9606 GN=A2M PE=1 SV=3	P01023		163 kDa	TRUE	unknown	13	14	0	0	0	0	0	0	0	0
631	TRUE	Empty	Large ribosomal subunit protein P1 OS=Homo sapiens OX=9606 GN=RPLP1 PE=1 SV=1	P05386		12 kDa		unknown	2	1	3	4	4	3	2	5	2	2
632	TRUE	Empty	Programmed cell death protein 5 OS=Homo sapiens OX=9606 GN=PDCD5 PE=1 SV=3	O14737		14 kDa		unknown	1	1	2	0	1	1	3	2	2	4
633	TRUE	Empty	Tyrosine--tRNA ligase, cytoplasmic OS=Homo sapiens OX=9606 GN=YARS1 PE=1 SV=4	P54577		59 kDa		unknown	2	1	1	3	4	4	3	3	1	1
634	TRUE	Empty	Lysine--tRNA ligase OS=Homo sapiens OX=9606 GN=KARS1 PE=1 SV=3	Q15046		68 kDa		unknown	0	0	2	4	6	3	5	2	3	2
635	TRUE	Empty	Tissue alpha-L-fucosidase OS=Homo sapiens OX=9606 GN=FUCA1 PE=1 SV=4	P04066		54 kDa		unknown	0	0	4	3	5	3	2	3	3	2
636	TRUE	Empty	26S proteasome non-ATPase regulatory subunit 12 OS=Homo sapiens OX=9606 GN=PSMD12 PE=1 SV=3	O00232		53 kDa		unknown	0	0	2	4	4	2	3	2	3	2
637	TRUE	Empty	Cytochrome c oxidase subunit 2 OS=Homo sapiens OX=9606 GN=MT-CO2 PE=1 SV=1	P00403		26 kDa		unknown	0	0	2	4	4	4	1	1	1	2
638	TRUE	Empty	Microtubule-associated protein 4 OS=Homo sapiens OX=9606 GN=MAP4 PE=1 SV=3	P27816		121 kDa		unknown	0	0	2	7	6	4	1	3	2	3
639	TRUE	Empty	Large ribosomal subunit protein eL30 OS=Homo sapiens OX=9606 GN=RPL30 PE=1 SV=2	P62888		13 kDa		unknown	0	0	1	1	4	3	4	4	4	2
640	TRUE	Empty	Vigilin OS=Homo sapiens OX=9606 GN=HDLBP PE=1 SV=3	Q00341		141 kDa		unknown	0	0	1	6	4	3	1	2	3	1
641	TRUE	Empty	Proliferation-associated protein 2G4 OS=Homo sapiens OX=9606 GN=PA2G4 PE=1 SV=3	Q9UQ80		44 kDa		unknown	0	0	3	2	4	1	5	5	6	4
642	TRUE	Empty	Very-long-chain (3R)-3-hydroxyacyl-CoA dehydratase 3 OS=Homo sapiens OX=9606 GN=HACD3 PE=1 SV=2	Q9P035		43 kDa		unknown	0	0	1	5	2	5	2	6	6	3
643	TRUE	Empty	DnaJ homolog subfamily A member 1 OS=Homo sapiens OX=9606 GN=DNAJA1 PE=1 SV=2	P31689		45 kDa		unknown	0	1	0	1	2	1	3	5	7	3
644	TRUE	Empty	Amine oxidase [flavin-containing] A OS=Homo sapiens OX=9606 GN=MAOA PE=1 SV=1	P21397		60 kDa	TRUE	unknown	0	0	2	6	8	5	2	0	2	0
645	TRUE	Empty	Charged multivesicular body protein 4b OS=Homo sapiens OX=9606 GN=CHMP4B PE=1 SV=1	Q9H444		25 kDa		unknown	0	0	0	1	4	2	5	2	5	6
646	TRUE	Empty	Mitogen-activated protein kinase 1 OS=Homo sapiens OX=9606 GN=MAPK1 PE=1 SV=3	P28482		41 kDa	TRUE	unknown	0	0	0	2	2	2	3	7	4	3
647	TRUE	Empty	Electron transfer flavoprotein subunit beta OS=Homo sapiens OX=9606 GN=ETFB PE=1 SV=3	P38117		28 kDa		unknown	0	0	5	9	11	8	0	0	0	0
648	TRUE	Empty	Alpha-methylacyl-CoA racemase OS=Homo sapiens OX=9606 GN=AMACR PE=1 SV=2	Q9UHK6		42 kDa		unknown	0	0	0	0	0	0	5	7	10	6
649	TRUE	Empty	Annexin A1 OS=Homo sapiens OX=9606 GN=ANXA1 PE=1 SV=2	P04083		39 kDa		unknown	0	0	2	10	6	13	0	0	0	0
650	TRUE	Empty	Eukaryotic translation initiation factor 3 subunit C OS=Homo sapiens OX=9606 GN=EIF3C PE=1 SV=1	Q99613		105 kDa		unknown	4	1	1	6	6	3	0	3	3	1
651	TRUE	Empty	Renin receptor OS=Homo sapiens OX=9606 GN=ATP6AP2 PE=1 SV=2	O75787		39 kDa		unknown	11	6	0	1	1	0	1	2	2	2
652	TRUE	Empty	26S proteasome regulatory subunit 10B OS=Homo sapiens OX=9606 GN=PSMC6 PE=1 SV=1	P62333		44 kDa		unknown	0	0	2	4	4	2	2	7	2	3
653	TRUE	Empty	Lactoylglutathione lyase OS=Homo sapiens OX=9606 GN=GLO1 PE=1 SV=4	Q04760		21 kDa		unknown	0	0	1	2	4	1	2	4	4	3
654	TRUE	Empty	Catenin beta-1 OS=Homo sapiens OX=9606 GN=CTNNB1 PE=1 SV=1	P35222		85 kDa	TRUE	unknown	0	0	0	1	2	2	1	1	5	1
655	TRUE	Empty	Proteasome subunit beta type-1 OS=Homo sapiens OX=9606 GN=PSMB1 PE=1 SV=2	P20618		26 kDa		unknown	1	0	0	6	4	4	1	5	2	3
656	TRUE	Empty	Alpha-soluble NSF attachment protein OS=Homo sapiens OX=9606 GN=NAPA PE=1 SV=3	P54920		33 kDa	TRUE	unknown	0	0	1	6	6	7	2	3	1	2
657	TRUE	Empty	Prothymosin alpha OS=Homo sapiens OX=9606 GN=PTMA PE=1 SV=2	P06454		12 kDa		unknown	0	0	2	8	2	1	3	5	7	4
658	TRUE	Empty	Serine/threonine-protein phosphatase PP1-alpha catalytic subunit OS=Homo sapiens OX=9606 GN=PPP1CA PE=1 SV=1	P62136		38 kDa	TRUE	unknown	0	0	0	4	3	2	4	7	6	2
659	TRUE	Empty	Replication protein A 70 kDa DNA-binding subunit OS=Homo sapiens OX=9606 GN=RPA1 PE=1 SV=2	P27694		68 kDa		unknown	0	0	0	1	1	0	5	6	11	1
660	TRUE	Empty	Nucleosome assembly protein 1-like 4 OS=Homo sapiens OX=9606 GN=NAP1L4 PE=1 SV=1	Q99733		43 kDa	TRUE	unknown	1	1	1	3	3	4	4	4	3	5
661	TRUE	Empty	Small ribosomal subunit protein eS8 OS=Homo sapiens OX=9606 GN=RPS8 PE=1 SV=2	P62241		24 kDa		unknown	1	0	0	2	4	4	1	5	1	6
662	TRUE	Empty	Sialic acid synthase OS=Homo sapiens OX=9606 GN=NANS PE=1 SV=2	Q9NR45		40 kDa		unknown	0	0	5	4	5	4	2	3	2	2
663	TRUE	Empty	Succinyl-CoA:3-ketoacid coenzyme A transferase 1, mitochondrial OS=Homo sapiens OX=9606 GN=OXCT1 PE=1 SV=1	P55809		56 kDa		unknown	0	0	2	1	9	4	2	2	2	3
664	TRUE	Empty	Calpain-1 catalytic subunit OS=Homo sapiens OX=9606 GN=CAPN1 PE=1 SV=1	P07384		82 kDa		unknown	0	0	2	2	6	2	4	4	3	2
665	TRUE	Empty	Coronin-1B OS=Homo sapiens OX=9606 GN=CORO1B PE=1 SV=1	Q9BR76		54 kDa		unknown	0	0	2	3	4	2	2	4	4	2
666	TRUE	Empty	Hydroxymethylglutaryl-CoA lyase, mitochondrial OS=Homo sapiens OX=9606 GN=HMGCL PE=1 SV=2	P35914		34 kDa		unknown	0	0	1	2	2	0	1	4	5	0
667	TRUE	Empty	Actin-related protein 2/3 complex subunit 4 OS=Homo sapiens OX=9606 GN=ARPC4 PE=1 SV=3	P59998		20 kDa		unknown	0	0	1	3	4	5	2	8	3	2
668	TRUE	Empty	Isoleucine--tRNA ligase, cytoplasmic OS=Homo sapiens OX=9606 GN=IARS1 PE=1 SV=2	P41252		145 kDa		unknown	0	0	1	1	4	3	2	5	4	0
669	TRUE	Empty	Eukaryotic translation initiation factor 4B OS=Homo sapiens OX=9606 GN=EIF4B PE=1 SV=2	P23588		69 kDa		unknown	0	0	0	3	4	2	1	3	4	5
670	TRUE	Empty	Heterogeneous nuclear ribonucleoprotein U-like protein 2 OS=Homo sapiens OX=9606 GN=HNRNPUL2 PE=1 SV=1	Q1KMD3		85 kDa		unknown	0	0	0	0	4	1	5	3	3	2
671	TRUE	Empty	Receptor-type tyrosine-protein phosphatase-like N OS=Homo sapiens OX=9606 GN=PTPRN PE=1 SV=1	Q16849		106 kDa	TRUE	unknown	0	0	3	5	11	8	0	0	1	0
672	TRUE	Empty	High mobility group protein B2 OS=Homo sapiens OX=9606 GN=HMGB2 PE=1 SV=2	P26583		24 kDa	TRUE	unknown	0	0	0	3	0	0	0	6	2	6
673	TRUE	Empty	Nuclear migration protein nudC OS=Homo sapiens OX=9606 GN=NUDC PE=1 SV=1	Q9Y266		38 kDa		unknown	0	0	1	3	2	1	2	2	4	6
674	TRUE	Empty	Small COPII coat GTPase SAR1B OS=Homo sapiens OX=9606 GN=SAR1B PE=1 SV=1	Q9Y6B6		22 kDa	TRUE	unknown	0	0	2	5	3	3	3	3	4	2
675	TRUE	Empty	Bifunctional epoxide hydrolase 2 OS=Homo sapiens OX=9606 GN=EPHX2 PE=1 SV=2	P34913		63 kDa		unknown	0	0	2	2	4	3	2	3	2	2
676	TRUE	Empty	Cysteine-rich protein 2 OS=Homo sapiens OX=9606 GN=CRIP2 PE=1 SV=1	P52943		22 kDa		unknown	0	0	3	3	5	2	3	3	2	3
677	TRUE	Empty	Dynamin-3 OS=Homo sapiens OX=9606 GN=DNM3 PE=1 SV=4	Q9UQ16		98 kDa	TRUE	unknown	0	0	1	2	1	1	2	3	5	1
678	TRUE	Empty	Ferritin heavy chain OS=Homo sapiens OX=9606 GN=FTH1 PE=1 SV=2	P02794		21 kDa		unknown	0	0	4	4	2	3	0	1	1	1
679	TRUE	Empty	ATP-dependent 6-phosphofructokinase, liver type OS=Homo sapiens OX=9606 GN=PFKL PE=1 SV=6	P17858		85 kDa	TRUE	unknown	0	0	1	0	3	2	4	6	4	1
680	TRUE	Empty	Tubulin-specific chaperone A OS=Homo sapiens OX=9606 GN=TBCA PE=1 SV=3	O75347		13 kDa		unknown	0	0	2	4	1	2	2	5	0	5
681	TRUE	Empty	NSFL1 cofactor p47 OS=Homo sapiens OX=9606 GN=NSFL1C PE=1 SV=2	Q9UNZ2		41 kDa		unknown	0	0	0	1	2	0	4	4	7	5
682	TRUE	Empty	Signal transducer and activator of transcription 1-alpha/beta OS=Homo sapiens OX=9606 GN=STAT1 PE=1 SV=2	P42224		87 kDa		unknown	0	0	0	0	1	0	8	9	8	2
683	TRUE	Empty	Acetyl-CoA acetyltransferase, cytosolic OS=Homo sapiens OX=9606 GN=ACAT2 PE=1 SV=2	Q9BWD1		41 kDa		unknown	0	0	0	0	1	0	4	7	10	2
684	TRUE	Empty	Insulin-like growth factor 2 mRNA-binding protein 3 OS=Homo sapiens OX=9606 GN=IGF2BP3 PE=1 SV=2	O00425		64 kDa		unknown	0	0	0	0	0	0	6	6	8	4
685	TRUE	Empty	Proteasome subunit alpha type-5 OS=Homo sapiens OX=9606 GN=PSMA5 PE=1 SV=3	P28066		26 kDa		unknown	0	0	2	3	2	3	2	3	3	4
686	TRUE	Empty	Platelet-activating factor acetylhydrolase IB subunit alpha2 OS=Homo sapiens OX=9606 GN=PAFAH1B2 PE=1 SV=1	P68402		26 kDa		unknown	0	0	4	4	5	4	2	3	3	3
687	TRUE	Empty	Dynamin-1-like protein OS=Homo sapiens OX=9606 GN=DNM1L PE=1 SV=2	O00429		82 kDa		unknown	0	0	3	4	3	3	2	2	6	1
688	TRUE	Empty	Ubiquitin carboxyl-terminal hydrolase 14 OS=Homo sapiens OX=9606 GN=USP14 PE=1 SV=3	P54578		56 kDa		unknown	0	0	1	1	2	2	4	5	4	2
689	TRUE	Empty	Isoleucine--tRNA ligase, mitochondrial OS=Homo sapiens OX=9606 GN=IARS2 PE=1 SV=2	Q9NSE4		114 kDa		unknown	0	0	1	2	5	4	1	3	2	2
690	TRUE	Empty	Histone H1.5 OS=Homo sapiens OX=9606 GN=H1-5 PE=1 SV=3	P16401		23 kDa	TRUE	unknown	3	3	7	0	4	0	1	1	3	2
691	TRUE	Empty	Unconventional myosin-Va OS=Homo sapiens OX=9606 GN=MYO5A PE=1 SV=2	Q9Y4I1		215 kDa		unknown	1	4	0	1	0	1	0	1	0	1
692	TRUE	Empty	Glyoxalase domain-containing protein 4 OS=Homo sapiens OX=9606 GN=GLOD4 PE=1 SV=1	Q9HC38		35 kDa		unknown	0	0	3	5	1	1	1	4	4	6
693	TRUE	Empty	Cytochrome c oxidase subunit 4 isoform 1, mitochondrial OS=Homo sapiens OX=9606 GN=COX4I1 PE=1 SV=1	P13073		20 kDa		unknown	0	0	3	7	6	6	1	2	1	0
694	TRUE	Empty	UTP--glucose-1-phosphate uridylyltransferase OS=Homo sapiens OX=9606 GN=UGP2 PE=1 SV=5	Q16851		57 kDa		unknown	0	0	4	2	6	1	2	2	2	0
695	TRUE	Empty	ATP synthase subunit d, mitochondrial OS=Homo sapiens OX=9606 GN=ATP5PD PE=1 SV=3	O75947		18 kDa		unknown	0	0	2	5	3	3	0	3	2	2
696	TRUE	Empty	SUMO-activating enzyme subunit 2 OS=Homo sapiens OX=9606 GN=UBA2 PE=1 SV=2	Q9UBT2		71 kDa		unknown	0	0	0	2	3	1	5	3	4	3
697	TRUE	Empty	RuvB-like 2 OS=Homo sapiens OX=9606 GN=RUVBL2 PE=1 SV=3	Q9Y230		51 kDa		unknown	0	0	2	0	7	2	3	7	4	4
698	TRUE	Empty	DnaJ homolog subfamily B member 1 OS=Homo sapiens OX=9606 GN=DNAJB1 PE=1 SV=4	P25685		38 kDa		unknown	0	0	0	0	3	2	2	6	5	4
699	TRUE	Empty	6-phosphofructo-2-kinase/fructose-2,6-bisphosphatase 2 OS=Homo sapiens OX=9606 GN=PFKFB2 PE=1 SV=2	O60825		58 kDa		unknown	0	0	3	5	8	4	0	2	3	0
700	TRUE	Empty	Apolipoprotein A-IV OS=Homo sapiens OX=9606 GN=APOA4 PE=1 SV=4	P06727		45 kDa		unknown	3	2	1	6	10	6	0	0	0	0
701	TRUE	Empty	Peptidyl-glycine alpha-amidating monooxygenase OS=Homo sapiens OX=9606 GN=PAM PE=1 SV=2	P19021		108 kDa		unknown	0	0	3	8	9	9	0	0	0	0
702	TRUE	Empty	26S proteasome non-ATPase regulatory subunit 4 OS=Homo sapiens OX=9606 GN=PSMD4 PE=1 SV=1	P55036		41 kDa		unknown	0	1	2	4	2	3	1	4	3	2
703	TRUE	Empty	Serine/arginine-rich splicing factor 3 OS=Homo sapiens OX=9606 GN=SRSF3 PE=1 SV=1	P84103		19 kDa	TRUE	unknown	1	1	0	4	2	1	2	2	5	1
704	TRUE	Empty	ATP synthase subunit delta, mitochondrial OS=Homo sapiens OX=9606 GN=ATP5F1D PE=1 SV=2	P30049		17 kDa		unknown	0	0	4	4	4	4	2	4	3	4
705	TRUE	Empty	Beta-galactosidase OS=Homo sapiens OX=9606 GN=GLB1 PE=1 SV=2	P16278		76 kDa		unknown	0	0	2	3	4	3	3	4	4	2
706	TRUE	Empty	Signal recognition particle subunit SRP68 OS=Homo sapiens OX=9606 GN=SRP68 PE=1 SV=2	Q9UHB9		71 kDa		unknown	0	0	2	3	6	2	2	3	6	1
707	TRUE	Empty	V-type proton ATPase 116 kDa subunit a 1 OS=Homo sapiens OX=9606 GN=ATP6V0A1 PE=1 SV=3	Q93050		96 kDa		unknown	0	0	1	3	5	6	1	1	2	2
708	TRUE	Empty	Dehydrogenase/reductase SDR family member 7 OS=Homo sapiens OX=9606 GN=DHRS7 PE=1 SV=1	Q9Y394		38 kDa		unknown	0	0	2	2	4	5	2	1	4	1
709	TRUE	Empty	Saccharopine dehydrogenase-like oxidoreductase OS=Homo sapiens OX=9606 GN=SCCPDH PE=1 SV=1	Q8NBX0		47 kDa		unknown	0	0	1	3	3	3	3	4	3	3
710	TRUE	Empty	Asparagine--tRNA ligase, cytoplasmic OS=Homo sapiens OX=9606 GN=NARS1 PE=1 SV=1	O43776		63 kDa		unknown	0	0	3	4	4	1	2	3	4	3
711	TRUE	Empty	Small ribosomal subunit protein uS11 OS=Homo sapiens OX=9606 GN=RPS14 PE=1 SV=3	P62263		16 kDa		unknown	0	0	2	3	3	4	3	6	2	3
712	TRUE	Empty	Elongation factor 1-beta OS=Homo sapiens OX=9606 GN=EEF1B2 PE=1 SV=3	P24534		25 kDa		unknown	0	0	4	3	3	2	1	2	2	1
713	TRUE	Empty	Serine/threonine-protein kinase OSR1 OS=Homo sapiens OX=9606 GN=OXSR1 PE=1 SV=1	O95747		58 kDa		unknown	0	0	2	1	5	1	2	0	4	0
714	TRUE	Empty	Lysosome-associated membrane glycoprotein 2 OS=Homo sapiens OX=9606 GN=LAMP2 PE=1 SV=2	P13473		45 kDa		unknown	0	0	6	3	5	1	3	1	3	1
715	TRUE	Empty	Splicing factor 3B subunit 3 OS=Homo sapiens OX=9606 GN=SF3B3 PE=1 SV=4	Q15393		136 kDa		unknown	0	0	0	3	2	0	4	6	4	2
716	TRUE	Empty	Plasma membrane calcium-transporting ATPase 1 OS=Homo sapiens OX=9606 GN=ATP2B1 PE=1 SV=4	P20020		135 kDa		unknown	0	0	0	1	2	1	4	2	6	3
717	TRUE	Empty	Plastin-3 OS=Homo sapiens OX=9606 GN=PLS3 PE=1 SV=4	P13797		71 kDa	TRUE	unknown	0	0	0	1	3	2	2	6	3	5
718	TRUE	Empty	Voltage-dependent calcium channel subunit alpha-2/delta-1 OS=Homo sapiens OX=9606 GN=CACNA2D1 PE=1 SV=3	P54289		125 kDa		unknown	0	1	0	0	0	0	3	5	3	9
719	TRUE	Empty	Guanine nucleotide-binding protein G(i) subunit alpha-1 OS=Homo sapiens OX=9606 GN=GNAI1 PE=1 SV=2	P63096		40 kDa	TRUE	unknown	0	0	5	0	5	6	0	3	0	0
720	TRUE	Empty	Activated RNA polymerase II transcriptional coactivator p15 OS=Homo sapiens OX=9606 GN=SUB1 PE=1 SV=3	P53999		14 kDa		unknown	0	1	0	3	2	3	1	5	3	4
721	TRUE	Empty	Dual specificity mitogen-activated protein kinase kinase 1 OS=Homo sapiens OX=9606 GN=MAP2K1 PE=1 SV=2	Q02750		43 kDa	TRUE	unknown	0	0	0	1	2	1	1	2	4	2
722	TRUE	Empty	Cystatin-B OS=Homo sapiens OX=9606 GN=CSTB PE=1 SV=2	P04080		11 kDa		unknown	0	0	2	5	5	4	3	3	2	1
723	TRUE	Empty	Ganglioside-induced differentiation-associated protein 1 OS=Homo sapiens OX=9606 GN=GDAP1 PE=1 SV=3	Q8TB36		41 kDa		unknown	0	0	2	2	4	3	3	3	3	2
724	TRUE	Empty	Thioredoxin reductase 1, cytoplasmic OS=Homo sapiens OX=9606 GN=TXNRD1 PE=1 SV=3	Q16881		71 kDa		unknown	0	0	2	3	4	2	3	3	4	1
725	TRUE	Empty	Proteasome subunit alpha type-2 OS=Homo sapiens OX=9606 GN=PSMA2 PE=1 SV=2	P25787		26 kDa		unknown	0	0	2	4	2	1	2	5	3	1
726	TRUE	Empty	Histidine--tRNA ligase, cytoplasmic OS=Homo sapiens OX=9606 GN=HARS1 PE=1 SV=2	cRAP104		57 kDa	TRUE	unknown	0	0	1	2	4	2	4	4	3	2
727	TRUE	Empty	Syntaxin-1A OS=Homo sapiens OX=9606 GN=STX1A PE=1 SV=1	Q16623		33 kDa		unknown	0	0	1	3	4	3	2	3	2	3
728	TRUE	Empty	Palmitoyl-protein thioesterase 1 OS=Homo sapiens OX=9606 GN=PPT1 PE=1 SV=1	P50897		34 kDa		unknown	0	0	4	4	5	5	2	1	1	1
729	TRUE	Empty	RNA-binding protein RO60 OS=Homo sapiens OX=9606 GN=RO60 PE=1 SV=2	P10155		61 kDa		unknown	0	0	1	4	3	2	1	5	3	1
730	TRUE	Empty	Pyridoxal kinase OS=Homo sapiens OX=9606 GN=PDXK PE=1 SV=1	O00764		35 kDa		unknown	0	0	6	5	4	4	2	1	3	1
731	TRUE	Empty	CDGSH iron-sulfur domain-containing protein 2 OS=Homo sapiens OX=9606 GN=CISD2 PE=1 SV=1	Q8N5K1		15 kDa		unknown	0	0	1	1	1	2	1	4	2	3
732	TRUE	Empty	Signal recognition particle subunit SRP72 OS=Homo sapiens OX=9606 GN=SRP72 PE=1 SV=3	O76094		75 kDa		unknown	0	0	1	3	6	1	2	4	5	2
733	TRUE	Empty	Carnitine O-palmitoyltransferase 2, mitochondrial OS=Homo sapiens OX=9606 GN=CPT2 PE=1 SV=2	P23786		74 kDa		unknown	0	0	0	1	2	1	1	2	4	1
734	TRUE	Empty	ATP synthase F(0) complex subunit B1, mitochondrial OS=Homo sapiens OX=9606 GN=ATP5PB PE=1 SV=2	P24539		29 kDa		unknown	0	0	3	3	4	5	0	2	2	1
735	TRUE	Empty	THO complex subunit 4 OS=Homo sapiens OX=9606 GN=ALYREF PE=1 SV=3	Q86V81		27 kDa		unknown	0	0	0	3	2	2	2	6	3	5
736	TRUE	Empty	AP-2 complex subunit alpha-2 OS=Homo sapiens OX=9606 GN=AP2A2 PE=1 SV=2	O94973		104 kDa	TRUE	unknown	0	0	0	2	6	4	2	4	2	0
737	TRUE	Empty	DNA mismatch repair protein Msh2 OS=Homo sapiens OX=9606 GN=MSH2 PE=1 SV=1	P43246		105 kDa		unknown	0	0	0	1	1	0	6	7	5	3
738	TRUE	Empty	Inosine-5'-monophosphate dehydrogenase 2 OS=Homo sapiens OX=9606 GN=IMPDH2 PE=1 SV=2	P12268		56 kDa		unknown	0	0	3	3	6	4	1	1	4	2
739	TRUE	Empty	26S proteasome regulatory subunit 6A OS=Homo sapiens OX=9606 GN=PSMC3 PE=1 SV=3	P17980		49 kDa		unknown	0	0	3	3	4	2	2	2	3	3
740	TRUE	Empty	Eukaryotic translation initiation factor 2 subunit 1 OS=Homo sapiens OX=9606 GN=EIF2S1 PE=1 SV=3	P05198		36 kDa		unknown	0	0	3	1	2	2	2	5	3	3
741	TRUE	Empty	Heterogeneous nuclear ribonucleoprotein A0 OS=Homo sapiens OX=9606 GN=HNRNPA0 PE=1 SV=1	Q13151		31 kDa		unknown	0	0	1	1	3	1	2	3	4	1
742	TRUE	Empty	Actin-related protein 2 OS=Homo sapiens OX=9606 GN=ACTR2 PE=1 SV=1	P61160		45 kDa		unknown	0	0	1	1	3	2	1	6	5	1
743	TRUE	Empty	AMP deaminase 2 OS=Homo sapiens OX=9606 GN=AMPD2 PE=1 SV=3	Q01433		95 kDa		unknown	0	0	2	1	4	1	1	3	1	1
744	TRUE	Empty	Alpha-2-macroglobulin receptor-associated protein OS=Homo sapiens OX=9606 GN=LRPAP1 PE=1 SV=1	P30533		41 kDa		unknown	0	0	2	2	5	3	2	0	2	2
745	TRUE	Empty	Glyoxylate reductase/hydroxypyruvate reductase OS=Homo sapiens OX=9606 GN=GRHPR PE=1 SV=1	Q9UBQ7		36 kDa		unknown	0	0	0	3	5	1	2	3	4	1
746	TRUE	Empty	Splicing factor 3B subunit 2 OS=Homo sapiens OX=9606 GN=SF3B2 PE=1 SV=2	Q13435		100 kDa		unknown	0	0	0	2	2	2	0	3	2	4
747	TRUE	Empty	Protein transport protein Sec24D OS=Homo sapiens OX=9606 GN=SEC24D PE=1 SV=2	O94855		113 kDa		unknown	0	0	0	1	2	3	2	3	4	1
748	TRUE	Empty	Lamina-associated polypeptide 2, isoforms beta/gamma OS=Homo sapiens OX=9606 GN=TMPO PE=1 SV=2	P42167		51 kDa		unknown	0	0	0	1	1	1	4	5	6	4
749	TRUE	Empty	GRIP1-associated protein 1 OS=Homo sapiens OX=9606 GN=GRIPAP1 PE=1 SV=2	Q4V328		96 kDa		unknown	0	0	0	1	1	0	4	6	5	4
750	TRUE	Empty	Golgi apparatus protein 1 OS=Homo sapiens OX=9606 GN=GLG1 PE=1 SV=2	Q92896		135 kDa		unknown	0	0	2	4	6	6	0	1	1	0
751	TRUE	Empty	Inorganic pyrophosphatase 2, mitochondrial OS=Homo sapiens OX=9606 GN=PPA2 PE=1 SV=2	Q9H2U2		38 kDa		unknown	0	0	1	3	10	6	1	0	1	0
752	TRUE	Empty	Large ribosomal subunit protein uL22 OS=Homo sapiens OX=9606 GN=RPL17 PE=1 SV=3	P18621		21 kDa		unknown	1	1	0	5	3	2	0	5	1	3
753	TRUE	Empty	N(G),N(G)-dimethylarginine dimethylaminohydrolase 1 OS=Homo sapiens OX=9606 GN=DDAH1 PE=1 SV=3	O94760		31 kDa	TRUE	unknown	0	0	3	2	1	1	1	3	4	4
754	TRUE	Empty	Transcriptional activator protein Pur-alpha OS=Homo sapiens OX=9606 GN=PURA PE=1 SV=2	Q00577		35 kDa		unknown	0	0	3	2	7	3	1	2	2	2
755	TRUE	Empty	Sterol carrier protein 2 OS=Homo sapiens OX=9606 GN=SCP2 PE=1 SV=2	P22307		59 kDa		unknown	0	0	1	2	4	2	3	3	6	3
756	TRUE	Empty	Myosin regulatory light chain 12B OS=Homo sapiens OX=9606 GN=MYL12B PE=1 SV=2	O14950		20 kDa		unknown	0	0	1	8	4	3	1	2	1	3
757	TRUE	Empty	Glutamine--tRNA ligase OS=Homo sapiens OX=9606 GN=QARS1 PE=1 SV=1	P47897		88 kDa		unknown	0	0	0	1	3	1	3	5	6	2
758	TRUE	Empty	Dipeptidyl peptidase 4 OS=Homo sapiens OX=9606 GN=DPP4 PE=1 SV=2	P27487		88 kDa		unknown	0	0	1	0	3	1	2	1	2	1
759	TRUE	Empty	Catenin delta-1 OS=Homo sapiens OX=9606 GN=CTNND1 PE=1 SV=1	O60716		108 kDa		unknown	0	0	0	0	1	2	2	4	4	3
760	TRUE	Empty	E3 UFM1-protein ligase 1 OS=Homo sapiens OX=9606 GN=UFL1 PE=1 SV=2	O94874		90 kDa		unknown	0	0	2	2	5	5	0	1	2	1
761	TRUE	Empty	Transmembrane emp24 domain-containing protein 9 OS=Homo sapiens OX=9606 GN=TMED9 PE=1 SV=2	Q9BVK6		27 kDa	TRUE	unknown	0	0	1	3	3	4	0	2	2	2
762	TRUE	Empty	26S proteasome non-ATPase regulatory subunit 7 OS=Homo sapiens OX=9606 GN=PSMD7 PE=1 SV=2	P51665		37 kDa		unknown	0	0	3	0	4	2	2	4	3	1
763	TRUE	Empty	ADP-ribosylation factor-like protein 3 OS=Homo sapiens OX=9606 GN=ARL3 PE=1 SV=2	P36405		20 kDa		unknown	0	0	0	2	3	3	2	3	3	2
764	TRUE	Empty	Small ribosomal subunit protein eS28 OS=Homo sapiens OX=9606 GN=RPS28 PE=1 SV=1	P62857		8 kDa		unknown	0	0	0	3	3	3	3	4	4	4
765	TRUE	Empty	Activator of 90 kDa heat shock protein ATPase homolog 1 OS=Homo sapiens OX=9606 GN=AHSA1 PE=1 SV=1	O95433		38 kDa		unknown	0	0	0	1	2	2	6	3	5	2
766	TRUE	Empty	6-phosphogluconolactonase OS=Homo sapiens OX=9606 GN=PGLS PE=1 SV=2	O95336		28 kDa		unknown	0	0	0	5	1	4	2	4	4	3
767	TRUE	Empty	Nicotinamide phosphoribosyltransferase OS=Homo sapiens OX=9606 GN=NAMPT PE=1 SV=1	P43490		56 kDa		unknown	0	0	2	3	8	4	0	1	1	1
768	TRUE	Empty	Glutathione S-transferase Mu 2 OS=Homo sapiens OX=9606 GN=GSTM2 PE=1 SV=2	P28161		26 kDa	TRUE	unknown	0	0	3	1	6	2	1	2	3	4
769	TRUE	Empty	Ras-related protein Rab-5B OS=Homo sapiens OX=9606 GN=RAB5B PE=1 SV=1	P61020		24 kDa	TRUE	unknown	0	0	2	1	5	4	1	0	0	2
770	TRUE	Empty	Tryptase beta-2 OS=Homo sapiens OX=9606 GN=TPSB2 PE=1 SV=3	P20231 (+1)		31 kDa		unknown	0	0	3	6	8	6	0	0	0	0
771	TRUE	Empty	Sulfide:quinone oxidoreductase, mitochondrial OS=Homo sapiens OX=9606 GN=SQOR PE=1 SV=1	Q9Y6N5		50 kDa		unknown	0	0	5	6	8	6	0	0	0	0
772	TRUE	Empty	Leucine--tRNA ligase, cytoplasmic OS=Homo sapiens OX=9606 GN=LARS1 PE=1 SV=2	Q9P2J5		134 kDa		unknown	0	0	2	2	4	1	2	3	3	1
773	TRUE	Empty	NADH dehydrogenase [ubiquinone] flavoprotein 1, mitochondrial OS=Homo sapiens OX=9606 GN=NDUFV1 PE=1 SV=4	P49821		51 kDa		unknown	0	0	1	1	7	4	1	4	1	2
774	TRUE	Empty	Phospholipid-transporting ATPase IA OS=Homo sapiens OX=9606 GN=ATP8A1 PE=1 SV=1	Q9Y2Q0		131 kDa		unknown	0	0	1	2	5	2	2	4	4	3
775	TRUE	Empty	IST1 homolog OS=Homo sapiens OX=9606 GN=IST1 PE=1 SV=1	P53990		40 kDa		unknown	0	0	1	1	3	1	1	4	3	0
776	TRUE	Empty	NAD(P)H-hydrate epimerase OS=Homo sapiens OX=9606 GN=NAXE PE=1 SV=2	Q8NCW5		32 kDa		unknown	0	0	2	4	1	0	3	3	1	2
777	TRUE	Empty	Protein DEK OS=Homo sapiens OX=9606 GN=DEK PE=1 SV=1	P35659		43 kDa		unknown	2	2	0	0	1	0	2	4	4	3
778	TRUE	Empty	Complex I assembly factor ACAD9, mitochondrial OS=Homo sapiens OX=9606 GN=ACAD9 PE=1 SV=1	Q9H845		69 kDa		unknown	0	0	1	4	5	3	4	2	3	1
779	TRUE	Empty	von Willebrand factor A domain-containing protein 5A OS=Homo sapiens OX=9606 GN=VWA5A PE=1 SV=2	O00534		86 kDa		unknown	0	0	3	1	8	3	1	1	1	1
780	TRUE	Empty	26S proteasome non-ATPase regulatory subunit 8 OS=Homo sapiens OX=9606 GN=PSMD8 PE=1 SV=2	P48556		40 kDa		unknown	0	0	1	1	1	3	0	2	3	3
781	TRUE	Empty	SUMO-activating enzyme subunit 1 OS=Homo sapiens OX=9606 GN=SAE1 PE=1 SV=1	Q9UBE0		38 kDa		unknown	0	0	1	0	2	1	2	5	4	2
782	TRUE	Empty	Leucine-rich repeat-containing protein 59 OS=Homo sapiens OX=9606 GN=LRRC59 PE=1 SV=1	Q96AG4		35 kDa		unknown	0	0	0	3	4	3	1	4	2	3
783	TRUE	Empty	Branched-chain-amino-acid aminotransferase, mitochondrial OS=Homo sapiens OX=9606 GN=BCAT2 PE=1 SV=2	O15382		44 kDa		unknown	0	0	1	0	3	2	2	4	5	1
784	TRUE	Empty	Calpain small subunit 1 OS=Homo sapiens OX=9606 GN=CAPNS1 PE=1 SV=1	P04632		28 kDa		unknown	0	0	2	3	4	3	1	2	0	2
785	TRUE	Empty	COP9 signalosome complex subunit 4 OS=Homo sapiens OX=9606 GN=COPS4 PE=1 SV=1	Q9BT78		46 kDa		unknown	0	0	0	3	5	5	0	2	1	2
786	TRUE	Empty	Lanosterol synthase OS=Homo sapiens OX=9606 GN=LSS PE=1 SV=1	P48449		83 kDa		unknown	0	0	0	0	1	1	4	3	5	4
787	TRUE	Empty	DNA replication licensing factor MCM5 OS=Homo sapiens OX=9606 GN=MCM5 PE=1 SV=5	P33992		82 kDa		unknown	0	1	0	0	0	0	3	5	2	3
788	TRUE	Empty	Proliferating cell nuclear antigen OS=Homo sapiens OX=9606 GN=PCNA PE=1 SV=1	P12004		29 kDa		unknown	0	0	0	0	1	0	4	6	7	4
789	TRUE	Empty	APOBEC1 complementation factor OS=Homo sapiens OX=9606 GN=A1CF PE=1 SV=1	Q9NQ94		65 kDa	TRUE	unknown	0	0	0	0	0	0	6	6	6	4
790	TRUE	Empty	Phosphoenolpyruvate carboxykinase [GTP], mitochondrial OS=Homo sapiens OX=9606 GN=PCK2 PE=1 SV=4	Q16822		71 kDa		unknown	0	0	2	3	9	6	0	0	0	0
791	TRUE	Empty	Eukaryotic translation initiation factor 3 subunit L OS=Homo sapiens OX=9606 GN=EIF3L PE=1 SV=1	Q9Y262		67 kDa		unknown	0	1	0	2	0	2	0	1	2	1
792	TRUE	Empty	V-type proton ATPase subunit S1 OS=Homo sapiens OX=9606 GN=ATP6AP1 PE=1 SV=2	Q15904		52 kDa		unknown	1	1	0	3	3	2	1	1	1	0
793	TRUE	Empty	Large ribosomal subunit protein uL5 OS=Homo sapiens OX=9606 GN=RPL11 PE=1 SV=2	P62913		20 kDa		unknown	0	1	3	2	4	2	2	1	0	2
794	TRUE	Empty	Hypoxanthine-guanine phosphoribosyltransferase OS=Homo sapiens OX=9606 GN=HPRT1 PE=1 SV=2	P00492		25 kDa		unknown	0	0	1	3	3	4	2	3	5	3
795	TRUE	Empty	Clathrin light chain A OS=Homo sapiens OX=9606 GN=CLTA PE=1 SV=1	P09496		27 kDa		unknown	0	0	1	2	2	3	1	3	1	3
796	TRUE	Empty	Acylamino-acid-releasing enzyme OS=Homo sapiens OX=9606 GN=APEH PE=1 SV=4	P13798		81 kDa		unknown	0	0	1	1	3	1	3	3	4	3
797	TRUE	Empty	ATP-dependent 6-phosphofructokinase, muscle type OS=Homo sapiens OX=9606 GN=PFKM PE=1 SV=2	P08237		85 kDa	TRUE	unknown	0	0	1	2	3	4	3	3	2	1
798	TRUE	Empty	Cytoplasmic dynein 1 light intermediate chain 2 OS=Homo sapiens OX=9606 GN=DYNC1LI2 PE=1 SV=1	O43237		54 kDa	TRUE	unknown	0	0	1	2	1	2	2	2	3	3
799	TRUE	Empty	Proteasome subunit beta type-3 OS=Homo sapiens OX=9606 GN=PSMB3 PE=1 SV=2	P49720		23 kDa		unknown	0	0	3	4	3	3	3	3	1	3
800	TRUE	Empty	Torsin-1A-interacting protein 1 OS=Homo sapiens OX=9606 GN=TOR1AIP1 PE=1 SV=2	Q5JTV8		66 kDa		unknown	0	0	2	1	4	2	1	0	1	1
801	TRUE	Empty	Serrate RNA effector molecule homolog OS=Homo sapiens OX=9606 GN=SRRT PE=1 SV=1	Q9BXP5		101 kDa		unknown	1	0	0	0	1	1	1	4	2	3
802	TRUE	Empty	Paraspeckle component 1 OS=Homo sapiens OX=9606 GN=PSPC1 PE=1 SV=1	Q8WXF1		59 kDa		unknown	0	0	0	2	1	1	4	3	5	5
803	TRUE	Empty	Ectonucleotide pyrophosphatase/phosphodiesterase family member 2 OS=Homo sapiens OX=9606 GN=ENPP2 PE=1 SV=3	Q13822		99 kDa		unknown	3	4	1	0	1	0	0	4	3	4
804	TRUE	Empty	Single-stranded DNA-binding protein, mitochondrial OS=Homo sapiens OX=9606 GN=SSBP1 PE=1 SV=1	Q04837		17 kDa		unknown	0	0	0	4	4	4	3	3	2	2
805	TRUE	Empty	Mitochondrial import inner membrane translocase subunit TIM44 OS=Homo sapiens OX=9606 GN=TIMM44 PE=1 SV=2	O43615		51 kDa		unknown	0	0	0	2	4	2	1	5	4	1
806	TRUE	Empty	Large ribosomal subunit protein eL8 OS=Homo sapiens OX=9606 GN=RPL7A PE=1 SV=2	P62424		30 kDa		unknown	0	0	0	4	3	1	1	4	1	5
807	TRUE	Empty	E3 ubiquitin-protein ligase HUWE1 OS=Homo sapiens OX=9606 GN=HUWE1 PE=1 SV=3	Q7Z6Z7		482 kDa		unknown	0	0	0	1	0	1	0	4	0	2
808	TRUE	Empty	Laminin subunit beta-1 OS=Homo sapiens OX=9606 GN=LAMB1 PE=1 SV=2	P07942		198 kDa		unknown	7	7	0	1	1	0	0	1	0	0
809	TRUE	Empty	Caldesmon OS=Homo sapiens OX=9606 GN=CALD1 PE=1 SV=3	Q05682		93 kDa		unknown	0	0	2	3	6	5	0	0	0	0
810	TRUE	Empty	Gamma-glutamyl hydrolase OS=Homo sapiens OX=9606 GN=GGH PE=1 SV=2	Q92820		36 kDa		unknown	0	0	0	0	0	0	4	5	8	1
811	TRUE	Empty	Aromatic-L-amino-acid decarboxylase OS=Homo sapiens OX=9606 GN=DDC PE=1 SV=2	P20711		54 kDa		unknown	0	0	0	0	0	0	4	5	6	4
812	TRUE	Empty	Large ribosomal subunit protein uL14 OS=Homo sapiens OX=9606 GN=RPL23 PE=1 SV=1	P62829		15 kDa		unknown	0	0	1	2	2	4	1	3	1	2
813	TRUE	Empty	Ubiquitin-conjugating enzyme E2 L3 OS=Homo sapiens OX=9606 GN=UBE2L3 PE=1 SV=1	P68036		18 kDa		unknown	0	0	2	2	2	2	3	5	2	3
814	TRUE	Empty	26S proteasome non-ATPase regulatory subunit 5 OS=Homo sapiens OX=9606 GN=PSMD5 PE=1 SV=3	Q16401		56 kDa		unknown	0	0	2	1	4	1	3	4	1	2
815	TRUE	Empty	Catalase OS=Homo sapiens OX=9606 GN=CAT PE=1 SV=3	cRAP017		60 kDa		unknown	0	0	1	3	1	2	4	4	4	1
816	TRUE	Empty	Translocon-associated protein subunit alpha OS=Homo sapiens OX=9606 GN=SSR1 PE=1 SV=3	P43307		32 kDa		unknown	0	0	3	3	4	4	2	2	1	3
817	TRUE	Empty	Adenosine 5'-monophosphoramidase HINT2 OS=Homo sapiens OX=9606 GN=HINT2 PE=1 SV=1	Q9BX68		17 kDa		unknown	0	0	1	3	2	2	1	3	1	4
818	TRUE	Empty	Splicing factor 3A subunit 1 OS=Homo sapiens OX=9606 GN=SF3A1 PE=1 SV=1	Q15459		89 kDa		unknown	0	0	1	2	2	0	2	2	3	1
819	TRUE	Empty	Ras GTPase-activating protein-binding protein 1 OS=Homo sapiens OX=9606 GN=G3BP1 PE=1 SV=1	Q13283		52 kDa		unknown	0	0	1	1	2	2	2	5	4	1
820	TRUE	Empty	V-type proton ATPase subunit d 1 OS=Homo sapiens OX=9606 GN=ATP6V0D1 PE=1 SV=1	P61421		40 kDa		unknown	0	0	3	3	5	3	2	1	1	2
821	TRUE	Empty	Apoptosis inhibitor 5 OS=Homo sapiens OX=9606 GN=API5 PE=1 SV=3	Q9BZZ5		59 kDa		unknown	0	0	1	2	1	1	1	5	4	2
822	TRUE	Empty	Tubulin-folding cofactor B OS=Homo sapiens OX=9606 GN=TBCB PE=1 SV=2	Q99426		27 kDa		unknown	0	0	0	2	1	1	2	3	2	3
823	TRUE	Empty	Src substrate cortactin OS=Homo sapiens OX=9606 GN=CTTN PE=1 SV=2	Q14247		62 kDa		unknown	0	0	0	1	1	0	1	3	3	0
824	TRUE	Empty	Golgi membrane protein 1 OS=Homo sapiens OX=9606 GN=GOLM1 PE=1 SV=1	Q8NBJ4		45 kDa		unknown	1	1	0	0	0	0	1	5	2	3
825	TRUE	Empty	Proteasome subunit alpha type-4 OS=Homo sapiens OX=9606 GN=PSMA4 PE=1 SV=1	P25789		29 kDa		unknown	0	0	0	2	3	1	3	3	3	3
826	TRUE	Empty	Endophilin-B2 OS=Homo sapiens OX=9606 GN=SH3GLB2 PE=1 SV=1	Q9NR46		44 kDa	TRUE	unknown	0	0	1	0	0	1	4	4	4	1
827	TRUE	Empty	Thioredoxin-related transmembrane protein 1 OS=Homo sapiens OX=9606 GN=TMX1 PE=1 SV=1	Q9H3N1		32 kDa		unknown	0	0	1	4	2	3	0	3	2	4
828	TRUE	Empty	Serine/arginine-rich splicing factor 7 OS=Homo sapiens OX=9606 GN=SRSF7 PE=1 SV=1	Q16629		27 kDa	TRUE	unknown	1	2	0	2	2	0	0	2	3	1
829	TRUE	Empty	Acyl-CoA-binding protein OS=Homo sapiens OX=9606 GN=DBI PE=1 SV=2	P07108		10 kDa		unknown	0	0	0	3	1	3	2	3	0	4
830	TRUE	Empty	Coronin-1C OS=Homo sapiens OX=9606 GN=CORO1C PE=1 SV=1	Q9ULV4		53 kDa		unknown	0	0	0	1	2	0	2	4	8	5
831	TRUE	Empty	Nuclear ubiquitous casein and cyclin-dependent kinase substrate 1 OS=Homo sapiens OX=9606 GN=NUCKS1 PE=1 SV=1	Q9H1E3		27 kDa		unknown	1	2	1	3	3	2	1	2	3	3
832	TRUE	Empty	Importin-7 OS=Homo sapiens OX=9606 GN=IPO7 PE=1 SV=1	O95373		120 kDa		unknown	1	0	2	1	2	2	1	3	3	1
833	TRUE	Empty	Toll-interacting protein OS=Homo sapiens OX=9606 GN=TOLLIP PE=1 SV=1	Q9H0E2		30 kDa		unknown	0	0	1	3	2	1	2	3	4	5
834	TRUE	Empty	Golgin subfamily B member 1 OS=Homo sapiens OX=9606 GN=GOLGB1 PE=1 SV=2	Q14789		376 kDa		unknown	2	1	1	2	1	1	0	1	0	1
835	TRUE	Empty	Pre-B-cell leukemia transcription factor-interacting protein 1 OS=Homo sapiens OX=9606 GN=PBXIP1 PE=1 SV=1	Q96AQ6		81 kDa		unknown	0	0	1	1	1	1	2	0	0	0
836	TRUE	Empty	Caprin-1 OS=Homo sapiens OX=9606 GN=CAPRIN1 PE=1 SV=2	Q14444		78 kDa		unknown	0	0	2	2	2	1	2	2	5	2
837	TRUE	Empty	Peptidyl-prolyl cis-trans isomerase FKBP1A OS=Homo sapiens OX=9606 GN=FKBP1A PE=1 SV=2	P62942		12 kDa		unknown	0	0	2	3	3	2	3	3	3	3
838	TRUE	Empty	26S proteasome non-ATPase regulatory subunit 3 OS=Homo sapiens OX=9606 GN=PSMD3 PE=1 SV=2	O43242		61 kDa		unknown	0	0	1	1	2	3	2	5	3	2
839	TRUE	Empty	Profilin-2 OS=Homo sapiens OX=9606 GN=PFN2 PE=1 SV=3	P35080		15 kDa		unknown	0	0	2	3	3	2	1	3	3	3
840	TRUE	Empty	G-rich sequence factor 1 OS=Homo sapiens OX=9606 GN=GRSF1 PE=1 SV=3	Q12849		53 kDa		unknown	0	0	2	2	2	1	4	4	4	1
841	TRUE	Empty	Vesicle-associated membrane protein 2 OS=Homo sapiens OX=9606 GN=VAMP2 PE=1 SV=3	P63027		13 kDa	TRUE	unknown	0	0	1	3	3	3	1	2	1	2
842	TRUE	Empty	Eukaryotic translation initiation factor 4 gamma 2 OS=Homo sapiens OX=9606 GN=EIF4G2 PE=1 SV=1	P78344		102 kDa		unknown	0	0	0	3	3	2	2	3	3	1
843	TRUE	Empty	Protein transport protein Sec61 subunit alpha isoform 1 OS=Homo sapiens OX=9606 GN=SEC61A1 PE=1 SV=2	P61619		52 kDa		unknown	0	0	1	1	3	2	4	1	4	1
844	TRUE	Empty	Transforming protein RhoA OS=Homo sapiens OX=9606 GN=RHOA PE=1 SV=1	P61586		22 kDa		unknown	0	0	2	3	2	4	1	4	4	1
845	TRUE	Empty	Succinate-semialdehyde dehydrogenase, mitochondrial OS=Homo sapiens OX=9606 GN=ALDH5A1 PE=1 SV=2	P51649		57 kDa		unknown	0	0	3	3	3	3	1	2	2	1
846	TRUE	Empty	26S proteasome non-ATPase regulatory subunit 6 OS=Homo sapiens OX=9606 GN=PSMD6 PE=1 SV=1	Q15008		46 kDa		unknown	0	0	1	4	2	3	1	3	2	2
847	TRUE	Empty	Long-chain-fatty-acid--CoA ligase 1 OS=Homo sapiens OX=9606 GN=ACSL1 PE=1 SV=1	P33121		78 kDa		unknown	0	0	2	4	3	3	1	1	1	0
848	TRUE	Empty	Eukaryotic translation initiation factor 5 OS=Homo sapiens OX=9606 GN=EIF5 PE=1 SV=2	P55010		49 kDa		unknown	0	1	0	1	1	2	3	3	3	2
849	TRUE	Empty	Hepatoma-derived growth factor OS=Homo sapiens OX=9606 GN=HDGF PE=1 SV=1	P51858		27 kDa		unknown	0	0	3	3	3	3	3	2	2	1
850	TRUE	Empty	Ubiquilin-1 OS=Homo sapiens OX=9606 GN=UBQLN1 PE=1 SV=2	Q9UMX0		63 kDa	TRUE	unknown	3	2	0	1	1	0	0	1	3	0
851	TRUE	Empty	Bifunctional coenzyme A synthase OS=Homo sapiens OX=9606 GN=COASY PE=1 SV=4	Q13057		62 kDa		unknown	0	0	0	1	5	2	2	1	3	1
852	TRUE	Empty	NADH-cytochrome b5 reductase 1 OS=Homo sapiens OX=9606 GN=CYB5R1 PE=1 SV=1	Q9UHQ9		34 kDa		unknown	0	0	1	3	4	2	2	2	1	0
853	TRUE	Empty	Retinol dehydrogenase 11 OS=Homo sapiens OX=9606 GN=RDH11 PE=1 SV=2	Q8TC12		35 kDa		unknown	0	0	0	5	1	4	2	5	3	1
854	TRUE	Empty	Protein FAM3C OS=Homo sapiens OX=9606 GN=FAM3C PE=1 SV=1	Q92520		25 kDa		unknown	1	0	2	5	4	4	0	2	0	4
855	TRUE	Empty	3-hydroxyisobutyrate dehydrogenase, mitochondrial OS=Homo sapiens OX=9606 GN=HIBADH PE=1 SV=2	P31937		35 kDa		unknown	0	0	5	5	4	4	1	1	0	1
856	TRUE	Empty	Pterin-4-alpha-carbinolamine dehydratase OS=Homo sapiens OX=9606 GN=PCBD1 PE=1 SV=2	P61457		12 kDa		unknown	0	0	0	0	0	1	2	3	1	4
857	TRUE	Empty	Mitochondrial proton/calcium exchanger protein OS=Homo sapiens OX=9606 GN=LETM1 PE=1 SV=1	O95202		83 kDa		unknown	0	0	0	0	3	1	3	3	4	2
858	TRUE	Empty	Lysosomal protective protein OS=Homo sapiens OX=9606 GN=CTSA PE=1 SV=2	P10619		54 kDa		unknown	0	0	0	0	0	1	1	4	3	4
859	TRUE	Empty	Pre-mRNA-processing factor 19 OS=Homo sapiens OX=9606 GN=PRPF19 PE=1 SV=1	Q9UMS4		55 kDa		unknown	0	0	0	1	3	0	4	3	6	1
860	TRUE	Empty	Mitochondrial antiviral-signaling protein OS=Homo sapiens OX=9606 GN=MAVS PE=1 SV=2	Q7Z434		57 kDa		unknown	0	0	0	1	2	0	2	6	6	4
861	TRUE	Empty	Cullin-4B OS=Homo sapiens OX=9606 GN=CUL4B PE=1 SV=4	Q13620		104 kDa	TRUE	unknown	0	0	0	0	5	2	3	2	7	0
862	TRUE	Empty	Flap endonuclease 1 OS=Homo sapiens OX=9606 GN=FEN1 PE=1 SV=1	P39748		43 kDa		unknown	0	0	0	0	0	0	4	6	3	2
863	TRUE	Empty	Tetraspanin-7 OS=Homo sapiens OX=9606 GN=TSPAN7 PE=1 SV=2	P41732		28 kDa		unknown	6	5	0	1	0	0	0	2	1	0
864	TRUE	Empty	Endosome/lysosome-associated apoptosis and autophagy regulator 1 OS=Homo sapiens OX=9606 GN=ELAPOR1 PE=1 SV=2	Q6UXG2		111 kDa		unknown	0	0	4	3	3	7	1	0	0	0
865	TRUE	Empty	Mucin-13 OS=Homo sapiens OX=9606 GN=MUC13 PE=1 SV=3	Q9H3R2		55 kDa		unknown	0	0	3	6	5	7	0	0	0	0
866	TRUE	Empty	Eukaryotic translation initiation factor 3 subunit F OS=Homo sapiens OX=9606 GN=EIF3F PE=1 SV=1	O00303		38 kDa		unknown	1	1	1	3	1	3	2	2	3	2
867	TRUE	Empty	MICOS complex subunit MIC19 OS=Homo sapiens OX=9606 GN=CHCHD3 PE=1 SV=1	Q9NX63		26 kDa		unknown	0	0	2	3	1	5	2	2	2	2
868	TRUE	Empty	Coatomer subunit zeta-1 OS=Homo sapiens OX=9606 GN=COPZ1 PE=1 SV=1	P61923		20 kDa		unknown	0	0	2	2	3	4	1	3	2	1
869	TRUE	Empty	Lysosomal acid glucosylceramidase OS=Homo sapiens OX=9606 GN=GBA1 PE=1 SV=3	P04062		60 kDa		unknown	0	0	2	1	2	2	1	3	4	1
870	TRUE	Empty	Large ribosomal subunit protein uL2 OS=Homo sapiens OX=9606 GN=RPL8 PE=1 SV=2	P62917		28 kDa		unknown	0	0	1	3	2	1	2	3	1	3
871	TRUE	Empty	3'(2'),5'-bisphosphate nucleotidase 1 OS=Homo sapiens OX=9606 GN=BPNT1 PE=1 SV=1	O95861		33 kDa		unknown	0	0	1	1	1	0	1	2	2	1
872	TRUE	Empty	C-terminal-binding protein 1 OS=Homo sapiens OX=9606 GN=CTBP1 PE=1 SV=2	Q13363		48 kDa		unknown	0	0	3	2	4	3	2	4	1	1
873	TRUE	Empty	Voltage-gated monoatomic cation channel TMEM109 OS=Homo sapiens OX=9606 GN=TMEM109 PE=1 SV=1	Q9BVC6		26 kDa		unknown	0	0	2	3	3	3	1	2	2	2
874	TRUE	Empty	Very-long-chain 3-oxoacyl-CoA reductase OS=Homo sapiens OX=9606 GN=HSD17B12 PE=1 SV=2	Q53GQ0		34 kDa		unknown	0	0	1	1	5	3	2	2	1	1
875	TRUE	Empty	Small ribosomal subunit protein uS17 OS=Homo sapiens OX=9606 GN=RPS11 PE=1 SV=3	P62280		18 kDa		unknown	0	0	1	3	1	2	1	5	2	3
876	TRUE	Empty	Eukaryotic translation initiation factor 4H OS=Homo sapiens OX=9606 GN=EIF4H PE=1 SV=5	Q15056		27 kDa		unknown	0	0	1	3	1	0	2	2	1	1
877	TRUE	Empty	Large ribosomal subunit protein uL30 OS=Homo sapiens OX=9606 GN=RPL7 PE=1 SV=1	P18124		29 kDa		unknown	0	0	0	2	1	2	1	2	1	3
878	TRUE	Empty	LIM domain and actin-binding protein 1 OS=Homo sapiens OX=9606 GN=LIMA1 PE=1 SV=1	Q9UHB6		85 kDa		unknown	0	0	0	2	1	3	2	4	3	0
879	TRUE	Empty	Serine/threonine-protein phosphatase 2A activator OS=Homo sapiens OX=9606 GN=PTPA PE=1 SV=3	Q15257		41 kDa		unknown	0	0	1	0	2	0	1	2	3	1
880	TRUE	Empty	Histone-binding protein RBBP7 OS=Homo sapiens OX=9606 GN=RBBP7 PE=1 SV=1	Q16576		48 kDa		unknown	0	0	1	1	1	0	4	3	5	4
881	TRUE	Empty	AP-1 complex subunit gamma-1 OS=Homo sapiens OX=9606 GN=AP1G1 PE=1 SV=5	O43747		91 kDa		unknown	0	0	0	0	3	0	3	2	4	0
882	TRUE	Empty	Platelet-activating factor acetylhydrolase IB subunit beta OS=Homo sapiens OX=9606 GN=PAFAH1B1 PE=1 SV=2	P43034		47 kDa		unknown	0	0	1	0	1	1	1	2	1	0
883	TRUE	Empty	Palmitoyl-protein thioesterase ABHD10, mitochondrial OS=Homo sapiens OX=9606 GN=ABHD10 PE=1 SV=1	Q9NUJ1		34 kDa		unknown	0	0	2	3	6	6	0	2	1	0
884	TRUE	Empty	Harmonin OS=Homo sapiens OX=9606 GN=USH1C PE=1 SV=3	Q9Y6N9		62 kDa		unknown	0	0	0	0	0	0	5	4	8	1
885	TRUE	Empty	Matrilin-2 OS=Homo sapiens OX=9606 GN=MATN2 PE=1 SV=4	O00339		107 kDa		unknown	8	7	0	0	0	0	0	0	0	1
886	TRUE	Empty	Ras-related protein Rab-12 OS=Homo sapiens OX=9606 GN=RAB12 PE=1 SV=3	Q6IQ22		27 kDa	TRUE	unknown	0	0	0	5	0	0	0	0	0	0
887	TRUE	Empty	Proteasome subunit beta type-6 OS=Homo sapiens OX=9606 GN=PSMB6 PE=1 SV=4	P28072		25 kDa		unknown	0	1	2	3	2	3	2	2	2	2
888	TRUE	Empty	Serine/threonine-protein phosphatase 2A catalytic subunit alpha isoform OS=Homo sapiens OX=9606 GN=PPP2CA PE=1 SV=1	P67775		36 kDa		unknown	0	0	1	1	1	1	1	3	2	4
889	TRUE	Empty	Mitochondrial inner membrane m-AAA protease component AFG3L2 OS=Homo sapiens OX=9606 GN=AFG3L2 PE=1 SV=2	Q9Y4W6		89 kDa		unknown	0	0	1	0	0	2	3	1	2	1
890	TRUE	Empty	Glucose-6-phosphate 1-dehydrogenase OS=Homo sapiens OX=9606 GN=G6PD PE=1 SV=4	P11413		59 kDa		unknown	0	0	2	1	3	1	1	1	2	2
891	TRUE	Empty	Actin-related protein 2/3 complex subunit 3 OS=Homo sapiens OX=9606 GN=ARPC3 PE=1 SV=3	O15145		21 kDa		unknown	0	0	1	2	1	1	1	4	1	1
892	TRUE	Empty	Mitochondrial adenyl nucleotide antiporter SLC25A24 OS=Homo sapiens OX=9606 GN=SLC25A24 PE=1 SV=2	Q6NUK1		53 kDa		unknown	0	0	2	2	4	3	2	4	1	2
893	TRUE	Empty	Huntingtin-interacting protein 1-related protein OS=Homo sapiens OX=9606 GN=HIP1R PE=1 SV=2	O75146		119 kDa		unknown	1	1	0	1	1	0	0	3	1	1
894	TRUE	Empty	Hsp90 co-chaperone Cdc37 OS=Homo sapiens OX=9606 GN=CDC37 PE=1 SV=1	Q16543		44 kDa		unknown	0	0	0	3	3	1	2	1	2	2
895	TRUE	Empty	Receptor expression-enhancing protein 5 OS=Homo sapiens OX=9606 GN=REEP5 PE=1 SV=3	Q00765		21 kDa		unknown	0	0	3	4	2	4	0	1	2	3
896	TRUE	Empty	Mitochondrial carrier homolog 2 OS=Homo sapiens OX=9606 GN=MTCH2 PE=1 SV=1	Q9Y6C9		33 kDa		unknown	0	0	0	1	4	2	2	2	2	1
897	TRUE	Empty	5'-3' exoribonuclease 2 OS=Homo sapiens OX=9606 GN=XRN2 PE=1 SV=1	Q9H0D6		109 kDa		unknown	0	0	1	0	1	0	2	4	3	6
898	TRUE	Empty	S-adenosylhomocysteine hydrolase-like protein 1 OS=Homo sapiens OX=9606 GN=AHCYL1 PE=1 SV=2	O43865		59 kDa		unknown	0	0	0	1	1	1	3	2	4	4
899	TRUE	Empty	Cytoplasmic aconitate hydratase OS=Homo sapiens OX=9606 GN=ACO1 PE=1 SV=3	P21399		98 kDa		unknown	0	0	2	3	5	2	0	2	1	2
900	TRUE	Empty	NADH dehydrogenase [ubiquinone] 1 alpha subcomplex subunit 13 OS=Homo sapiens OX=9606 GN=NDUFA13 PE=1 SV=3	Q9P0J0		17 kDa		unknown	0	0	1	0	2	1	2	2	0	1
901	TRUE	Empty	Cleavage and polyadenylation specificity factor subunit 5 OS=Homo sapiens OX=9606 GN=NUDT21 PE=1 SV=1	O43809		26 kDa		unknown	0	0	0	0	2	2	3	3	4	1
902	TRUE	Empty	Ubiquitin carboxyl-terminal hydrolase 7 OS=Homo sapiens OX=9606 GN=USP7 PE=1 SV=2	Q93009		128 kDa		unknown	0	0	0	1	4	2	3	2	5	0
903	TRUE	Empty	Alcohol dehydrogenase class-3 OS=Homo sapiens OX=9606 GN=ADH5 PE=1 SV=4	P11766		40 kDa		unknown	0	0	0	2	1	0	3	2	4	2
904	TRUE	Empty	Nicastrin OS=Homo sapiens OX=9606 GN=NCSTN PE=1 SV=2	Q92542		78 kDa		unknown	0	0	5	3	3	1	1	0	0	2
905	TRUE	Empty	Brefeldin A-inhibited guanine nucleotide-exchange protein 3 OS=Homo sapiens OX=9606 GN=ARFGEF3 PE=1 SV=3	Q5TH69		241 kDa		unknown	0	0	0	4	1	5	0	2	0	1
906	TRUE	Empty	CDGSH iron-sulfur domain-containing protein 1 OS=Homo sapiens OX=9606 GN=CISD1 PE=1 SV=1	Q9NZ45		12 kDa		unknown	0	0	0	4	3	3	1	5	0	3
907	TRUE	Empty	Metalloproteinase inhibitor 1 OS=Homo sapiens OX=9606 GN=TIMP1 PE=1 SV=1	P01033		23 kDa		unknown	0	0	3	3	7	4	0	0	0	0
908	TRUE	Empty	Annexin A11 OS=Homo sapiens OX=9606 GN=ANXA11 PE=1 SV=1	P50995		54 kDa		unknown	0	0	4	2	3	6	0	0	0	0
909	TRUE	Empty	Myosin-IIIa OS=Homo sapiens OX=9606 GN=MYO3A PE=1 SV=2	Q8NEV4		186 kDa		unknown	3	1	1	1	2	1	1	2	1	1
910	TRUE	Empty	Eukaryotic translation initiation factor 3 subunit I OS=Homo sapiens OX=9606 GN=EIF3I PE=1 SV=1	Q13347		37 kDa		unknown	1	0	0	1	1	1	0	2	0	2
911	TRUE	Empty	V-type proton ATPase subunit G 1 OS=Homo sapiens OX=9606 GN=ATP6V1G1 PE=1 SV=3	O75348		14 kDa		unknown	0	0	1	3	1	4	1	3	1	2
912	TRUE	Empty	Signal recognition particle 14 kDa protein OS=Homo sapiens OX=9606 GN=SRP14 PE=1 SV=2	P37108		15 kDa		unknown	0	0	2	2	1	2	1	4	2	4
913	TRUE	Empty	Membrane-associated progesterone receptor component 1 OS=Homo sapiens OX=9606 GN=PGRMC1 PE=1 SV=3	O00264		22 kDa	TRUE	unknown	0	0	2	2	2	1	1	3	2	5
914	TRUE	Empty	Synaptophysin OS=Homo sapiens OX=9606 GN=SYP PE=1 SV=3	P08247		34 kDa		unknown	1	1	1	1	0	1	0	4	1	6
915	TRUE	Empty	Phosphatidylinositol-binding clathrin assembly protein OS=Homo sapiens OX=9606 GN=PICALM PE=1 SV=2	Q13492		71 kDa	TRUE	unknown	0	0	1	2	4	0	2	2	3	1
916	TRUE	Empty	Small ribosomal subunit protein eS12 OS=Homo sapiens OX=9606 GN=RPS12 PE=1 SV=3	P25398		15 kDa		unknown	0	0	1	3	1	1	0	2	1	3
917	TRUE	Empty	Proteasome subunit beta type-5 OS=Homo sapiens OX=9606 GN=PSMB5 PE=1 SV=3	P28074		28 kDa		unknown	0	0	0	1	2	2	2	4	3	2
918	TRUE	Empty	Coronin-7 OS=Homo sapiens OX=9606 GN=CORO7 PE=1 SV=2	P57737		101 kDa		unknown	0	0	0	2	3	4	2	3	1	1
919	TRUE	Empty	Protein LYRIC OS=Homo sapiens OX=9606 GN=MTDH PE=1 SV=2	Q86UE4		64 kDa		unknown	0	0	0	2	2	1	2	3	3	2
920	TRUE	Empty	Constitutive coactivator of PPAR-gamma-like protein 1 OS=Homo sapiens OX=9606 GN=FAM120A PE=1 SV=2	Q9NZB2		122 kDa		unknown	0	0	0	1	2	1	1	2	2	0
921	TRUE	Empty	Mitochondrial import receptor subunit TOM40 homolog OS=Homo sapiens OX=9606 GN=TOMM40 PE=1 SV=1	O96008		38 kDa		unknown	0	0	0	1	5	1	2	1	3	0
922	TRUE	Empty	NPC intracellular cholesterol transporter 2 OS=Homo sapiens OX=9606 GN=NPC2 PE=1 SV=1	P61916		17 kDa		unknown	0	0	0	2	3	0	0	2	1	2
923	TRUE	Empty	Mitochondrial fission 1 protein OS=Homo sapiens OX=9606 GN=FIS1 PE=1 SV=2	Q9Y3D6		17 kDa		unknown	0	0	0	4	1	4	1	3	1	3
924	TRUE	Empty	Catechol O-methyltransferase OS=Homo sapiens OX=9606 GN=COMT PE=1 SV=2	P21964		30 kDa		unknown	0	0	1	1	0	3	1	3	1	0
925	TRUE	Empty	Small nuclear ribonucleoprotein Sm D2 OS=Homo sapiens OX=9606 GN=SNRPD2 PE=1 SV=1	P62316		14 kDa		unknown	0	0	0	4	0	1	1	4	1	3
926	TRUE	Empty	Carboxypeptidase Q OS=Homo sapiens OX=9606 GN=CPQ PE=1 SV=1	Q9Y646		52 kDa		unknown	0	0	2	2	6	3	1	0	2	0
927	TRUE	Empty	Transformer-2 protein homolog beta OS=Homo sapiens OX=9606 GN=TRA2B PE=1 SV=1	P62995		34 kDa		unknown	0	0	0	1	0	0	1	3	4	1
928	TRUE	Empty	S-methyl-5'-thioadenosine phosphorylase OS=Homo sapiens OX=9606 GN=MTAP PE=1 SV=2	Q13126		31 kDa		unknown	0	0	0	0	1	1	3	5	4	2
929	TRUE	Empty	Serine/arginine-rich splicing factor 6 OS=Homo sapiens OX=9606 GN=SRSF6 PE=1 SV=2	Q13247		40 kDa		unknown	0	0	1	0	1	0	1	1	5	0
930	TRUE	Empty	Regulation of nuclear pre-mRNA domain-containing protein 1B OS=Homo sapiens OX=9606 GN=RPRD1B PE=1 SV=1	Q9NQG5		37 kDa		unknown	0	0	0	0	1	0	2	5	3	3
931	TRUE	Empty	Nuclear autoantigenic sperm protein OS=Homo sapiens OX=9606 GN=NASP PE=1 SV=2	P49321		85 kDa		unknown	0	0	0	0	1	0	3	3	6	1
932	TRUE	Empty	Complement C3 OS=Homo sapiens OX=9606 GN=C3 PE=1 SV=2	P01024		187 kDa		unknown	6	6	0	0	0	0	0	0	0	0
933	TRUE	Empty	Immunoglobulin gamma-1 heavy chain OS=Homo sapiens OX=9606 PE=1 SV=2	P0DOX5 (+1)		49 kDa	TRUE	unknown	8	4	0	0	0	0	0	0	0	0
934	TRUE	Empty	Mannose-1-phosphate guanyltransferase beta OS=Homo sapiens OX=9606 GN=GMPPB PE=1 SV=2	Q9Y5P6		40 kDa		unknown	0	0	2	2	1	3	1	3	1	1
935	TRUE	Empty	Small nuclear ribonucleoprotein Sm D3 OS=Homo sapiens OX=9606 GN=SNRPD3 PE=1 SV=1	P62318		14 kDa		unknown	0	0	1	4	1	1	2	2	2	1
936	TRUE	Empty	Elongation factor G, mitochondrial OS=Homo sapiens OX=9606 GN=GFM1 PE=1 SV=2	Q96RP9		83 kDa		unknown	0	0	1	2	2	4	1	2	3	2
937	TRUE	Empty	Vitronectin OS=Homo sapiens OX=9606 GN=VTN PE=1 SV=1	P04004		54 kDa		unknown	1	0	2	2	4	3	1	0	1	3
938	TRUE	Empty	DnaJ homolog subfamily A member 2 OS=Homo sapiens OX=9606 GN=DNAJA2 PE=1 SV=1	O60884		46 kDa		unknown	0	0	0	0	1	0	1	0	5	0
939	TRUE	Empty	Ras-related protein Rab-21 OS=Homo sapiens OX=9606 GN=RAB21 PE=1 SV=3	Q9UL25		24 kDa		unknown	0	0	1	2	4	2	2	4	2	0
940	TRUE	Empty	PDZ and LIM domain protein 5 OS=Homo sapiens OX=9606 GN=PDLIM5 PE=1 SV=5	Q96HC4		64 kDa		unknown	0	0	1	0	1	2	1	3	0	2
941	TRUE	Empty	DNA topoisomerase 1 OS=Homo sapiens OX=9606 GN=TOP1 PE=1 SV=2	P11387		91 kDa		unknown	0	0	0	1	2	0	1	2	1	2
942	TRUE	Empty	ATP-binding cassette sub-family F member 1 OS=Homo sapiens OX=9606 GN=ABCF1 PE=1 SV=2	Q8NE71		96 kDa		unknown	0	0	0	1	1	0	4	2	3	1
943	TRUE	Empty	NADH dehydrogenase [ubiquinone] iron-sulfur protein 2, mitochondrial OS=Homo sapiens OX=9606 GN=NDUFS2 PE=1 SV=2	O75306		53 kDa		unknown	0	0	3	1	5	1	2	2	1	0
944	TRUE	Empty	Transmembrane emp24 domain-containing protein 2 OS=Homo sapiens OX=9606 GN=TMED2 PE=1 SV=1	Q15363		23 kDa		unknown	0	0	1	3	3	4	0	0	2	1
945	TRUE	Empty	Pre-mRNA-processing-splicing factor 8 OS=Homo sapiens OX=9606 GN=PRPF8 PE=1 SV=2	Q6P2Q9		274 kDa		unknown	0	0	1	1	0	1	1	2	2	3
946	TRUE	Empty	Cytoplasmic dynein 1 light intermediate chain 1 OS=Homo sapiens OX=9606 GN=DYNC1LI1 PE=1 SV=3	Q9Y6G9		57 kDa	TRUE	unknown	0	0	0	1	3	2	1	2	4	0
947	TRUE	Empty	Perilipin-3 OS=Homo sapiens OX=9606 GN=PLIN3 PE=1 SV=3	O60664		47 kDa		unknown	0	0	0	1	1	1	0	5	2	4
948	TRUE	Empty	Interferon-induced, double-stranded RNA-activated protein kinase OS=Homo sapiens OX=9606 GN=EIF2AK2 PE=1 SV=2	P19525		62 kDa		unknown	0	0	0	1	1	0	3	4	2	4
949	TRUE	Empty	NADH dehydrogenase [ubiquinone] 1 alpha subcomplex subunit 9, mitochondrial OS=Homo sapiens OX=9606 GN=NDUFA9 PE=1 SV=2	Q16795		43 kDa		unknown	0	0	1	3	4	1	1	0	2	0
950	TRUE	Empty	Neuroserpin OS=Homo sapiens OX=9606 GN=SERPINI1 PE=1 SV=1	Q99574		46 kDa		unknown	1	0	0	0	0	0	2	3	3	4
951	TRUE	Empty	Prolyl endopeptidase OS=Homo sapiens OX=9606 GN=PREP PE=1 SV=2	P48147		81 kDa		unknown	0	0	0	0	2	0	2	0	4	1
952	TRUE	Empty	Vesicular integral-membrane protein VIP36 OS=Homo sapiens OX=9606 GN=LMAN2 PE=1 SV=1	Q12907		40 kDa		unknown	0	0	3	3	3	2	0	0	1	0
953	TRUE	Empty	START domain-containing protein 10 OS=Homo sapiens OX=9606 GN=STARD10 PE=1 SV=2	Q9Y365		33 kDa		unknown	0	0	0	1	0	0	3	4	4	2
954	TRUE	Empty	DnaJ homolog subfamily C member 3 OS=Homo sapiens OX=9606 GN=DNAJC3 PE=1 SV=1	Q13217		58 kDa		unknown	0	0	1	4	6	3	0	0	0	0
955	TRUE	Empty	Calpain-2 catalytic subunit OS=Homo sapiens OX=9606 GN=CAPN2 PE=1 SV=6	P17655		80 kDa		unknown	0	0	1	4	4	2	0	0	0	0
956	TRUE	Empty	Proto-oncogene tyrosine-protein kinase Src OS=Homo sapiens OX=9606 GN=SRC PE=1 SV=3	P12931		60 kDa	TRUE	unknown	0	0	0	0	0	0	3	3	7	3
957	TRUE	Empty	Ribosomal protein S6 kinase alpha-1 OS=Homo sapiens OX=9606 GN=RPS6KA1 PE=1 SV=2	Q15418		83 kDa	TRUE	unknown	0	0	0	0	0	0	3	4	4	1
958	TRUE	Empty	Far upstream element-binding protein 3 OS=Homo sapiens OX=9606 GN=FUBP3 PE=1 SV=2	Q96I24		62 kDa	TRUE	unknown	0	0	2	3	0	0	0	3	5	0
959	TRUE	Empty	Small ribosomal subunit protein uS12 OS=Homo sapiens OX=9606 GN=RPS23 PE=1 SV=3	P62266		16 kDa		unknown	0	0	1	1	2	0	1	2	1	2
960	TRUE	Empty	RNA-binding protein EWS OS=Homo sapiens OX=9606 GN=EWSR1 PE=1 SV=1	Q01844		68 kDa		unknown	0	0	1	1	4	1	2	1	2	3
961	TRUE	Empty	Adenosine 5'-monophosphoramidase HINT1 OS=Homo sapiens OX=9606 GN=HINT1 PE=1 SV=2	P49773		14 kDa		unknown	0	0	1	3	2	2	1	3	2	2
962	TRUE	Empty	Beta-2-microglobulin OS=Homo sapiens OX=9606 GN=B2M PE=1 SV=1	cRAP007		14 kDa		unknown	0	0	1	2	1	3	1	2	0	1
963	TRUE	Empty	U1 small nuclear ribonucleoprotein A OS=Homo sapiens OX=9606 GN=SNRPA PE=1 SV=3	P09012		31 kDa	TRUE	unknown	0	0	2	1	1	2	2	3	2	0
964	TRUE	Empty	Echinoderm microtubule-associated protein-like 2 OS=Homo sapiens OX=9606 GN=EML2 PE=1 SV=1	O95834		71 kDa		unknown	0	0	2	0	3	1	2	2	1	1
965	TRUE	Empty	Unconventional myosin-Id OS=Homo sapiens OX=9606 GN=MYO1D PE=1 SV=2	O94832		116 kDa		unknown	0	0	0	0	1	1	1	3	2	0
966	TRUE	Empty	PEST proteolytic signal-containing nuclear protein OS=Homo sapiens OX=9606 GN=PCNP PE=1 SV=2	Q8WW12		19 kDa		unknown	0	0	0	3	2	3	2	2	2	1
967	TRUE	Empty	Sorting nexin-2 OS=Homo sapiens OX=9606 GN=SNX2 PE=1 SV=2	O60749		58 kDa	TRUE	unknown	0	0	1	0	2	2	2	3	3	4
968	TRUE	Empty	L-2-hydroxyglutarate dehydrogenase, mitochondrial OS=Homo sapiens OX=9606 GN=L2HGDH PE=1 SV=3	Q9H9P8		50 kDa		unknown	0	0	0	1	1	1	1	5	3	1
969	TRUE	Empty	ATPase GET3 OS=Homo sapiens OX=9606 GN=GET3 PE=1 SV=2	O43681		39 kDa		unknown	0	0	2	3	3	2	1	1	1	0
970	TRUE	Empty	Glycylpeptide N-tetradecanoyltransferase 1 OS=Homo sapiens OX=9606 GN=NMT1 PE=1 SV=2	P30419		57 kDa		unknown	0	0	0	2	0	1	1	4	4	2
971	TRUE	Empty	26S proteasome non-ATPase regulatory subunit 13 OS=Homo sapiens OX=9606 GN=PSMD13 PE=1 SV=2	Q9UNM6		43 kDa		unknown	0	0	1	0	2	1	1	1	3	0
972	TRUE	Empty	D-dopachrome decarboxylase OS=Homo sapiens OX=9606 GN=DDT PE=1 SV=3	P30046		13 kDa		unknown	0	0	0	4	1	3	0	4	0	2
973	TRUE	Empty	SAP domain-containing ribonucleoprotein OS=Homo sapiens OX=9606 GN=SARNP PE=1 SV=3	P82979		24 kDa		unknown	0	0	0	2	0	3	1	3	3	4
974	TRUE	Empty	NEDD8 OS=Homo sapiens OX=9606 GN=NEDD8 PE=1 SV=1	cRAP083		9 kDa		unknown	0	0	0	1	2	4	2	3	4	0
975	TRUE	Empty	Alpha-N-acetylglucosaminidase OS=Homo sapiens OX=9606 GN=NAGLU PE=1 SV=2	P54802		82 kDa		unknown	0	0	3	2	5	2	0	0	1	0
976	TRUE	Empty	Mitochondrial 2-oxoglutarate/malate carrier protein OS=Homo sapiens OX=9606 GN=SLC25A11 PE=1 SV=3	Q02978		34 kDa		unknown	0	0	0	1	2	3	0	3	2	0
977	TRUE	Empty	Thioredoxin OS=Homo sapiens OX=9606 GN=TXN PE=1 SV=3	cRAP106		12 kDa		unknown	0	0	2	5	2	2	0	0	0	3
978	TRUE	Empty	ATP synthase subunit g, mitochondrial OS=Homo sapiens OX=9606 GN=ATP5MG PE=1 SV=3	O75964		11 kDa		unknown	0	0	0	3	2	6	0	3	0	1
979	TRUE	Empty	NAD(+) hydrolase SARM1 OS=Homo sapiens OX=9606 GN=SARM1 PE=1 SV=1	Q6SZW1		79 kDa		unknown	0	0	0	1	0	0	1	4	2	3
980	TRUE	Empty	General transcription factor II-I OS=Homo sapiens OX=9606 GN=GTF2I PE=1 SV=2	P78347		112 kDa		unknown	0	0	0	0	1	0	2	2	4	3
981	TRUE	Empty	SWI/SNF complex subunit SMARCC2 OS=Homo sapiens OX=9606 GN=SMARCC2 PE=1 SV=1	Q8TAQ2		133 kDa		unknown	0	0	0	0	0	0	2	2	2	2
982	TRUE	Empty	Nuclear cap-binding protein subunit 1 OS=Homo sapiens OX=9606 GN=NCBP1 PE=1 SV=1	Q09161		92 kDa		unknown	0	0	0	0	0	0	2	7	5	1
983	TRUE	Empty	Transgelin-3 OS=Homo sapiens OX=9606 GN=TAGLN3 PE=1 SV=2	Q9UI15		22 kDa	TRUE	unknown	0	0	3	5	3	2	0	0	0	0
984	TRUE	Empty	EGF-like repeat and discoidin I-like domain-containing protein 3 OS=Homo sapiens OX=9606 GN=EDIL3 PE=1 SV=1	O43854		54 kDa		unknown	4	6	0	0	0	0	0	0	0	0
985	TRUE	Empty	Enoyl-CoA delta isomerase 1, mitochondrial OS=Homo sapiens OX=9606 GN=ECI1 PE=1 SV=1	P42126		33 kDa		unknown	0	0	1	3	1	1	1	1	1	2
986	TRUE	Empty	NADH dehydrogenase [ubiquinone] flavoprotein 2, mitochondrial OS=Homo sapiens OX=9606 GN=NDUFV2 PE=1 SV=2	P19404		27 kDa		unknown	0	0	2	1	1	3	1	2	1	4
987	TRUE	Empty	Tumor protein D54 OS=Homo sapiens OX=9606 GN=TPD52L2 PE=1 SV=2	O43399		22 kDa		unknown	0	0	1	1	1	1	2	2	1	1
988	TRUE	Empty	Aminoacyl tRNA synthase complex-interacting multifunctional protein 2 OS=Homo sapiens OX=9606 GN=AIMP2 PE=1 SV=2	Q13155		35 kDa		unknown	0	0	1	1	1	1	1	2	3	2
989	TRUE	Empty	BOS complex subunit NOMO1 OS=Homo sapiens OX=9606 GN=NOMO1 PE=1 SV=5	Q15155		134 kDa		unknown	0	0	1	4	1	1	1	0	2	1
990	TRUE	Empty	Cleavage and polyadenylation specificity factor subunit 7 OS=Homo sapiens OX=9606 GN=CPSF7 PE=1 SV=1	Q8N684		52 kDa		unknown	0	0	1	0	1	1	1	1	3	2
991	TRUE	Empty	Large neutral amino acids transporter small subunit 2 OS=Homo sapiens OX=9606 GN=SLC7A8 PE=1 SV=1	Q9UHI5		58 kDa		unknown	0	0	1	2	2	1	0	2	1	2
992	TRUE	Empty	BOS complex subunit NCLN OS=Homo sapiens OX=9606 GN=NCLN PE=1 SV=2	Q969V3		63 kDa		unknown	0	0	1	1	2	5	2	1	2	0
993	TRUE	Empty	Unconventional myosin-VI OS=Homo sapiens OX=9606 GN=MYO6 PE=1 SV=4	Q9UM54		150 kDa		unknown	0	0	0	2	3	3	1	3	1	1
994	TRUE	Empty	NAD-dependent malic enzyme, mitochondrial OS=Homo sapiens OX=9606 GN=ME2 PE=1 SV=1	P23368		65 kDa		unknown	0	0	0	1	5	1	2	1	3	3
995	TRUE	Empty	Complement C4-A OS=Homo sapiens OX=9606 GN=C4A PE=1 SV=2	P0C0L4		193 kDa		unknown	2	1	0	0	0	0	1	2	1	0
996	TRUE	Empty	Protein CutA OS=Homo sapiens OX=9606 GN=CUTA PE=1 SV=2	O60888		19 kDa		unknown	0	0	1	2	4	2	0	1	1	0
997	TRUE	Empty	GMP synthase [glutamine-hydrolyzing] OS=Homo sapiens OX=9606 GN=GMPS PE=1 SV=1	P49915		77 kDa		unknown	0	0	0	1	0	1	1	2	6	1
998	TRUE	Empty	Protein-L-isoaspartate(D-aspartate) O-methyltransferase OS=Homo sapiens OX=9606 GN=PCMT1 PE=1 SV=4	P22061		25 kDa		unknown	0	0	0	3	2	1	0	2	1	3
999	TRUE	Empty	Adenine phosphoribosyltransferase OS=Homo sapiens OX=9606 GN=APRT PE=1 SV=2	P07741		20 kDa		unknown	0	0	0	3	0	3	1	3	1	2
1000	TRUE	Empty	Vacuolar protein sorting-associated protein 4B OS=Homo sapiens OX=9606 GN=VPS4B PE=1 SV=2	O75351		49 kDa		unknown	0	0	0	0	1	1	2	1	4	3
1001	TRUE	Empty	ADP-ribosylation factor-like protein 8B OS=Homo sapiens OX=9606 GN=ARL8B PE=1 SV=1	Q9NVJ2		22 kDa		unknown	0	0	1	3	3	1	0	1	0	0
1002	TRUE	Empty	Coactosin-like protein OS=Homo sapiens OX=9606 GN=COTL1 PE=1 SV=3	Q14019		16 kDa		unknown	0	0	1	5	1	3	0	1	0	1
1003	TRUE	Empty	Golgin subfamily A member 2 OS=Homo sapiens OX=9606 GN=GOLGA2 PE=1 SV=3	Q08379		113 kDa		unknown	0	0	2	4	4	3	0	0	1	0
1004	TRUE	Empty	Twinfilin-1 OS=Homo sapiens OX=9606 GN=TWF1 PE=1 SV=3	Q12792		40 kDa		unknown	0	0	0	2	0	2	0	5	1	3
1005	TRUE	Empty	Small ribosomal subunit protein uS8 OS=Homo sapiens OX=9606 GN=RPS15A PE=1 SV=2	P62244		15 kDa		unknown	0	0	0	1	0	3	0	3	2	2
1006	TRUE	Empty	BH3-interacting domain death agonist OS=Homo sapiens OX=9606 GN=BID PE=1 SV=1	cRAP009		22 kDa		unknown	0	0	0	0	1	0	4	2	4	2
1007	TRUE	Empty	Presequence protease, mitochondrial OS=Homo sapiens OX=9606 GN=PITRM1 PE=1 SV=3	Q5JRX3		117 kDa		unknown	0	0	2	1	4	3	0	0	0	0
1008	TRUE	Empty	Galectin-1 OS=Homo sapiens OX=9606 GN=LGALS1 PE=1 SV=2	P09382		15 kDa		unknown	0	0	1	5	4	4	0	0	0	0
1009	TRUE	Empty	HLA class I histocompatibility antigen, B alpha chain OS=Homo sapiens OX=9606 GN=HLA-B PE=1 SV=3	P01889		40 kDa	TRUE	unknown	0	1	0	4	0	6	0	0	0	0
1010	TRUE	Empty	Protein arginine N-methyltransferase 1 OS=Homo sapiens OX=9606 GN=PRMT1 PE=1 SV=3	Q99873		42 kDa		unknown	0	0	1	1	2	1	2	1	3	2
1011	TRUE	Empty	NADH dehydrogenase [ubiquinone] 1 alpha subcomplex subunit 5 OS=Homo sapiens OX=9606 GN=NDUFA5 PE=1 SV=3	Q16718		13 kDa		unknown	0	0	1	1	2	2	1	3	1	1
1012	TRUE	Empty	Secretory carrier-associated membrane protein 3 OS=Homo sapiens OX=9606 GN=SCAMP3 PE=1 SV=3	O14828		38 kDa		unknown	1	0	3	1	3	2	0	1	1	3
1013	TRUE	Empty	Casein kinase II subunit alpha OS=Homo sapiens OX=9606 GN=CSNK2A1 PE=1 SV=1	P68400		45 kDa		unknown	0	0	1	1	2	1	1	2	1	0
1014	TRUE	Empty	Structural maintenance of chromosomes protein 1A OS=Homo sapiens OX=9606 GN=SMC1A PE=1 SV=2	Q14683		143 kDa		unknown	0	0	0	2	2	1	1	2	1	2
1015	TRUE	Empty	Ubiquitin-like modifier-activating enzyme 6 OS=Homo sapiens OX=9606 GN=UBA6 PE=1 SV=1	A0AVT1		118 kDa		unknown	0	0	0	1	1	1	2	3	2	1
1016	TRUE	Empty	3-ketoacyl-CoA thiolase, peroxisomal OS=Homo sapiens OX=9606 GN=ACAA1 PE=1 SV=2	P09110		44 kDa		unknown	0	0	0	1	1	0	2	2	2	1
1017	TRUE	Empty	ATP synthase subunit f, mitochondrial OS=Homo sapiens OX=9606 GN=ATP5MF PE=1 SV=3	P56134		11 kDa		unknown	0	0	2	2	3	3	2	1	1	0
1018	TRUE	Empty	Leucine-rich repeat flightless-interacting protein 1 OS=Homo sapiens OX=9606 GN=LRRFIP1 PE=1 SV=2	Q32MZ4		89 kDa		unknown	0	0	2	2	2	1	0	1	3	0
1019	TRUE	Empty	Ubiquitin-conjugating enzyme E2 D3 OS=Homo sapiens OX=9606 GN=UBE2D3 PE=1 SV=1	P61077		17 kDa		unknown	0	0	0	1	1	0	1	1	1	2
1020	TRUE	Empty	Small ribosomal subunit protein eS27 OS=Homo sapiens OX=9606 GN=RPS27 PE=1 SV=3	P42677		9 kDa		unknown	0	0	1	4	1	1	0	2	2	1
1021	TRUE	Empty	2',3'-cyclic-nucleotide 3'-phosphodiesterase OS=Homo sapiens OX=9606 GN=CNP PE=1 SV=2	P09543		48 kDa		unknown	0	0	0	1	2	2	1	2	2	1
1022	TRUE	Empty	Methylcrotonoyl-CoA carboxylase beta chain, mitochondrial OS=Homo sapiens OX=9606 GN=MCCC2 PE=1 SV=1	Q9HCC0		61 kDa		unknown	0	0	0	2	2	1	0	1	1	2
1023	TRUE	Empty	Phosphatidylinositol-3-phosphatase SAC1 OS=Homo sapiens OX=9606 GN=SACM1L PE=1 SV=2	Q9NTJ5		67 kDa		unknown	0	0	0	0	1	1	1	3	1	0
1024	TRUE	Empty	Eukaryotic translation initiation factor 3 subunit E OS=Homo sapiens OX=9606 GN=EIF3E PE=1 SV=1	P60228		52 kDa		unknown	0	1	2	0	1	3	0	2	2	0
1025	TRUE	Empty	Hydroxysteroid dehydrogenase-like protein 2 OS=Homo sapiens OX=9606 GN=HSDL2 PE=1 SV=1	Q6YN16		45 kDa		unknown	0	0	0	2	3	3	3	3	0	1
1026	TRUE	Empty	Eukaryotic translation initiation factor 2 subunit 2 OS=Homo sapiens OX=9606 GN=EIF2S2 PE=1 SV=2	P20042		38 kDa		unknown	0	0	0	1	0	1	3	2	5	2
1027	TRUE	Empty	Cadherin-1 OS=Homo sapiens OX=9606 GN=CDH1 PE=1 SV=3	P12830		97 kDa		unknown	0	0	0	1	3	0	2	2	3	0
1028	TRUE	Empty	Clathrin light chain B OS=Homo sapiens OX=9606 GN=CLTB PE=1 SV=1	P09497		25 kDa		unknown	0	0	0	2	2	0	0	0	0	0
1029	TRUE	Empty	Cytochrome c oxidase subunit 5B, mitochondrial OS=Homo sapiens OX=9606 GN=COX5B PE=1 SV=2	P10606		14 kDa		unknown	0	0	1	2	4	2	1	0	0	1
1030	TRUE	Empty	Trifunctional purine biosynthetic protein adenosine-3 OS=Homo sapiens OX=9606 GN=GART PE=1 SV=1	P22102		108 kDa		unknown	0	0	0	1	2	0	2	1	5	0
1031	TRUE	Empty	Serine/threonine-protein kinase 24 OS=Homo sapiens OX=9606 GN=STK24 PE=1 SV=1	Q9Y6E0		49 kDa		unknown	0	0	0	0	0	2	2	1	4	1
1032	TRUE	Empty	MARCKS-related protein OS=Homo sapiens OX=9606 GN=MARCKSL1 PE=1 SV=2	P49006		20 kDa		unknown	0	0	0	1	0	1	3	4	3	2
1033	TRUE	Empty	Unconventional myosin-Ic OS=Homo sapiens OX=9606 GN=MYO1C PE=1 SV=4	O00159		122 kDa		unknown	0	0	0	1	1	1	0	1	2	0
1034	TRUE	Empty	Neuroendocrine protein 7B2 OS=Homo sapiens OX=9606 GN=SCG5 PE=1 SV=2	P05408		24 kDa		unknown	0	1	1	4	1	4	0	0	0	0
1035	TRUE	Empty	Large ribosomal subunit protein uL3 OS=Homo sapiens OX=9606 GN=RPL3 PE=1 SV=2	P39023		46 kDa		unknown	0	0	0	1	0	1	0	4	2	3
1036	TRUE	Empty	Aldehyde dehydrogenase family 3 member A2 OS=Homo sapiens OX=9606 GN=ALDH3A2 PE=1 SV=1	P51648		55 kDa		unknown	0	0	0	0	1	0	3	3	3	3
1037	TRUE	Empty	Low molecular weight phosphotyrosine protein phosphatase OS=Homo sapiens OX=9606 GN=ACP1 PE=1 SV=3	P24666		18 kDa		unknown	0	0	0	0	2	0	0	5	2	3
1038	TRUE	Empty	Calcyclin-binding protein OS=Homo sapiens OX=9606 GN=CACYBP PE=1 SV=2	Q9HB71		26 kDa		unknown	0	0	0	0	0	0	1	2	1	2
1039	TRUE	Empty	Propionyl-CoA carboxylase beta chain, mitochondrial OS=Homo sapiens OX=9606 GN=PCCB PE=1 SV=3	P05166		58 kDa		unknown	0	0	0	1	3	1	0	0	2	0
1040	TRUE	Empty	Sec1 family domain-containing protein 1 OS=Homo sapiens OX=9606 GN=SCFD1 PE=1 SV=4	Q8WVM8		72 kDa		unknown	0	0	2	0	5	2	0	1	0	0
1041	TRUE	Empty	Acetoacetyl-CoA synthetase OS=Homo sapiens OX=9606 GN=AACS PE=1 SV=1	Q86V21		75 kDa		unknown	0	0	0	0	0	0	1	4	2	2
1042	TRUE	Empty	Sialidase-1 OS=Homo sapiens OX=9606 GN=NEU1 PE=1 SV=1	Q99519		45 kDa		unknown	0	0	0	0	0	0	2	4	5	3
1043	TRUE	Empty	Glutamine synthetase OS=Homo sapiens OX=9606 GN=GLUL PE=1 SV=4	P15104		42 kDa		unknown	0	0	0	0	0	0	2	4	4	5
1044	TRUE	Empty	Hydroxymethylglutaryl-CoA synthase, cytoplasmic OS=Homo sapiens OX=9606 GN=HMGCS1 PE=1 SV=2	Q01581		57 kDa		unknown	0	0	0	0	0	0	2	1	8	1
1045	TRUE	Empty	Aspartyl/asparaginyl beta-hydroxylase OS=Homo sapiens OX=9606 GN=ASPH PE=1 SV=3	Q12797		86 kDa		unknown	0	0	2	2	3	1	1	1	1	0
1046	TRUE	Empty	Small ubiquitin-related modifier 2 OS=Homo sapiens OX=9606 GN=SUMO2 PE=1 SV=3	P61956		11 kDa		unknown	0	0	1	1	2	1	1	3	2	2
1047	TRUE	Empty	Lysophosphatidylserine lipase ABHD12 OS=Homo sapiens OX=9606 GN=ABHD12 PE=1 SV=2	Q8N2K0		45 kDa		unknown	0	0	1	1	4	2	1	2	2	1
1048	TRUE	Empty	Eukaryotic translation initiation factor 3 subunit G OS=Homo sapiens OX=9606 GN=EIF3G PE=1 SV=2	O75821		36 kDa		unknown	0	0	1	1	1	1	2	2	3	2
1049	TRUE	Empty	Protein phosphatase 1G OS=Homo sapiens OX=9606 GN=PPM1G PE=1 SV=1	O15355		59 kDa		unknown	2	2	0	1	0	0	1	3	1	1
1050	TRUE	Empty	Splicing factor U2AF 65 kDa subunit OS=Homo sapiens OX=9606 GN=U2AF2 PE=1 SV=4	P26368		54 kDa		unknown	0	0	1	1	2	1	1	3	3	0
1051	TRUE	Empty	Cysteine and glycine-rich protein 1 OS=Homo sapiens OX=9606 GN=CSRP1 PE=1 SV=3	P21291		21 kDa		unknown	0	0	2	2	2	3	0	1	0	1
1052	TRUE	Empty	N-acylneuraminate cytidylyltransferase OS=Homo sapiens OX=9606 GN=CMAS PE=1 SV=2	Q8NFW8		48 kDa		unknown	0	0	2	1	3	1	0	1	1	1
1053	TRUE	Empty	NEDD8-activating enzyme E1 regulatory subunit OS=Homo sapiens OX=9606 GN=NAE1 PE=1 SV=1	Q13564		60 kDa		unknown	0	0	1	1	1	2	2	2	2	0
1054	TRUE	Empty	Microtubule-associated protein 2 OS=Homo sapiens OX=9606 GN=MAP2 PE=1 SV=4	P11137		200 kDa		unknown	0	0	0	1	0	1	1	2	0	1
1055	TRUE	Empty	Protein NipSnap homolog 1 OS=Homo sapiens OX=9606 GN=NIPSNAP1 PE=1 SV=1	Q9BPW8		33 kDa	TRUE	unknown	0	0	0	0	1	1	1	4	1	2
1056	TRUE	Empty	Bleomycin hydrolase OS=Homo sapiens OX=9606 GN=BLMH PE=1 SV=1	Q13867		53 kDa		unknown	0	0	0	1	0	0	2	2	3	1
1057	TRUE	Empty	Chromobox protein homolog 5 OS=Homo sapiens OX=9606 GN=CBX5 PE=1 SV=1	P45973		22 kDa	TRUE	unknown	2	1	0	0	0	0	1	1	1	1
1058	TRUE	Empty	Large ribosomal subunit protein eL24 OS=Homo sapiens OX=9606 GN=RPL24 PE=1 SV=1	P83731		18 kDa		unknown	0	0	0	2	2	2	0	3	2	3
1059	TRUE	Empty	Prefoldin subunit 5 OS=Homo sapiens OX=9606 GN=PFDN5 PE=1 SV=2	Q99471		17 kDa		unknown	0	0	0	3	2	1	0	2	3	2
1060	TRUE	Empty	RNA-binding protein 4 OS=Homo sapiens OX=9606 GN=RBM4 PE=1 SV=1	Q9BWF3		40 kDa		unknown	0	0	0	1	2	0	1	3	3	1
1061	TRUE	Empty	NADH dehydrogenase [ubiquinone] 1 alpha subcomplex subunit 10, mitochondrial OS=Homo sapiens OX=9606 GN=NDUFA10 PE=1 SV=1	O95299		41 kDa		unknown	0	0	0	2	3	2	1	1	2	0
1062	TRUE	Empty	N-acetyl-D-glucosamine kinase OS=Homo sapiens OX=9606 GN=NAGK PE=1 SV=4	Q9UJ70		37 kDa		unknown	0	0	0	1	3	0	2	2	1	3
1063	TRUE	Empty	Enhancer of mRNA-decapping protein 4 OS=Homo sapiens OX=9606 GN=EDC4 PE=1 SV=1	Q6P2E9		152 kDa		unknown	0	0	0	0	1	1	2	4	2	1
1064	TRUE	Empty	Methylmalonate-semialdehyde/malonate-semialdehyde dehydrogenase [acylating], mitochondrial OS=Homo sapiens OX=9606 GN=ALDH6A1 PE=1 SV=2	Q02252		58 kDa		unknown	0	0	2	2	4	3	0	1	0	1
1065	TRUE	Empty	Importin subunit alpha-5 OS=Homo sapiens OX=9606 GN=KPNA1 PE=1 SV=3	P52294		60 kDa		unknown	0	0	0	2	0	2	1	3	0	2
1066	TRUE	Empty	Protein NipSnap homolog 3A OS=Homo sapiens OX=9606 GN=NIPSNAP3A PE=1 SV=2	Q9UFN0		28 kDa		unknown	0	0	0	2	2	0	0	1	0	0
1067	TRUE	Empty	Phosphoribosyl pyrophosphate synthase-associated protein 2 OS=Homo sapiens OX=9606 GN=PRPSAP2 PE=1 SV=1	O60256		41 kDa	TRUE	unknown	0	0	0	0	1	1	1	2	3	0
1068	TRUE	Empty	Serine/threonine-protein phosphatase PGAM5, mitochondrial OS=Homo sapiens OX=9606 GN=PGAM5 PE=1 SV=2	Q96HS1		32 kDa		unknown	0	0	1	0	0	0	0	2	1	2
1069	TRUE	Empty	Protein SGT1 homolog OS=Homo sapiens OX=9606 GN=SUGT1 PE=1 SV=3	Q9Y2Z0		41 kDa		unknown	0	0	0	0	1	1	1	4	0	2
1070	TRUE	Empty	Peripheral plasma membrane protein CASK OS=Homo sapiens OX=9606 GN=CASK PE=1 SV=3	O14936		105 kDa		unknown	1	0	0	0	0	0	1	3	4	1
1071	TRUE	Empty	Peptidyl-prolyl cis-trans isomerase FKBP3 OS=Homo sapiens OX=9606 GN=FKBP3 PE=1 SV=1	Q00688		25 kDa		unknown	0	0	0	4	0	1	2	2	0	3
1072	TRUE	Empty	Spermine synthase OS=Homo sapiens OX=9606 GN=SMS PE=1 SV=2	P52788		41 kDa		unknown	0	0	1	0	0	0	0	3	4	1
1073	TRUE	Empty	Nuclear protein localization protein 4 homolog OS=Homo sapiens OX=9606 GN=NPLOC4 PE=1 SV=3	Q8TAT6		68 kDa		unknown	0	0	0	0	1	0	2	1	3	0
1074	TRUE	Empty	Prolyl endopeptidase FAP OS=Homo sapiens OX=9606 GN=FAP PE=1 SV=5	Q12884		88 kDa		unknown	0	0	1	2	4	3	0	0	0	0
1075	TRUE	Empty	Proline-, glutamic acid- and leucine-rich protein 1 OS=Homo sapiens OX=9606 GN=PELP1 PE=1 SV=2	Q8IZL8		120 kDa		unknown	0	0	0	1	0	0	0	4	1	1
1076	TRUE	Empty	Farnesyl pyrophosphate synthase OS=Homo sapiens OX=9606 GN=FDPS PE=1 SV=4	P14324		48 kDa		unknown	0	0	0	0	0	0	3	4	3	2
1077	TRUE	Empty	Peptidyl-prolyl cis-trans isomerase FKBP11 OS=Homo sapiens OX=9606 GN=FKBP11 PE=1 SV=1	Q9NYL4		22 kDa		unknown	0	0	2	3	3	3	0	0	0	0
1078	TRUE	Empty	Normal mucosa of esophagus-specific gene 1 protein OS=Homo sapiens OX=9606 GN=NMES1 PE=1 SV=1	Q9C002		10 kDa		unknown	0	0	1	3	2	2	0	0	0	0
1079	TRUE	Empty	Uridine 5'-monophosphate synthase OS=Homo sapiens OX=9606 GN=UMPS PE=1 SV=1	P11172		52 kDa		unknown	0	0	0	0	0	0	3	1	3	1
1080	TRUE	Empty	Importin subunit alpha-4 OS=Homo sapiens OX=9606 GN=KPNA3 PE=1 SV=2	O00505		58 kDa	TRUE	unknown	0	0	0	0	0	0	2	3	3	0
1081	TRUE	Empty	Somatostatin OS=Homo sapiens OX=9606 GN=SST PE=1 SV=1	P61278		13 kDa		unknown	0	0	0	9	0	4	0	1	0	0
1082	TRUE	Empty	BTB/POZ domain-containing protein 17 OS=Homo sapiens OX=9606 GN=BTBD17 PE=3 SV=1	A6NE02		52 kDa		unknown	6	6	0	0	0	0	0	0	0	0
1083	TRUE	Empty	Syntenin-1 OS=Homo sapiens OX=9606 GN=SDCBP PE=1 SV=1	O00560		32 kDa		unknown	6	3	0	0	0	0	0	0	0	0
1084	TRUE	Empty	Secretory carrier-associated membrane protein 2 OS=Homo sapiens OX=9606 GN=SCAMP2 PE=1 SV=2	O15127		37 kDa		unknown	0	1	1	1	2	2	1	2	1	1
1085	TRUE	Empty	Proteasome subunit alpha type-3 OS=Homo sapiens OX=9606 GN=PSMA3 PE=1 SV=2	P25788		28 kDa		unknown	0	0	1	2	1	1	2	1	2	1
1086	TRUE	Empty	Large ribosomal subunit protein eL38 OS=Homo sapiens OX=9606 GN=RPL38 PE=1 SV=2	P63173		8 kDa		unknown	0	0	2	0	2	2	1	3	2	1
1087	TRUE	Empty	2-hydroxyacyl-CoA lyase 2 OS=Homo sapiens OX=9606 GN=ILVBL PE=1 SV=2	A1L0T0		68 kDa		unknown	0	0	1	1	1	0	1	2	4	1
1088	TRUE	Empty	Lipoamide acyltransferase component of branched-chain alpha-keto acid dehydrogenase complex, mitochondrial OS=Homo sapiens OX=9606 GN=DBT PE=1 SV=4	P11182		54 kDa		unknown	0	0	0	1	1	1	1	2	3	1
1089	TRUE	Empty	Proteasome subunit beta type-7 OS=Homo sapiens OX=9606 GN=PSMB7 PE=1 SV=1	Q99436		30 kDa		unknown	0	0	1	1	0	2	1	2	2	4
1090	TRUE	Empty	RNA 3'-terminal phosphate cyclase OS=Homo sapiens OX=9606 GN=RTCA PE=1 SV=1	O00442		39 kDa		unknown	0	0	0	1	1	1	1	5	3	1
1091	TRUE	Empty	Glutamine amidotransferase-like class 1 domain-containing protein 3, mitochondrial OS=Homo sapiens OX=9606 GN=GATD3 PE=1 SV=1	P0DPI2		28 kDa		unknown	0	0	2	2	2	2	0	1	2	0
1092	TRUE	Empty	CDK5 regulatory subunit-associated protein 3 OS=Homo sapiens OX=9606 GN=CDK5RAP3 PE=1 SV=2	Q96JB5		57 kDa		unknown	0	0	1	0	3	2	1	1	1	1
1093	TRUE	Empty	Shootin-1 OS=Homo sapiens OX=9606 GN=SHTN1 PE=1 SV=4	A0MZ66		72 kDa		unknown	0	0	1	1	3	2	1	0	1	0
1094	TRUE	Empty	GTP:AMP phosphotransferase AK3, mitochondrial OS=Homo sapiens OX=9606 GN=AK3 PE=1 SV=4	Q9UIJ7		26 kDa		unknown	0	0	1	2	3	2	0	2	1	0
1095	TRUE	Empty	ATP-dependent RNA helicase DHX30 OS=Homo sapiens OX=9606 GN=DHX30 PE=1 SV=1	Q7L2E3		134 kDa		unknown	0	0	0	2	1	1	1	3	3	1
1096	TRUE	Empty	Probable ATP-dependent RNA helicase DDX6 OS=Homo sapiens OX=9606 GN=DDX6 PE=1 SV=2	P26196		54 kDa		unknown	0	0	0	1	0	2	1	4	2	1
1097	TRUE	Empty	FAS-associated factor 2 OS=Homo sapiens OX=9606 GN=FAF2 PE=1 SV=2	Q96CS3		53 kDa		unknown	0	0	0	1	2	0	0	1	1	0
1098	TRUE	Empty	Large ribosomal subunit protein uL6 OS=Homo sapiens OX=9606 GN=RPL9 PE=1 SV=1	P32969		22 kDa		unknown	0	0	0	2	1	1	0	3	1	1
1099	TRUE	Empty	Retinol-binding protein 4 OS=Homo sapiens OX=9606 GN=RBP4 PE=1 SV=3	cRAP098		23 kDa		unknown	2	1	1	1	3	4	0	0	0	0
1100	TRUE	Empty	Thioredoxin domain-containing protein 17 OS=Homo sapiens OX=9606 GN=TXNDC17 PE=1 SV=1	Q9BRA2		14 kDa		unknown	0	0	0	3	0	2	3	1	3	1
1101	TRUE	Empty	Cullin-3 OS=Homo sapiens OX=9606 GN=CUL3 PE=1 SV=2	Q13618		89 kDa		unknown	0	0	0	3	2	2	0	1	1	0
1102	TRUE	Empty	Acyl-coenzyme A thioesterase 1 OS=Homo sapiens OX=9606 GN=ACOT1 PE=1 SV=1	Q86TX2		46 kDa		unknown	0	0	2	1	3	3	0	1	0	0
1103	TRUE	Empty	Ester hydrolase C11orf54 OS=Homo sapiens OX=9606 GN=C11orf54 PE=1 SV=1	Q9H0W9		35 kDa		unknown	0	0	0	1	1	0	0	1	3	2
1104	TRUE	Empty	Tumor susceptibility gene 101 protein OS=Homo sapiens OX=9606 GN=TSG101 PE=1 SV=2	Q99816		44 kDa		unknown	2	3	0	0	1	0	1	0	1	0
1105	TRUE	Empty	Eukaryotic translation initiation factor 3 subunit H OS=Homo sapiens OX=9606 GN=EIF3H PE=1 SV=1	O15372		40 kDa		unknown	0	0	0	1	4	1	0	1	1	1
1106	TRUE	Empty	Translin OS=Homo sapiens OX=9606 GN=TSN PE=1 SV=1	Q15631		26 kDa		unknown	0	0	0	0	1	1	1	3	2	1
1107	TRUE	Empty	MOB kinase activator 1B OS=Homo sapiens OX=9606 GN=MOB1B PE=1 SV=3	Q7L9L4 (+1)		25 kDa		unknown	0	0	0	1	0	1	0	1	1	2
1108	TRUE	Empty	Signal transducer and activator of transcription 3 OS=Homo sapiens OX=9606 GN=STAT3 PE=1 SV=2	P40763		88 kDa		unknown	0	0	2	0	2	0	1	2	0	0
1109	TRUE	Empty	Double-stranded RNA-specific adenosine deaminase OS=Homo sapiens OX=9606 GN=ADAR PE=1 SV=4	P55265		136 kDa		unknown	0	0	0	0	3	2	0	1	0	1
1110	TRUE	Empty	Histone H1.0 OS=Homo sapiens OX=9606 GN=H1-0 PE=1 SV=3	P07305		21 kDa		unknown	0	0	2	3	2	2	0	0	1	0
1111	TRUE	Empty	Phosphatidylinositol transfer protein beta isoform OS=Homo sapiens OX=9606 GN=PITPNB PE=1 SV=2	P48739		32 kDa		unknown	0	0	0	0	1	0	3	2	3	1
1112	TRUE	Empty	Regulator of nonsense transcripts 1 OS=Homo sapiens OX=9606 GN=UPF1 PE=1 SV=2	Q92900		124 kDa		unknown	0	0	0	0	0	1	2	4	2	0
1113	TRUE	Empty	Oxygen-dependent coproporphyrinogen-III oxidase, mitochondrial OS=Homo sapiens OX=9606 GN=CPOX PE=1 SV=3	P36551		50 kDa		unknown	0	0	0	0	0	0	2	3	2	3
1114	TRUE	Empty	CD166 antigen OS=Homo sapiens OX=9606 GN=ALCAM PE=1 SV=2	Q13740		65 kDa		unknown	0	0	2	2	5	2	0	0	0	0
1115	TRUE	Empty	Laminin subunit gamma-1 OS=Homo sapiens OX=9606 GN=LAMC1 PE=1 SV=3	P11047		178 kDa		unknown	5	0	0	2	0	0	0	0	0	0
1116	TRUE	Empty	Large ribosomal subunit protein eL31 OS=Homo sapiens OX=9606 GN=RPL31 PE=1 SV=1	P62899		14 kDa		unknown	0	0	0	1	1	1	1	3	1	2
1117	TRUE	Empty	Protein PRRC1 OS=Homo sapiens OX=9606 GN=PRRC1 PE=1 SV=1	Q96M27		47 kDa		unknown	0	0	1	2	2	1	1	1	2	0
1118	TRUE	Empty	Apoptosis regulator BAX OS=Homo sapiens OX=9606 GN=BAX PE=1 SV=1	Q07812		21 kDa		unknown	0	0	0	1	1	1	1	4	1	2
1119	TRUE	Empty	Protein transport protein Sec16A OS=Homo sapiens OX=9606 GN=SEC16A PE=1 SV=4	O15027		252 kDa		unknown	0	0	2	1	1	2	0	1	1	1
1120	TRUE	Empty	Protein VAC14 homolog OS=Homo sapiens OX=9606 GN=VAC14 PE=1 SV=1	Q08AM6		88 kDa		unknown	0	0	0	0	1	1	1	1	4	1
1121	TRUE	Empty	Syntaxin-3 OS=Homo sapiens OX=9606 GN=STX3 PE=1 SV=3	Q13277		33 kDa		unknown	0	0	1	1	2	0	0	3	2	1
1122	TRUE	Empty	eIF5-mimic protein 2 OS=Homo sapiens OX=9606 GN=BZW1 PE=1 SV=1	Q7L1Q6		48 kDa		unknown	0	0	0	1	1	0	0	1	1	2
1123	TRUE	Empty	Isocitrate dehydrogenase [NAD] subunit beta, mitochondrial OS=Homo sapiens OX=9606 GN=IDH3B PE=1 SV=2	O43837		42 kDa		unknown	0	0	0	1	2	1	1	1	1	0
1124	TRUE	Empty	Ran GTPase-activating protein 1 OS=Homo sapiens OX=9606 GN=RANGAP1 PE=1 SV=1	P46060		64 kDa		unknown	0	0	0	1	1	0	1	0	3	1
1125	TRUE	Empty	Signal recognition particle receptor subunit beta OS=Homo sapiens OX=9606 GN=SRPRB PE=1 SV=3	Q9Y5M8		30 kDa		unknown	0	0	1	2	2	1	0	1	0	2
1126	TRUE	Empty	Arginase-2, mitochondrial OS=Homo sapiens OX=9606 GN=ARG2 PE=1 SV=1	P78540		39 kDa		unknown	0	0	2	3	3	1	0	1	0	1
1127	TRUE	Empty	Translocon-associated protein subunit delta OS=Homo sapiens OX=9606 GN=SSR4 PE=1 SV=1	P51571		19 kDa		unknown	0	0	1	1	2	4	0	1	1	0
1128	TRUE	Empty	Inositol monophosphatase 1 OS=Homo sapiens OX=9606 GN=IMPA1 PE=1 SV=1	P29218		30 kDa		unknown	0	0	0	1	2	0	1	1	2	0
1129	TRUE	Empty	LRP chaperone MESD OS=Homo sapiens OX=9606 GN=MESD PE=1 SV=2	Q14696		26 kDa		unknown	0	0	0	2	2	1	0	2	0	0
1130	TRUE	Empty	Small ribosomal subunit protein eS17 OS=Homo sapiens OX=9606 GN=RPS17 PE=1 SV=2	P08708		16 kDa		unknown	0	0	0	2	2	0	1	3	0	1
1131	TRUE	Empty	Dynein light chain 2, cytoplasmic OS=Homo sapiens OX=9606 GN=DYNLL2 PE=1 SV=1	Q96FJ2		10 kDa		unknown	0	0	0	1	0	1	0	2	0	1
1132	TRUE	Empty	Mannose-1-phosphate guanyltransferase alpha OS=Homo sapiens OX=9606 GN=GMPPA PE=1 SV=1	Q96IJ6		46 kDa		unknown	0	0	0	2	1	0	0	1	0	3
1133	TRUE	Empty	Delta-1-pyrroline-5-carboxylate dehydrogenase, mitochondrial OS=Homo sapiens OX=9606 GN=ALDH4A1 PE=1 SV=3	P30038		62 kDa		unknown	0	0	0	0	0	0	1	0	2	1
1134	TRUE	Empty	Cytochrome c oxidase subunit 5A, mitochondrial OS=Homo sapiens OX=9606 GN=COX5A PE=1 SV=2	P20674		17 kDa		unknown	0	0	0	1	4	1	0	1	0	1
1135	TRUE	Empty	Aldo-keto reductase family 1 member C3 OS=Homo sapiens OX=9606 GN=AKR1C3 PE=1 SV=4	P42330		37 kDa		unknown	0	0	0	0	2	0	2	3	1	2
1136	TRUE	Empty	Heme-binding protein 2 OS=Homo sapiens OX=9606 GN=HEBP2 PE=1 SV=1	Q9Y5Z4		23 kDa		unknown	0	0	1	3	3	2	0	0	0	2
1137	TRUE	Empty	Tubulin--tyrosine ligase-like protein 12 OS=Homo sapiens OX=9606 GN=TTLL12 PE=1 SV=2	Q14166		74 kDa		unknown	0	0	0	0	0	0	3	1	4	1
1138	TRUE	Empty	Proteasome subunit beta type-4 OS=Homo sapiens OX=9606 GN=PSMB4 PE=1 SV=4	P28070		29 kDa		unknown	0	0	1	0	4	0	3	0	2	1
1139	TRUE	Empty	Ran-specific GTPase-activating protein OS=Homo sapiens OX=9606 GN=RANBP1 PE=1 SV=1	P43487		23 kDa		unknown	0	0	0	0	0	0	1	1	3	3
1140	TRUE	Empty	Protein unc-45 homolog A OS=Homo sapiens OX=9606 GN=UNC45A PE=1 SV=1	Q9H3U1		103 kDa		unknown	0	0	0	0	1	0	1	3	3	1
1141	TRUE	Empty	Receptor-type tyrosine-protein phosphatase N2 OS=Homo sapiens OX=9606 GN=PTPRN2 PE=1 SV=2	Q92932		111 kDa	TRUE	unknown	0	0	0	3	3	2	0	0	1	0
1142	TRUE	Empty	Helicase MOV-10 OS=Homo sapiens OX=9606 GN=MOV10 PE=1 SV=2	Q9HCE1		114 kDa		unknown	0	0	0	0	0	0	1	2	1	2
1143	TRUE	Empty	Gamma-glutamylcyclotransferase OS=Homo sapiens OX=9606 GN=GGCT PE=1 SV=1	O75223		21 kDa		unknown	0	0	0	0	0	0	2	2	2	2
1144	TRUE	Empty	Cathepsin B OS=Homo sapiens OX=9606 GN=CTSB PE=1 SV=3	P07858		38 kDa		unknown	0	0	3	3	2	1	0	0	0	0
1145	TRUE	Empty	Erlin-2 OS=Homo sapiens OX=9606 GN=ERLIN2 PE=1 SV=1	O94905		38 kDa	TRUE	unknown	0	0	0	3	3	0	0	0	0	2
1146	TRUE	Empty	CAP-Gly domain-containing linker protein 2 OS=Homo sapiens OX=9606 GN=CLIP2 PE=1 SV=1	Q9UDT6		116 kDa		unknown	0	0	0	0	0	0	0	2	2	0
1147	TRUE	Empty	Cystatin-C OS=Homo sapiens OX=9606 GN=CST3 PE=1 SV=1	P01034		16 kDa		unknown	0	0	0	3	0	2	0	2	0	3
1148	TRUE	Empty	Scinderin OS=Homo sapiens OX=9606 GN=SCIN PE=1 SV=4	Q9Y6U3		80 kDa		unknown	0	0	0	0	0	0	1	1	3	1
1149	TRUE	Empty	Dihydropyrimidinase-related protein 5 OS=Homo sapiens OX=9606 GN=DPYSL5 PE=1 SV=1	Q9BPU6		61 kDa		unknown	0	0	0	0	0	0	3	3	2	0
1150	TRUE	Empty	Endophilin-B1 OS=Homo sapiens OX=9606 GN=SH3GLB1 PE=1 SV=1	Q9Y371		41 kDa	TRUE	unknown	0	0	0	0	1	4	0	3	0	1
1151	TRUE	Empty	Methyl-CpG-binding protein 2 OS=Homo sapiens OX=9606 GN=MECP2 PE=1 SV=1	P51608		52 kDa		unknown	0	0	0	2	6	1	0	0	0	0
1152	TRUE	Empty	Nucleolar protein 56 OS=Homo sapiens OX=9606 GN=NOP56 PE=1 SV=4	O00567		66 kDa		unknown	0	0	0	0	0	0	1	2	0	0
1153	TRUE	Empty	COP9 signalosome complex subunit 5 OS=Homo sapiens OX=9606 GN=COPS5 PE=1 SV=4	Q92905		38 kDa		unknown	0	0	1	2	1	1	1	2	1	1
1154	TRUE	Empty	Glutathione S-transferase 3, mitochondrial OS=Homo sapiens OX=9606 GN=MGST3 PE=1 SV=1	O14880		17 kDa		unknown	0	0	1	1	1	3	1	1	1	0
1155	TRUE	Empty	Putative RNA-binding protein Luc7-like 2 OS=Homo sapiens OX=9606 GN=LUC7L2 PE=1 SV=2	Q9Y383		47 kDa		unknown	1	1	0	2	1	0	0	1	2	1
1156	TRUE	Empty	L-xylulose reductase OS=Homo sapiens OX=9606 GN=DCXR PE=1 SV=2	Q7Z4W1		26 kDa		unknown	0	0	2	0	2	1	1	2	1	1
1157	TRUE	Empty	Signal recognition particle subunit SRP54 OS=Homo sapiens OX=9606 GN=SRP54 PE=1 SV=1	P61011		56 kDa		unknown	0	0	0	0	0	2	0	1	1	1
1158	TRUE	Empty	Pre-mRNA-processing factor 6 OS=Homo sapiens OX=9606 GN=PRPF6 PE=1 SV=1	O94906		107 kDa		unknown	0	0	0	1	1	1	3	1	2	1
1159	TRUE	Empty	Cold shock domain-containing protein E1 OS=Homo sapiens OX=9606 GN=CSDE1 PE=1 SV=2	O75534		89 kDa		unknown	0	0	0	1	1	0	1	2	2	0
1160	TRUE	Empty	Squamous cell carcinoma antigen recognized by T-cells 3 OS=Homo sapiens OX=9606 GN=SART3 PE=1 SV=1	Q15020		110 kDa		unknown	0	0	0	1	2	1	1	2	2	1
1161	TRUE	Empty	CD63 antigen OS=Homo sapiens OX=9606 GN=CD63 PE=1 SV=2	P08962		26 kDa		unknown	0	0	1	2	2	1	0	1	2	1
1162	TRUE	Empty	Isovaleryl-CoA dehydrogenase, mitochondrial OS=Homo sapiens OX=9606 GN=IVD PE=1 SV=2	P26440		47 kDa		unknown	0	0	0	0	2	2	1	1	2	1
1163	TRUE	Empty	Acyl-protein thioesterase 1 OS=Homo sapiens OX=9606 GN=LYPLA1 PE=1 SV=1	O75608		25 kDa		unknown	0	0	0	2	1	1	2	1	0	2
1164	TRUE	Empty	Density-regulated protein OS=Homo sapiens OX=9606 GN=DENR PE=1 SV=2	O43583		22 kDa		unknown	0	0	1	1	1	0	2	1	3	0
1165	TRUE	Empty	Collagen alpha-1(I) chain OS=Homo sapiens OX=9606 GN=COL1A1 PE=1 SV=6	P02452		139 kDa		unknown	0	0	0	2	3	1	0	1	0	0
1166	TRUE	Empty	Pyridoxal phosphate homeostasis protein OS=Homo sapiens OX=9606 GN=PLPBP PE=1 SV=1	O94903		30 kDa		unknown	0	0	0	1	1	1	0	2	2	2
1167	TRUE	Empty	Vesicle transport protein GOT1B OS=Homo sapiens OX=9606 GN=GOLT1B PE=1 SV=1	Q9Y3E0		15 kDa		unknown	0	0	0	0	2	2	1	2	2	1
1168	TRUE	Empty	Methylcrotonoyl-CoA carboxylase subunit alpha, mitochondrial OS=Homo sapiens OX=9606 GN=MCCC1 PE=1 SV=3	Q96RQ3		80 kDa		unknown	0	0	1	2	2	0	1	1	1	0
1169	TRUE	Empty	PAT complex subunit CCDC47 OS=Homo sapiens OX=9606 GN=CCDC47 PE=1 SV=1	Q96A33		56 kDa		unknown	0	0	1	1	2	1	0	3	2	0
1170	TRUE	Empty	Large ribosomal subunit protein eL6 OS=Homo sapiens OX=9606 GN=RPL6 PE=1 SV=3	Q02878		33 kDa		unknown	0	0	0	2	1	1	0	1	1	1
1171	TRUE	Empty	Prostaglandin reductase 1 OS=Homo sapiens OX=9606 GN=PTGR1 PE=1 SV=2	Q14914		36 kDa		unknown	0	0	1	1	1	0	1	4	0	1
1172	TRUE	Empty	High mobility group protein B3 OS=Homo sapiens OX=9606 GN=HMGB3 PE=1 SV=4	O15347		23 kDa		unknown	0	0	0	1	3	1	0	1	1	1
1173	TRUE	Empty	DCC-interacting protein 13-alpha OS=Homo sapiens OX=9606 GN=APPL1 PE=1 SV=1	Q9UKG1		80 kDa		unknown	0	0	1	0	0	0	2	1	1	0
1174	TRUE	Empty	Isoamyl acetate-hydrolyzing esterase 1 homolog OS=Homo sapiens OX=9606 GN=IAH1 PE=1 SV=1	Q2TAA2		28 kDa		unknown	0	0	0	1	0	0	1	4	1	1
1175	TRUE	Empty	Oxaloacetate decarboxylase, mitochondrial OS=Homo sapiens OX=9606 GN=FAHD1 PE=1 SV=3	Q6P587		25 kDa		unknown	0	0	0	0	0	1	1	2	2	1
1176	TRUE	Empty	Myelin expression factor 2 OS=Homo sapiens OX=9606 GN=MYEF2 PE=1 SV=3	Q9P2K5		64 kDa		unknown	0	0	1	0	1	0	0	1	2	1
1177	TRUE	Empty	Prostaglandin E synthase 2 OS=Homo sapiens OX=9606 GN=PTGES2 PE=1 SV=1	Q9H7Z7		42 kDa		unknown	0	0	0	2	3	1	0	0	1	1
1178	TRUE	Empty	CD2-associated protein OS=Homo sapiens OX=9606 GN=CD2AP PE=1 SV=1	Q9Y5K6		71 kDa		unknown	0	0	0	0	1	0	1	2	1	1
1179	TRUE	Empty	Phosphopentomutase OS=Homo sapiens OX=9606 GN=PGM2 PE=1 SV=4	Q96G03		68 kDa		unknown	0	0	0	1	1	1	0	2	2	0
1180	TRUE	Empty	Guanine nucleotide-binding protein-like 1 OS=Homo sapiens OX=9606 GN=GNL1 PE=1 SV=2	P36915		69 kDa		unknown	0	0	0	0	1	1	1	2	1	0
1181	TRUE	Empty	Quinone oxidoreductase PIG3 OS=Homo sapiens OX=9606 GN=TP53I3 PE=1 SV=2	Q53FA7		36 kDa		unknown	0	0	0	0	1	0	2	2	2	1
1182	TRUE	Empty	Pyruvate dehydrogenase protein X component, mitochondrial OS=Homo sapiens OX=9606 GN=PDHX PE=1 SV=3	O00330		54 kDa		unknown	0	0	1	2	4	1	0	0	1	0
1183	TRUE	Empty	Scaffold attachment factor B1 OS=Homo sapiens OX=9606 GN=SAFB PE=1 SV=4	Q15424		103 kDa	TRUE	unknown	0	0	0	0	1	0	1	4	0	0
1184	TRUE	Empty	m7GpppX diphosphatase OS=Homo sapiens OX=9606 GN=DCPS PE=1 SV=2	Q96C86		39 kDa		unknown	0	0	0	2	2	1	0	1	0	0
1185	TRUE	Empty	Sorting nexin-1 OS=Homo sapiens OX=9606 GN=SNX1 PE=1 SV=3	Q13596		59 kDa	TRUE	unknown	0	0	0	0	2	1	1	2	1	2
1186	TRUE	Empty	Short/branched chain specific acyl-CoA dehydrogenase, mitochondrial OS=Homo sapiens OX=9606 GN=ACADSB PE=1 SV=1	P45954		47 kDa		unknown	0	0	2	3	2	1	0	1	0	0
1187	TRUE	Empty	Transcription elongation factor A protein 1 OS=Homo sapiens OX=9606 GN=TCEA1 PE=1 SV=2	P23193		34 kDa		unknown	0	0	0	0	0	0	2	3	3	1
1188	TRUE	Empty	Protein TFG OS=Homo sapiens OX=9606 GN=TFG PE=1 SV=2	Q92734		43 kDa		unknown	0	0	0	0	0	0	1	1	2	1
1189	TRUE	Empty	Calpastatin OS=Homo sapiens OX=9606 GN=CAST PE=1 SV=4	P20810		77 kDa		unknown	0	0	0	0	2	0	2	3	3	0
1190	TRUE	Empty	Diablo IAP-binding mitochondrial protein OS=Homo sapiens OX=9606 GN=DIABLO PE=1 SV=1	Q9NR28		27 kDa		unknown	0	0	0	1	0	0	0	1	2	2
1191	TRUE	Empty	ATP-binding cassette sub-family D member 3 OS=Homo sapiens OX=9606 GN=ABCD3 PE=1 SV=1	P28288		75 kDa		unknown	0	0	0	0	0	0	2	0	2	0
1192	TRUE	Empty	DnaJ homolog subfamily A member 3, mitochondrial OS=Homo sapiens OX=9606 GN=DNAJA3 PE=1 SV=2	Q96EY1		52 kDa		unknown	0	0	0	0	2	0	0	1	2	0
1193	TRUE	Empty	EH domain-containing protein 2 OS=Homo sapiens OX=9606 GN=EHD2 PE=1 SV=2	Q9NZN4		61 kDa		unknown	0	0	0	1	4	1	0	0	0	0
1194	TRUE	Empty	Drebrin OS=Homo sapiens OX=9606 GN=DBN1 PE=1 SV=4	Q16643		71 kDa		unknown	0	0	0	0	0	0	0	4	3	0
1195	TRUE	Empty	CTP synthase 1 OS=Homo sapiens OX=9606 GN=CTPS1 PE=1 SV=2	P17812		67 kDa	TRUE	unknown	0	0	0	0	0	0	2	2	3	0
1196	TRUE	Empty	Inter-alpha-trypsin inhibitor heavy chain H4 OS=Homo sapiens OX=9606 GN=ITIH4 PE=1 SV=4	Q14624		103 kDa		unknown	5	3	0	0	0	0	0	0	0	0
1197	TRUE	Empty	Ubiquitin-associated protein 2-like OS=Homo sapiens OX=9606 GN=UBAP2L PE=1 SV=2	Q14157		115 kDa		unknown	0	0	1	0	1	2	1	2	1	2
1198	TRUE	Empty	GDP-L-fucose synthase OS=Homo sapiens OX=9606 GN=GFUS PE=1 SV=1	Q13630		36 kDa		unknown	0	0	2	1	2	1	0	1	1	0
1199	TRUE	Empty	Crk-like protein OS=Homo sapiens OX=9606 GN=CRKL PE=1 SV=1	P46109		34 kDa		unknown	0	0	0	1	2	0	1	1	1	1
1200	TRUE	Empty	Isochorismatase domain-containing protein 1 OS=Homo sapiens OX=9606 GN=ISOC1 PE=1 SV=3	Q96CN7		32 kDa		unknown	0	0	0	1	1	1	1	0	3	1
1201	TRUE	Empty	Vasodilator-stimulated phosphoprotein OS=Homo sapiens OX=9606 GN=VASP PE=1 SV=3	P50552		40 kDa		unknown	0	0	2	1	1	0	0	2	0	2
1202	TRUE	Empty	ATPase family AAA domain-containing protein 3A OS=Homo sapiens OX=9606 GN=ATAD3A PE=1 SV=2	Q9NVI7		71 kDa		unknown	0	0	0	0	1	0	0	2	1	1
1203	TRUE	Empty	ATP-dependent RNA helicase DDX19A OS=Homo sapiens OX=9606 GN=DDX19A PE=1 SV=1	Q9NUU7 (+1)		54 kDa		unknown	0	0	0	1	0	1	2	1	1	3
1204	TRUE	Empty	Stromal interaction molecule 1 OS=Homo sapiens OX=9606 GN=STIM1 PE=1 SV=3	Q13586		77 kDa		unknown	0	0	0	1	0	0	1	2	1	0
1205	TRUE	Empty	Actin-related protein 2/3 complex subunit 1B OS=Homo sapiens OX=9606 GN=ARPC1B PE=1 SV=3	O15143		41 kDa		unknown	0	0	2	0	0	2	0	1	2	1
1206	TRUE	Empty	Xaa-Pro aminopeptidase 1 OS=Homo sapiens OX=9606 GN=XPNPEP1 PE=1 SV=3	Q9NQW7		70 kDa		unknown	0	0	0	1	2	0	0	1	2	1
1207	TRUE	Empty	COP9 signalosome complex subunit 1 OS=Homo sapiens OX=9606 GN=GPS1 PE=1 SV=4	Q13098		56 kDa		unknown	0	0	0	0	2	0	2	1	2	1
1208	TRUE	Empty	Protein RUFY3 OS=Homo sapiens OX=9606 GN=RUFY3 PE=1 SV=1	Q7L099		53 kDa		unknown	0	0	1	2	3	1	0	0	0	1
1209	TRUE	Empty	Equilibrative nucleoside transporter 1 OS=Homo sapiens OX=9606 GN=SLC29A1 PE=1 SV=3	Q99808		50 kDa		unknown	0	1	0	0	0	0	0	1	2	1
1210	TRUE	Empty	rRNA 2'-O-methyltransferase fibrillarin OS=Homo sapiens OX=9606 GN=FBL PE=1 SV=2	P22087		34 kDa		unknown	0	0	0	1	2	0	1	1	0	1
1211	TRUE	Empty	Ras-related C3 botulinum toxin substrate 1 OS=Homo sapiens OX=9606 GN=RAC1 PE=1 SV=1	P63000		21 kDa		unknown	0	0	0	3	0	1	0	2	1	2
1212	TRUE	Empty	MYG1 exonuclease OS=Homo sapiens OX=9606 GN=MYG1 PE=1 SV=4	Q9HB07		43 kDa		unknown	0	0	0	1	0	0	2	3	1	2
1213	TRUE	Empty	U2 small nuclear ribonucleoprotein A' OS=Homo sapiens OX=9606 GN=SNRPA1 PE=1 SV=2	P09661		28 kDa		unknown	0	0	0	1	0	1	1	2	0	4
1214	TRUE	Empty	Oxysterol-binding protein 1 OS=Homo sapiens OX=9606 GN=OSBP PE=1 SV=1	P22059		89 kDa		unknown	0	0	0	1	0	1	0	2	2	2
1215	TRUE	Empty	Phosphatidate cytidylyltransferase 2 OS=Homo sapiens OX=9606 GN=CDS2 PE=1 SV=1	O95674		51 kDa		unknown	0	0	1	2	2	2	0	1	0	0
1216	TRUE	Empty	Dolichyl-diphosphooligosaccharide--protein glycosyltransferase subunit STT3A OS=Homo sapiens OX=9606 GN=STT3A PE=1 SV=2	P46977		81 kDa		unknown	0	0	0	0	2	4	0	1	1	0
1217	TRUE	Empty	TBC1 domain family member 4 OS=Homo sapiens OX=9606 GN=TBC1D4 PE=1 SV=2	O60343		147 kDa		unknown	0	0	0	0	0	0	1	4	2	1
1218	TRUE	Empty	CD81 antigen OS=Homo sapiens OX=9606 GN=CD81 PE=1 SV=1	P60033		26 kDa		unknown	3	1	0	2	0	0	0	0	0	0
1219	TRUE	Empty	Synaptobrevin homolog YKT6 OS=Homo sapiens OX=9606 GN=YKT6 PE=1 SV=1	O15498		22 kDa		unknown	0	0	0	1	0	2	1	2	0	0
1220	TRUE	Empty	Cytoplasmic FMR1-interacting protein 1 OS=Homo sapiens OX=9606 GN=CYFIP1 PE=1 SV=1	Q7L576		145 kDa	TRUE	unknown	0	0	0	1	2	2	0	2	0	0
1221	TRUE	Empty	Plasma alpha-L-fucosidase OS=Homo sapiens OX=9606 GN=FUCA2 PE=1 SV=2	Q9BTY2		54 kDa		unknown	1	0	0	0	0	0	0	2	2	2
1222	TRUE	Empty	Alpha-mannosidase 2 OS=Homo sapiens OX=9606 GN=MAN2A1 PE=1 SV=2	Q16706		131 kDa		unknown	0	0	2	2	1	1	0	0	0	0
1223	TRUE	Empty	Cysteine and histidine-rich domain-containing protein 1 OS=Homo sapiens OX=9606 GN=CHORDC1 PE=1 SV=2	Q9UHD1		37 kDa		unknown	0	0	0	0	0	0	1	3	1	1
1224	TRUE	Empty	Lithostathine-1-alpha OS=Homo sapiens OX=9606 GN=REG1A PE=1 SV=3	P05451		19 kDa		unknown	0	0	1	2	3	3	0	0	0	0
1225	TRUE	Empty	Splicing factor 1 OS=Homo sapiens OX=9606 GN=SF1 PE=1 SV=4	Q15637		68 kDa		unknown	0	0	0	0	0	0	2	3	1	2
1226	TRUE	Empty	Y-box-binding protein 1 OS=Homo sapiens OX=9606 GN=YBX1 PE=1 SV=3	P67809		36 kDa		unknown	0	0	0	0	0	0	0	4	1	5
1227	TRUE	Empty	Na(+)/H(+) exchange regulatory cofactor NHE-RF3 OS=Homo sapiens OX=9606 GN=PDZK1 PE=1 SV=2	Q5T2W1		57 kDa		unknown	0	0	0	0	0	0	0	3	2	3
1228	TRUE	Empty	ATP-dependent 6-phosphofructokinase, platelet type OS=Homo sapiens OX=9606 GN=PFKP PE=1 SV=2	Q01813		86 kDa		unknown	0	0	0	2	3	2	0	0	0	0
1229	TRUE	Empty	Sulfhydryl oxidase 2 OS=Homo sapiens OX=9606 GN=QSOX2 PE=1 SV=3	Q6ZRP7		78 kDa		unknown	0	0	0	2	5	0	0	0	0	0
1230	TRUE	Empty	Adapter SH3BGRL OS=Homo sapiens OX=9606 GN=SH3BGRL PE=1 SV=1	O75368		13 kDa		unknown	0	0	0	3	3	2	0	0	0	0
1231	TRUE	Empty	PC4 and SFRS1-interacting protein OS=Homo sapiens OX=9606 GN=PSIP1 PE=1 SV=1	O75475		60 kDa		unknown	0	0	0	0	0	0	0	3	1	3
1232	TRUE	Empty	Mammalian ependymin-related protein 1 OS=Homo sapiens OX=9606 GN=EPDR1 PE=1 SV=2	Q9UM22		25 kDa		unknown	0	0	1	1	1	1	1	1	2	1
1233	TRUE	Empty	Nascent polypeptide-associated complex subunit alpha, muscle-specific form OS=Homo sapiens OX=9606 GN=NACA PE=1 SV=1	E9PAV3		205 kDa		unknown	0	0	0	1	2	1	1	1	2	1
1234	TRUE	Empty	Transmembrane protein 205 OS=Homo sapiens OX=9606 GN=TMEM205 PE=1 SV=1	Q6UW68		21 kDa		unknown	0	0	1	2	1	2	0	1	1	0
1235	TRUE	Empty	Protein kinase C and casein kinase substrate in neurons protein 2 OS=Homo sapiens OX=9606 GN=PACSIN2 PE=1 SV=2	Q9UNF0		56 kDa		unknown	0	0	0	1	0	0	1	2	3	1
1236	TRUE	Empty	Early endosome antigen 1 OS=Homo sapiens OX=9606 GN=EEA1 PE=1 SV=2	Q15075		162 kDa		unknown	0	0	0	2	2	0	0	1	1	1
1237	TRUE	Empty	Rab3 GTPase-activating protein non-catalytic subunit OS=Homo sapiens OX=9606 GN=RAB3GAP2 PE=1 SV=1	Q9H2M9		156 kDa		unknown	0	0	0	0	1	2	1	1	0	1
1238	TRUE	Empty	Ataxin-2-like protein OS=Homo sapiens OX=9606 GN=ATXN2L PE=1 SV=2	Q8WWM7		113 kDa		unknown	0	0	0	0	1	0	2	1	3	1
1239	TRUE	Empty	Emerin OS=Homo sapiens OX=9606 GN=EMD PE=1 SV=1	P50402		29 kDa		unknown	0	0	1	1	2	1	0	0	1	0
1240	TRUE	Empty	Nucleolysin TIAR OS=Homo sapiens OX=9606 GN=TIAL1 PE=1 SV=1	Q01085		42 kDa		unknown	0	0	0	0	1	2	1	1	1	0
1241	TRUE	Empty	V-type proton ATPase subunit D OS=Homo sapiens OX=9606 GN=ATP6V1D PE=1 SV=1	Q9Y5K8		28 kDa		unknown	0	0	0	2	2	0	0	1	1	0
1242	TRUE	Empty	Sorting and assembly machinery component 50 homolog OS=Homo sapiens OX=9606 GN=SAMM50 PE=1 SV=3	Q9Y512		52 kDa		unknown	0	0	1	1	2	1	0	0	1	0
1243	TRUE	Empty	Protein transport protein Sec61 subunit beta OS=Homo sapiens OX=9606 GN=SEC61B PE=1 SV=2	P60468		10 kDa		unknown	0	0	0	2	0	2	1	1	1	0
1244	TRUE	Empty	COP9 signalosome complex subunit 3 OS=Homo sapiens OX=9606 GN=COPS3 PE=1 SV=3	Q9UNS2		48 kDa		unknown	0	0	0	1	1	1	0	0	3	0
1245	TRUE	Empty	Vacuolar protein sorting-associated protein 45 OS=Homo sapiens OX=9606 GN=VPS45 PE=1 SV=1	Q9NRW7		65 kDa		unknown	0	0	0	0	1	1	1	2	3	0
1246	TRUE	Empty	Golgi reassembly-stacking protein 2 OS=Homo sapiens OX=9606 GN=GORASP2 PE=1 SV=3	Q9H8Y8		47 kDa		unknown	0	0	1	1	1	2	0	0	0	1
1247	TRUE	Empty	Small glutamine-rich tetratricopeptide repeat-containing protein alpha OS=Homo sapiens OX=9606 GN=SGTA PE=1 SV=1	O43765		34 kDa		unknown	0	0	0	0	0	1	2	3	2	1
1248	TRUE	Empty	Cysteine--tRNA ligase, cytoplasmic OS=Homo sapiens OX=9606 GN=CARS1 PE=1 SV=3	P49589		85 kDa		unknown	0	0	0	0	3	1	0	2	1	1
1249	TRUE	Empty	Mitogen-activated protein kinase 13 OS=Homo sapiens OX=9606 GN=MAPK13 PE=1 SV=1	O15264		42 kDa		unknown	0	0	0	0	1	0	1	1	2	1
1250	TRUE	Empty	Inactive C-alpha-formylglycine-generating enzyme 2 OS=Homo sapiens OX=9606 GN=SUMF2 PE=1 SV=2	Q8NBJ7		34 kDa		unknown	0	0	0	1	1	2	0	0	0	1
1251	TRUE	Empty	Thiosulfate sulfurtransferase OS=Homo sapiens OX=9606 GN=TST PE=1 SV=4	Q16762		33 kDa		unknown	0	0	0	0	0	0	1	2	1	2
1252	TRUE	Empty	Lysosomal acid phosphatase OS=Homo sapiens OX=9606 GN=ACP2 PE=1 SV=3	P11117		48 kDa		unknown	0	0	0	0	0	0	1	1	2	1
1253	TRUE	Empty	Phosphomevalonate kinase OS=Homo sapiens OX=9606 GN=PMVK PE=1 SV=3	Q15126		22 kDa		unknown	0	0	0	3	1	2	0	1	0	0
1254	TRUE	Empty	1,4-alpha-glucan-branching enzyme OS=Homo sapiens OX=9606 GN=GBE1 PE=1 SV=3	Q04446		80 kDa		unknown	0	0	1	1	0	1	0	0	2	0
1255	TRUE	Empty	Cell division cycle 5-like protein OS=Homo sapiens OX=9606 GN=CDC5L PE=1 SV=2	Q99459		92 kDa		unknown	0	0	0	0	1	0	0	2	2	1
1256	TRUE	Empty	Histone H1.10 OS=Homo sapiens OX=9606 GN=H1-10 PE=1 SV=1	Q92522		22 kDa		unknown	0	0	0	1	0	0	0	3	1	4
1257	TRUE	Empty	Nuclear transport factor 2 OS=Homo sapiens OX=9606 GN=NUTF2 PE=1 SV=1	P61970		14 kDa		unknown	0	0	0	2	0	1	0	2	0	2
1258	TRUE	Empty	Cryptic protein OS=Homo sapiens OX=9606 GN=CFC1 PE=1 SV=1	P0CG37		25 kDa		unknown	0	0	2	1	2	1	0	0	0	0
1259	TRUE	Empty	Eukaryotic translation initiation factor 2 subunit 3 OS=Homo sapiens OX=9606 GN=EIF2S3 PE=1 SV=3	P41091		51 kDa		unknown	0	0	0	0	0	0	2	2	1	2
1260	TRUE	Empty	Calcium-regulated heat-stable protein 1 OS=Homo sapiens OX=9606 GN=CARHSP1 PE=1 SV=2	Q9Y2V2		16 kDa		unknown	0	0	0	0	0	0	1	1	1	3
1261	TRUE	Empty	Chitinase domain-containing protein 1 OS=Homo sapiens OX=9606 GN=CHID1 PE=1 SV=1	Q9BWS9		45 kDa		unknown	0	0	1	2	1	2	0	0	0	0
1262	TRUE	Empty	Protein RCC2 OS=Homo sapiens OX=9606 GN=RCC2 PE=1 SV=2	Q9P258		56 kDa		unknown	0	0	0	0	0	0	1	3	2	0
1263	TRUE	Empty	Large ribosomal subunit protein eL28 OS=Homo sapiens OX=9606 GN=RPL28 PE=1 SV=3	P46779		16 kDa		unknown	0	0	0	0	2	0	0	0	0	0
1264	TRUE	Empty	Cytochrome c oxidase subunit 6B1 OS=Homo sapiens OX=9606 GN=COX6B1 PE=1 SV=2	P14854		10 kDa		unknown	0	0	0	1	1	3	0	0	0	0
1265	TRUE	Empty	Protein Niban 2 OS=Homo sapiens OX=9606 GN=NIBAN2 PE=1 SV=3	Q96TA1		84 kDa		unknown	0	0	0	1	3	1	0	0	0	0
1266	TRUE	Empty	Fetuin-B OS=Bos taurus OX=9913 GN=FETUB PE=1 SV=1	cRAP121		43 kDa		unknown	4	3	0	0	0	0	0	0	0	0
1267	TRUE	Empty	Complement factor I OS=Homo sapiens OX=9606 GN=CFI PE=1 SV=2	P05156		66 kDa		unknown	2	3	0	0	0	0	0	0	0	0
1268	TRUE	Empty	Zinc finger CCCH-type antiviral protein 1 OS=Homo sapiens OX=9606 GN=ZC3HAV1 PE=1 SV=3	Q7Z2W4		101 kDa		unknown	0	0	0	1	2	1	1	1	1	1
1269	TRUE	Empty	Transcriptional regulator protein Pur-beta OS=Homo sapiens OX=9606 GN=PURB PE=1 SV=3	Q96QR8		33 kDa		unknown	0	0	0	1	1	1	1	1	2	0
1270	TRUE	Empty	Large ribosomal subunit protein uL13 OS=Homo sapiens OX=9606 GN=RPL13A PE=1 SV=2	P40429		24 kDa		unknown	0	0	0	0	1	1	1	1	1	2
1271	TRUE	Empty	Negative elongation factor B OS=Homo sapiens OX=9606 GN=NELFB PE=1 SV=1	Q8WX92		66 kDa		unknown	0	0	0	1	1	1	0	1	2	1
1272	TRUE	Empty	Cleavage stimulation factor subunit 2 OS=Homo sapiens OX=9606 GN=CSTF2 PE=1 SV=1	P33240		61 kDa		unknown	0	0	0	1	0	0	1	2	1	0
1273	TRUE	Empty	ER membrane protein complex subunit 2 OS=Homo sapiens OX=9606 GN=EMC2 PE=1 SV=1	Q15006		35 kDa		unknown	0	0	0	0	2	1	0	1	1	0
1274	TRUE	Empty	Splicing factor U2AF 35 kDa subunit OS=Homo sapiens OX=9606 GN=U2AF1 PE=1 SV=3	Q01081		28 kDa		unknown	0	0	0	1	0	0	1	1	2	1
1275	TRUE	Empty	Malectin OS=Homo sapiens OX=9606 GN=MLEC PE=1 SV=1	Q14165		32 kDa		unknown	0	0	0	2	1	1	0	1	0	1
1276	TRUE	Empty	NEDD8-conjugating enzyme Ubc12 OS=Homo sapiens OX=9606 GN=UBE2M PE=1 SV=1	P61081		21 kDa		unknown	0	0	1	0	2	1	0	1	0	1
1277	TRUE	Empty	Mitochondrial glutamate carrier 1 OS=Homo sapiens OX=9606 GN=SLC25A22 PE=1 SV=1	Q9H936		34 kDa		unknown	0	0	0	2	1	2	0	1	1	0
1278	TRUE	Empty	Lipopolysaccharide-responsive and beige-like anchor protein OS=Homo sapiens OX=9606 GN=LRBA PE=1 SV=4	P50851		319 kDa		unknown	0	0	1	1	0	3	0	1	0	2
1279	TRUE	Empty	ATP-dependent DNA helicase Q1 OS=Homo sapiens OX=9606 GN=RECQL PE=1 SV=3	P46063		73 kDa		unknown	0	0	0	0	0	0	2	1	1	2
1280	TRUE	Empty	Syntaxin-binding protein 2 OS=Homo sapiens OX=9606 GN=STXBP2 PE=1 SV=2	Q15833		66 kDa		unknown	0	0	1	0	0	0	1	2	2	1
1281	TRUE	Empty	Serine-threonine kinase receptor-associated protein OS=Homo sapiens OX=9606 GN=STRAP PE=1 SV=1	Q9Y3F4		38 kDa		unknown	0	0	0	1	3	0	1	1	2	0
1282	TRUE	Empty	Dolichyl-diphosphooligosaccharide--protein glycosyltransferase subunit STT3B OS=Homo sapiens OX=9606 GN=STT3B PE=1 SV=1	Q8TCJ2		94 kDa		unknown	0	0	0	0	2	0	0	1	1	0
1283	TRUE	Empty	Prenylcysteine oxidase-like OS=Homo sapiens OX=9606 GN=PCYOX1L PE=1 SV=2	Q8NBM8		55 kDa		unknown	0	0	0	0	1	0	1	2	2	1
1284	TRUE	Empty	Afadin OS=Homo sapiens OX=9606 GN=AFDN PE=1 SV=3	P55196		207 kDa		unknown	0	0	0	0	1	0	0	2	2	1
1285	TRUE	Empty	Large ribosomal subunit protein eL34 OS=Homo sapiens OX=9606 GN=RPL34 PE=1 SV=3	P49207		13 kDa		unknown	0	0	0	1	1	0	1	1	0	2
1286	TRUE	Empty	Glutathione S-transferase kappa 1 OS=Homo sapiens OX=9606 GN=GSTK1 PE=1 SV=3	Q9Y2Q3		25 kDa		unknown	0	0	0	1	0	1	0	3	0	2
1287	TRUE	Empty	Myeloid-derived growth factor OS=Homo sapiens OX=9606 GN=MYDGF PE=1 SV=1	Q969H8		19 kDa		unknown	0	0	2	0	1	2	0	0	0	1
1288	TRUE	Empty	Probable bifunctional dTTP/UTP pyrophosphatase/methyltransferase protein OS=Homo sapiens OX=9606 GN=ASMTL PE=1 SV=3	O95671		69 kDa		unknown	0	0	0	1	1	2	0	0	0	1
1289	TRUE	Empty	Endoplasmic reticulum junction formation protein lunapark OS=Homo sapiens OX=9606 GN=LNPK PE=1 SV=2	Q9C0E8		48 kDa		unknown	0	0	0	0	0	1	1	0	3	1
1290	TRUE	Empty	Probable phospholipid-transporting ATPase IIA OS=Homo sapiens OX=9606 GN=ATP9A PE=1 SV=3	O75110		119 kDa		unknown	0	0	0	1	2	2	0	1	0	0
1291	TRUE	Empty	Chromobox protein homolog 3 OS=Homo sapiens OX=9606 GN=CBX3 PE=1 SV=4	Q13185		21 kDa	TRUE	unknown	0	0	0	1	0	1	0	2	0	0
1292	TRUE	Empty	Golgi resident protein GCP60 OS=Homo sapiens OX=9606 GN=ACBD3 PE=1 SV=4	Q9H3P7		61 kDa		unknown	0	0	1	0	2	2	0	0	1	0
1293	TRUE	Empty	Cytochrome c oxidase subunit 6C OS=Homo sapiens OX=9606 GN=COX6C PE=1 SV=2	P09669		9 kDa		unknown	0	0	1	2	1	3	0	0	0	0
1294	TRUE	Empty	Large ribosomal subunit protein uL16 OS=Homo sapiens OX=9606 GN=RPL10 PE=1 SV=5	P27635		25 kDa		unknown	0	0	0	3	1	1	0	2	0	0
1295	TRUE	Empty	Serine/threonine-protein phosphatase 5 OS=Homo sapiens OX=9606 GN=PPP5C PE=1 SV=1	P53041		57 kDa		unknown	0	0	0	0	0	0	2	1	2	2
1296	TRUE	Empty	TBC1 domain family member 24 OS=Homo sapiens OX=9606 GN=TBC1D24 PE=1 SV=2	Q9ULP9		63 kDa		unknown	0	0	0	0	0	0	1	2	2	1
1297	TRUE	Empty	Rap1 GTPase-activating protein 2 OS=Homo sapiens OX=9606 GN=RAP1GAP2 PE=1 SV=2	Q684P5		80 kDa		unknown	0	0	1	2	1	1	0	0	0	0
1298	TRUE	Empty	Serine/arginine-rich splicing factor 9 OS=Homo sapiens OX=9606 GN=SRSF9 PE=1 SV=1	Q13242		26 kDa	TRUE	unknown	0	0	0	0	1	0	1	0	2	1
1299	TRUE	Empty	[Pyruvate dehydrogenase (acetyl-transferring)] kinase isozyme 3, mitochondrial OS=Homo sapiens OX=9606 GN=PDK3 PE=1 SV=1	Q15120		47 kDa		unknown	0	0	0	0	0	0	0	2	1	1
1300	TRUE	Empty	Calmodulin-regulated spectrin-associated protein 3 OS=Homo sapiens OX=9606 GN=CAMSAP3 PE=1 SV=2	Q9P1Y5		135 kDa		unknown	0	0	0	0	0	0	3	1	2	0
1301	TRUE	Empty	UBX domain-containing protein 1 OS=Homo sapiens OX=9606 GN=UBXN1 PE=1 SV=2	Q04323		33 kDa		unknown	0	0	0	0	0	2	0	1	0	1
1302	TRUE	Empty	ATP synthase subunit e, mitochondrial OS=Homo sapiens OX=9606 GN=ATP5ME PE=1 SV=2	P56385		8 kDa		unknown	0	0	0	2	0	2	0	1	0	0
1303	TRUE	Empty	Ubiquitin-conjugating enzyme E2 K OS=Homo sapiens OX=9606 GN=UBE2K PE=1 SV=3	P61086		22 kDa		unknown	0	0	0	0	0	0	0	2	1	1
1304	TRUE	Empty	Poly(U)-binding-splicing factor PUF60 OS=Homo sapiens OX=9606 GN=PUF60 PE=1 SV=1	Q9UHX1		60 kDa		unknown	0	0	0	0	0	0	0	2	2	2
1305	TRUE	Empty	Replication protein A 32 kDa subunit OS=Homo sapiens OX=9606 GN=RPA2 PE=1 SV=1	P15927		29 kDa		unknown	0	0	0	0	0	0	1	2	2	0
1306	TRUE	Empty	Syntaxin-12 OS=Homo sapiens OX=9606 GN=STX12 PE=1 SV=1	Q86Y82		32 kDa		unknown	0	0	1	1	0	3	0	0	0	1
1307	TRUE	Empty	Perilipin-2 OS=Homo sapiens OX=9606 GN=PLIN2 PE=1 SV=2	Q99541		48 kDa		unknown	0	0	0	0	0	0	0	1	1	2
1308	TRUE	Empty	Neuroblast differentiation-associated protein AHNAK OS=Homo sapiens OX=9606 GN=AHNAK PE=1 SV=2	Q09666		629 kDa		unknown	0	0	0	2	1	1	0	0	0	0
1309	TRUE	Empty	All-trans-retinol dehydrogenase [NAD(+)] ADH1B OS=Homo sapiens OX=9606 GN=ADH1B PE=1 SV=3	P00325		40 kDa		unknown	0	0	0	2	2	1	0	0	0	0
1310	TRUE	Empty	Neudesin OS=Homo sapiens OX=9606 GN=NENF PE=1 SV=1	Q9UMX5		19 kDa		unknown	0	0	0	3	2	2	0	0	0	0
1311	TRUE	Empty	Endoplasmic reticulum-Golgi intermediate compartment protein 1 OS=Homo sapiens OX=9606 GN=ERGIC1 PE=1 SV=1	Q969X5		33 kDa		unknown	0	0	0	2	1	2	0	0	0	0
1312	TRUE	Empty	Lactotransferrin OS=Homo sapiens OX=9606 GN=LTF PE=1 SV=6	cRAP109		78 kDa		unknown	3	4	0	0	0	0	0	0	0	0
1313	TRUE	Empty	Protein tweety homolog 3 OS=Homo sapiens OX=9606 GN=TTYH3 PE=1 SV=3	Q9C0H2		58 kDa		unknown	4	4	0	0	0	0	0	0	0	0
1314	TRUE	Empty	Large ribosomal subunit protein eL22 OS=Homo sapiens OX=9606 GN=RPL22 PE=1 SV=2	P35268		15 kDa		unknown	0	0	0	1	1	1	0	2	1	1
1315	TRUE	Empty	Transducin beta-like protein 2 OS=Homo sapiens OX=9606 GN=TBL2 PE=1 SV=1	Q9Y4P3		50 kDa		unknown	0	0	1	0	2	1	0	1	1	1
1316	TRUE	Empty	Pyridoxal-dependent decarboxylase domain-containing protein 1 OS=Homo sapiens OX=9606 GN=PDXDC1 PE=1 SV=2	Q6P996		87 kDa		unknown	0	0	0	2	1	1	0	0	0	1
1317	TRUE	Empty	DnaJ homolog subfamily B member 11 OS=Homo sapiens OX=9606 GN=DNAJB11 PE=1 SV=1	Q9UBS4		41 kDa		unknown	0	0	0	1	0	1	0	2	1	1
1318	TRUE	Empty	2-iminobutanoate/2-iminopropanoate deaminase OS=Homo sapiens OX=9606 GN=RIDA PE=1 SV=1	P52758		14 kDa		unknown	0	0	0	1	0	0	1	2	1	1
1319	TRUE	Empty	Exocyst complex component 1 OS=Homo sapiens OX=9606 GN=EXOC1 PE=1 SV=4	Q9NV70		102 kDa		unknown	0	0	0	1	1	1	0	2	0	1
1320	TRUE	Empty	OCIA domain-containing protein 1 OS=Homo sapiens OX=9606 GN=OCIAD1 PE=1 SV=1	Q9NX40		28 kDa		unknown	0	0	0	0	2	1	0	1	2	1
1321	TRUE	Empty	Exportin-7 OS=Homo sapiens OX=9606 GN=XPO7 PE=1 SV=3	Q9UIA9		124 kDa		unknown	0	0	0	0	1	2	1	1	1	0
1322	TRUE	Empty	Deoxynucleoside triphosphate triphosphohydrolase SAMHD1 OS=Homo sapiens OX=9606 GN=SAMHD1 PE=1 SV=2	Q9Y3Z3		72 kDa		unknown	0	0	0	0	0	0	2	1	2	1
1323	TRUE	Empty	LEM domain-containing protein 2 OS=Homo sapiens OX=9606 GN=LEMD2 PE=1 SV=1	Q8NC56		57 kDa		unknown	0	0	0	0	1	2	1	1	1	0
1324	TRUE	Empty	Arf-GAP domain and FG repeat-containing protein 1 OS=Homo sapiens OX=9606 GN=AGFG1 PE=1 SV=2	P52594		58 kDa		unknown	0	0	0	0	1	0	1	1	2	1
1325	TRUE	Empty	Protein SEC13 homolog OS=Homo sapiens OX=9606 GN=SEC13 PE=1 SV=3	P55735		36 kDa		unknown	0	0	0	1	2	2	0	1	0	1
1326	TRUE	Empty	Guanine nucleotide-exchange factor SEC12 OS=Homo sapiens OX=9606 GN=PREB PE=1 SV=2	Q9HCU5		45 kDa		unknown	0	0	0	1	0	0	1	2	1	0
1327	TRUE	Empty	Clathrin interactor 1 OS=Homo sapiens OX=9606 GN=CLINT1 PE=1 SV=1	Q14677		68 kDa		unknown	0	0	0	1	0	0	1	0	1	2
1328	TRUE	Empty	Intermembrane lipid transfer protein VPS13D OS=Homo sapiens OX=9606 GN=VPS13D PE=1 SV=2	Q5THJ4		492 kDa		unknown	0	0	0	2	0	1	0	0	0	1
1329	TRUE	Empty	Tetratricopeptide repeat protein 38 OS=Homo sapiens OX=9606 GN=TTC38 PE=1 SV=1	Q5R3I4		53 kDa		unknown	0	0	0	0	0	0	1	1	2	1
1330	TRUE	Empty	Cytochrome c oxidase assembly factor 3 homolog, mitochondrial OS=Homo sapiens OX=9606 GN=COA3 PE=1 SV=1	Q9Y2R0		12 kDa		unknown	0	0	0	1	0	1	0	2	0	2
1331	TRUE	Empty	Ubiquitin carboxyl-terminal hydrolase isozyme L3 OS=Homo sapiens OX=9606 GN=UCHL3 PE=1 SV=1	P15374		26 kDa		unknown	0	0	0	2	0	2	0	1	0	1
1332	TRUE	Empty	Coagulation factor X OS=Homo sapiens OX=9606 GN=F10 PE=1 SV=2	P00742		55 kDa		unknown	1	0	0	0	0	0	1	3	1	0
1333	TRUE	Empty	Mitochondrial import receptor subunit TOM34 OS=Homo sapiens OX=9606 GN=TOMM34 PE=1 SV=2	Q15785		35 kDa		unknown	0	0	0	1	0	0	0	2	2	1
1334	TRUE	Empty	ATP synthase-coupling factor 6, mitochondrial OS=Homo sapiens OX=9606 GN=ATP5PF PE=1 SV=1	P18859		13 kDa		unknown	0	0	0	3	0	1	0	1	0	1
1335	TRUE	Empty	DnaJ homolog subfamily C member 8 OS=Homo sapiens OX=9606 GN=DNAJC8 PE=1 SV=2	O75937		30 kDa		unknown	0	0	0	0	2	0	1	1	1	0
1336	TRUE	Empty	CTP synthase 2 OS=Homo sapiens OX=9606 GN=CTPS2 PE=1 SV=1	Q9NRF8		66 kDa	TRUE	unknown	0	0	0	0	0	0	1	2	1	1
1337	TRUE	Empty	AP-1 complex subunit mu-1 OS=Homo sapiens OX=9606 GN=AP1M1 PE=1 SV=3	Q9BXS5		49 kDa	TRUE	unknown	0	0	0	0	2	0	0	1	0	1
1338	TRUE	Empty	ATP synthase subunit epsilon, mitochondrial OS=Homo sapiens OX=9606 GN=ATP5F1E PE=1 SV=2	P56381 (+1)		6 kDa		unknown	0	0	0	0	0	2	0	1	0	1
1339	TRUE	Empty	FACT complex subunit SPT16 OS=Homo sapiens OX=9606 GN=SUPT16H PE=1 SV=1	Q9Y5B9		120 kDa		unknown	1	0	0	0	0	0	0	2	1	1
1340	TRUE	Empty	Enoyl-CoA delta isomerase 2 OS=Homo sapiens OX=9606 GN=ECI2 PE=1 SV=4	O75521		44 kDa		unknown	0	0	0	1	2	0	0	1	0	0
1341	TRUE	Empty	Sister chromatid cohesion protein PDS5 homolog A OS=Homo sapiens OX=9606 GN=PDS5A PE=1 SV=1	Q29RF7		151 kDa	TRUE	unknown	0	0	0	0	0	0	1	2	2	1
1342	TRUE	Empty	(3R)-3-hydroxyacyl-CoA dehydrogenase OS=Homo sapiens OX=9606 GN=HSD17B8 PE=1 SV=2	Q92506		27 kDa		unknown	0	0	1	1	3	2	0	0	0	0
1343	TRUE	Empty	E3 ubiquitin/ISG15 ligase TRIM25 OS=Homo sapiens OX=9606 GN=TRIM25 PE=1 SV=2	Q14258		71 kDa		unknown	0	0	0	0	0	0	1	2	1	0
1344	TRUE	Empty	Ras-related protein Ral-A OS=Homo sapiens OX=9606 GN=RALA PE=1 SV=1	P11233		24 kDa		unknown	0	0	0	2	0	0	0	1	1	0
1345	TRUE	Empty	Trans-Golgi network integral membrane protein 2 OS=Homo sapiens OX=9606 GN=TGOLN2 PE=1 SV=4	O43493		46 kDa		unknown	0	0	0	2	3	0	0	0	1	0
1346	TRUE	Empty	Aspartate--tRNA ligase, mitochondrial OS=Homo sapiens OX=9606 GN=DARS2 PE=1 SV=1	Q6PI48		74 kDa		unknown	0	0	0	0	1	0	2	0	3	0
1347	TRUE	Empty	Coiled-coil domain-containing protein 6 OS=Homo sapiens OX=9606 GN=CCDC6 PE=1 SV=2	Q16204		53 kDa		unknown	0	0	0	1	2	0	0	0	1	0
1348	TRUE	Empty	DBIRD complex subunit ZNF326 OS=Homo sapiens OX=9606 GN=ZNF326 PE=1 SV=2	Q5BKZ1		66 kDa		unknown	0	0	0	0	0	0	0	3	1	3
1349	TRUE	Empty	Deaminated glutathione amidase OS=Homo sapiens OX=9606 GN=NIT1 PE=1 SV=2	Q86X76		36 kDa		unknown	0	0	0	0	0	0	0	3	2	1
1350	TRUE	Empty	Serine/arginine-rich splicing factor 10 OS=Homo sapiens OX=9606 GN=SRSF10 PE=1 SV=1	O75494		31 kDa		unknown	0	0	0	0	0	0	0	2	2	1
1351	TRUE	Empty	Proton myo-inositol cotransporter OS=Homo sapiens OX=9606 GN=SLC2A13 PE=1 SV=3	Q96QE2		70 kDa		unknown	0	0	0	3	2	1	0	0	0	0
1352	TRUE	Empty	Proline dehydrogenase 1, mitochondrial OS=Homo sapiens OX=9606 GN=PRODH PE=1 SV=4	O43272		68 kDa		unknown	0	0	0	0	0	0	1	1	3	0
1353	TRUE	Empty	Retinol-binding protein 1 OS=Homo sapiens OX=9606 GN=RBP1 PE=1 SV=2	P09455		16 kDa		unknown	0	0	0	1	1	2	0	0	0	0
1354	TRUE	Empty	Glutathione S-transferase A2 OS=Homo sapiens OX=9606 GN=GSTA2 PE=1 SV=4	P09210		26 kDa		unknown	0	0	0	3	1	0	0	0	0	0
1355	TRUE	Empty	Protein DDI1 homolog 2 OS=Homo sapiens OX=9606 GN=DDI2 PE=1 SV=1	Q5TDH0		45 kDa		unknown	0	0	0	0	0	0	0	1	2	0
1356	TRUE	Empty	Actin-related protein 2/3 complex subunit 1A OS=Homo sapiens OX=9606 GN=ARPC1A PE=1 SV=2	Q92747		42 kDa		unknown	0	0	0	0	0	0	0	2	2	0
1357	TRUE	Empty	Ankyrin repeat and SAM domain-containing protein 4B OS=Homo sapiens OX=9606 GN=ANKS4B PE=1 SV=2	Q8N8V4		47 kDa		unknown	0	0	0	0	0	0	0	0	1	2
1358	TRUE	Empty	Metaxin-2 OS=Homo sapiens OX=9606 GN=MTX2 PE=1 SV=1	O75431		30 kDa		unknown	0	0	0	2	0	1	0	1	0	0
1359	TRUE	Empty	Intercellular adhesion molecule 1 OS=Homo sapiens OX=9606 GN=ICAM1 PE=1 SV=2	P05362		58 kDa		unknown	0	0	0	2	2	1	0	0	0	0
1360	TRUE	Empty	Contactin-1 OS=Homo sapiens OX=9606 GN=CNTN1 PE=1 SV=1	Q12860		113 kDa		unknown	0	0	0	0	2	0	0	0	0	0
1361	TRUE	Empty	Sorcin OS=Homo sapiens OX=9606 GN=SRI PE=1 SV=1	P30626		22 kDa		unknown	0	0	2	1	0	0	0	0	0	0
1362	TRUE	Empty	Serine/threonine-protein phosphatase 4 regulatory subunit 3A OS=Homo sapiens OX=9606 GN=PPP4R3A PE=1 SV=1	Q6IN85		95 kDa		unknown	0	0	0	0	0	0	1	0	2	0
1363	TRUE	Empty	Flavin reductase (NADPH) OS=Homo sapiens OX=9606 GN=BLVRB PE=1 SV=3	P30043		22 kDa		unknown	0	0	0	1	2	1	0	0	1	1
1364	TRUE	Empty	SH3 domain-binding glutamic acid-rich-like protein 3 OS=Homo sapiens OX=9606 GN=SH3BGRL3 PE=1 SV=1	Q9H299		10 kDa		unknown	0	0	0	2	1	1	0	1	0	1
1365	TRUE	Empty	Isopentenyl-diphosphate Delta-isomerase 1 OS=Homo sapiens OX=9606 GN=IDI1 PE=1 SV=2	Q13907		26 kDa		unknown	0	0	0	0	0	1	1	1	2	1
1366	TRUE	Empty	Rho-associated protein kinase 1 OS=Homo sapiens OX=9606 GN=ROCK1 PE=1 SV=1	Q13464		158 kDa		unknown	0	0	0	1	0	0	0	1	1	2
1367	TRUE	Empty	Optineurin OS=Homo sapiens OX=9606 GN=OPTN PE=1 SV=3	Q96CV9		66 kDa		unknown	0	0	0	0	2	0	0	0	1	0
1368	TRUE	Empty	Epidermal growth factor receptor substrate 15-like 1 OS=Homo sapiens OX=9606 GN=EPS15L1 PE=1 SV=1	Q9UBC2		94 kDa		unknown	0	0	0	0	1	0	0	1	2	1
1369	TRUE	Empty	Nischarin OS=Homo sapiens OX=9606 GN=NISCH PE=1 SV=3	Q9Y2I1		167 kDa		unknown	0	0	1	1	2	0	0	0	1	0
1370	TRUE	Empty	Replication protein A 14 kDa subunit OS=Homo sapiens OX=9606 GN=RPA3 PE=1 SV=1	P35244		14 kDa		unknown	0	0	0	0	0	1	0	1	2	1
1371	TRUE	Empty	Small ribosomal subunit protein mS27 OS=Homo sapiens OX=9606 GN=MRPS27 PE=1 SV=3	Q92552		48 kDa		unknown	0	0	0	0	1	1	0	2	1	0
1372	TRUE	Empty	Propionyl-CoA carboxylase alpha chain, mitochondrial OS=Homo sapiens OX=9606 GN=PCCA PE=1 SV=4	P05165		80 kDa		unknown	0	0	1	0	2	1	0	0	1	0
1373	TRUE	Empty	DNA fragmentation factor subunit alpha OS=Homo sapiens OX=9606 GN=DFFA PE=1 SV=1	O00273		37 kDa		unknown	0	0	0	0	2	0	1	1	2	0
1374	TRUE	Empty	Acid sphingomyelinase-like phosphodiesterase 3b OS=Homo sapiens OX=9606 GN=SMPDL3B PE=1 SV=2	Q92485		51 kDa		unknown	0	0	0	0	0	0	1	1	1	2
1375	TRUE	Empty	Delta-aminolevulinic acid dehydratase OS=Homo sapiens OX=9606 GN=ALAD PE=1 SV=1	P13716		36 kDa		unknown	0	0	0	0	1	2	0	2	0	1
1376	TRUE	Empty	Serine/threonine-protein phosphatase CPPED1 OS=Homo sapiens OX=9606 GN=CPPED1 PE=1 SV=3	Q9BRF8		36 kDa		unknown	0	0	0	2	0	0	1	1	0	1
1377	TRUE	Empty	Cytochrome c oxidase subunit 7A2, mitochondrial OS=Homo sapiens OX=9606 GN=COX7A2 PE=1 SV=1	P14406		9 kDa		unknown	0	0	0	2	2	1	0	1	0	0
1378	TRUE	Empty	Maltase-glucoamylase OS=Homo sapiens OX=9606 GN=MGAM PE=1 SV=6	O43451		312 kDa		unknown	0	0	0	0	0	0	1	1	1	2
1379	TRUE	Empty	ADP-sugar pyrophosphatase OS=Homo sapiens OX=9606 GN=NUDT5 PE=1 SV=1	Q9UKK9		24 kDa		unknown	0	0	0	1	2	2	0	1	0	0
1380	TRUE	Empty	Testin OS=Homo sapiens OX=9606 GN=TES PE=1 SV=1	Q9UGI8		48 kDa		unknown	0	0	0	0	0	0	2	1	1	1
1381	TRUE	Empty	Transmembrane 9 superfamily member 4 OS=Homo sapiens OX=9606 GN=TM9SF4 PE=1 SV=2	Q92544		75 kDa		unknown	0	0	0	1	2	0	0	0	0	0
1382	TRUE	Empty	Neuronal migration protein doublecortin OS=Homo sapiens OX=9606 GN=DCX PE=1 SV=4	O43602		41 kDa		unknown	0	0	0	0	0	0	2	1	2	0
1383	TRUE	Empty	Nucleotide exchange factor SIL1 OS=Homo sapiens OX=9606 GN=SIL1 PE=1 SV=1	Q9H173		52 kDa		unknown	0	0	2	1	1	2	0	0	0	0
1384	TRUE	Empty	Secretory carrier-associated membrane protein 1 OS=Homo sapiens OX=9606 GN=SCAMP1 PE=1 SV=2	O15126		38 kDa		unknown	0	0	1	2	0	2	0	0	0	0
1385	TRUE	Empty	Cold-inducible RNA-binding protein OS=Homo sapiens OX=9606 GN=CIRBP PE=1 SV=1	Q14011		19 kDa		unknown	0	0	0	1	1	3	0	0	0	0
1386	TRUE	Empty	Integrator complex subunit 3 OS=Homo sapiens OX=9606 GN=INTS3 PE=1 SV=1	Q68E01		118 kDa		unknown	0	0	0	0	0	1	0	1	3	0
1387	TRUE	Empty	Apolipoprotein L2 OS=Homo sapiens OX=9606 GN=APOL2 PE=1 SV=2	Q9BQE5		37 kDa		unknown	0	0	0	1	2	2	0	0	0	0
1388	TRUE	Empty	Transmembrane and coiled-coil domain protein 3 OS=Homo sapiens OX=9606 GN=TMCC3 PE=1 SV=3	Q9ULS5		54 kDa		unknown	0	0	0	0	0	0	1	0	2	2
1389	TRUE	Empty	Charged multivesicular body protein 2a OS=Homo sapiens OX=9606 GN=CHMP2A PE=1 SV=1	O43633		25 kDa		unknown	0	0	0	2	1	2	0	0	0	0
1390	TRUE	Empty	LIM and cysteine-rich domains protein 1 OS=Homo sapiens OX=9606 GN=LMCD1 PE=1 SV=1	Q9NZU5		41 kDa		unknown	0	0	0	2	1	0	0	0	0	0
1391	TRUE	Empty	Transmembrane 9 superfamily member 3 OS=Homo sapiens OX=9606 GN=TM9SF3 PE=1 SV=2	Q9HD45		68 kDa		unknown	0	0	0	1	0	2	0	1	0	0
1392	TRUE	Empty	Proteasome adapter and scaffold protein ECM29 OS=Homo sapiens OX=9606 GN=ECPAS PE=1 SV=2	Q5VYK3		204 kDa		unknown	0	0	0	0	0	1	0	2	0	0
1393	TRUE	Empty	Peptidyl-prolyl cis-trans isomerase D OS=Homo sapiens OX=9606 GN=PPID PE=1 SV=3	Q08752		41 kDa		unknown	0	0	1	0	0	0	2	0	0	3
1394	TRUE	Empty	Parathymosin OS=Homo sapiens OX=9606 GN=PTMS PE=1 SV=2	P20962		12 kDa		unknown	0	0	0	1	0	0	0	1	0	4
1395	TRUE	Empty	Large ribosomal subunit protein uL23 OS=Homo sapiens OX=9606 GN=RPL23A PE=1 SV=1	P62750		18 kDa		unknown	0	0	0	0	1	0	0	0	0	2
1396	TRUE	Empty	4'-phosphopantetheine phosphatase OS=Homo sapiens OX=9606 GN=PANK4 PE=1 SV=1	Q9NVE7		86 kDa		unknown	0	0	0	0	0	0	0	2	2	0
1397	TRUE	Empty	RUS family member 1 OS=Homo sapiens OX=9606 GN=RUSF1 PE=1 SV=2	Q96GQ5		51 kDa		unknown	0	0	1	0	2	0	0	0	0	0
1398	TRUE	Empty	Transportin-3 OS=Homo sapiens OX=9606 GN=TNPO3 PE=1 SV=3	Q9Y5L0		104 kDa		unknown	0	0	0	0	0	0	2	0	0	0
1399	TRUE	Empty	Cathepsin Z OS=Homo sapiens OX=9606 GN=CTSZ PE=1 SV=1	Q9UBR2		34 kDa		unknown	0	0	0	1	2	0	0	0	0	0
1400	TRUE	Empty	Proprotein convertase subtilisin/kexin type 9 OS=Homo sapiens OX=9606 GN=PCSK9 PE=1 SV=3	Q8NBP7		74 kDa		unknown	3	2	0	0	0	0	0	0	0	0
1401	TRUE	Empty	Immunoglobulin kappa constant OS=Homo sapiens OX=9606 GN=IGKC PE=1 SV=2	P01834		12 kDa		unknown	2	2	0	0	0	0	0	0	0	0
1402	TRUE	Empty	Interferon regulatory factor 2-binding protein 2 OS=Homo sapiens OX=9606 GN=IRF2BP2 PE=1 SV=2	Q7Z5L9		61 kDa		unknown	0	0	0	0	0	0	2	1	1	1
1403	TRUE	Empty	Basal cell adhesion molecule OS=Homo sapiens OX=9606 GN=BCAM PE=1 SV=2	P50895		67 kDa		unknown	0	0	0	0	2	1	1	0	0	1
1404	TRUE	Empty	Haloacid dehalogenase-like hydrolase domain-containing protein 2 OS=Homo sapiens OX=9606 GN=HDHD2 PE=1 SV=1	Q9H0R4		29 kDa		unknown	0	0	0	1	2	0	1	0	1	0
1405	TRUE	Empty	Amine oxidase [copper-containing] 3 OS=Homo sapiens OX=9606 GN=AOC3 PE=1 SV=3	Q16853		85 kDa		unknown	0	0	1	2	1	1	0	0	0	0
1406	TRUE	Empty	NADH dehydrogenase [ubiquinone] 1 beta subcomplex subunit 10 OS=Homo sapiens OX=9606 GN=NDUFB10 PE=1 SV=3	O96000		21 kDa		unknown	0	0	0	2	1	1	0	0	0	1
1407	TRUE	Empty	Endoplasmic reticulum transmembrane helix translocase OS=Homo sapiens OX=9606 GN=ATP13A1 PE=1 SV=2	Q9HD20		133 kDa		unknown	0	0	0	1	0	2	0	1	0	1
1408	TRUE	Empty	2'-5'-oligoadenylate synthase 3 OS=Homo sapiens OX=9606 GN=OAS3 PE=1 SV=3	Q9Y6K5		121 kDa		unknown	0	0	0	0	0	0	1	2	1	1
1409	TRUE	Empty	Aspartyl aminopeptidase OS=Homo sapiens OX=9606 GN=DNPEP PE=1 SV=2	Q9ULA0		53 kDa		unknown	0	0	2	1	1	0	0	0	1	0
1410	TRUE	Empty	Thioredoxin-like protein 1 OS=Homo sapiens OX=9606 GN=TXNL1 PE=1 SV=3	O43396		32 kDa		unknown	0	0	0	0	0	0	0	1	2	0
1411	TRUE	Empty	RNA-binding protein 25 OS=Homo sapiens OX=9606 GN=RBM25 PE=1 SV=3	P49756		100 kDa		unknown	0	0	0	0	1	0	0	2	1	0
1412	TRUE	Empty	WW domain-binding protein 11 OS=Homo sapiens OX=9606 GN=WBP11 PE=1 SV=1	Q9Y2W2		70 kDa		unknown	0	0	0	0	0	0	0	1	3	1
1413	TRUE	Empty	Guanine nucleotide-binding protein G(I)/G(S)/G(O) subunit gamma-12 OS=Homo sapiens OX=9606 GN=GNG12 PE=1 SV=3	Q9UBI6		8 kDa		unknown	0	0	0	2	0	1	0	1	0	0
1414	TRUE	Empty	Serine dehydratase-like OS=Homo sapiens OX=9606 GN=SDSL PE=1 SV=1	Q96GA7		35 kDa		unknown	0	0	0	2	1	1	0	0	0	0
1415	TRUE	Empty	Thiol S-methyltransferase TMT1A OS=Homo sapiens OX=9606 GN=TMT1A PE=1 SV=1	Q9H8H3		28 kDa		unknown	0	0	0	2	1	2	0	0	0	0
1416	TRUE	Empty	Alpha-1-antichymotrypsin OS=Homo sapiens OX=9606 GN=SERPINA3 PE=1 SV=2	P01011		48 kDa		unknown	0	0	0	2	1	2	0	0	0	0
1417	TRUE	Empty	Serine/threonine-protein phosphatase 6 regulatory subunit 3 OS=Homo sapiens OX=9606 GN=PPP6R3 PE=1 SV=2	Q5H9R7		98 kDa		unknown	0	0	0	0	0	0	0	2	1	0
1418	TRUE	Empty	Fatty acid-binding protein 5 OS=Homo sapiens OX=9606 GN=FABP5 PE=1 SV=3	Q01469		15 kDa		unknown	0	0	1	0	2	1	0	0	0	0
1419	TRUE	Empty	Serine/threonine-protein kinase TAO3 OS=Homo sapiens OX=9606 GN=TAOK3 PE=1 SV=2	Q9H2K8		105 kDa		unknown	0	0	0	1	0	0	1	0	2	0
1420	TRUE	Empty	Dynactin subunit 4 OS=Homo sapiens OX=9606 GN=DCTN4 PE=1 SV=1	Q9UJW0		52 kDa		unknown	0	0	0	0	0	0	1	0	2	0
1421	TRUE	Empty	Peptidyl-prolyl cis-trans isomerase FKBP8 OS=Homo sapiens OX=9606 GN=FKBP8 PE=1 SV=2	Q14318		45 kDa		unknown	0	0	0	1	1	2	0	0	0	0
1422	TRUE	Empty	Mitochondrial fission regulator 1-like OS=Homo sapiens OX=9606 GN=MTFR1L PE=1 SV=2	Q9H019		32 kDa		unknown	0	0	0	1	1	2	0	0	0	0
1423	TRUE	Empty	Reticulocalbin-3 OS=Homo sapiens OX=9606 GN=RCN3 PE=1 SV=1	Q96D15		37 kDa		unknown	0	0	0	2	1	1	0	0	0	0
1424	TRUE	Empty	Serum paraoxonase/lactonase 3 OS=Homo sapiens OX=9606 GN=PON3 PE=1 SV=3	Q15166		40 kDa		unknown	0	0	0	0	2	1	0	0	0	0
1425	TRUE	Empty	Cytochrome b-c1 complex subunit 6, mitochondrial OS=Homo sapiens OX=9606 GN=UQCRH PE=1 SV=2	P07919		11 kDa		unknown	0	0	0	2	0	1	0	0	0	1
1426	TRUE	Empty	Procollagen-lysine,2-oxoglutarate 5-dioxygenase 2 OS=Homo sapiens OX=9606 GN=PLOD2 PE=1 SV=2	O00469		85 kDa		unknown	0	0	1	0	2	1	0	0	0	0
1427	TRUE	Empty	Lysosomal alpha-mannosidase OS=Homo sapiens OX=9606 GN=MAN2B1 PE=1 SV=3	O00754		114 kDa		unknown	0	0	0	0	0	0	0	0	1	2
1428	TRUE	Empty	STE20-like serine/threonine-protein kinase OS=Homo sapiens OX=9606 GN=SLK PE=1 SV=1	Q9H2G2		143 kDa		unknown	0	0	0	0	1	0	0	2	0	0
1429	TRUE	Empty	ATP synthase membrane subunit K, mitochondrial OS=Homo sapiens OX=9606 GN=ATP5MK PE=1 SV=1	Q96IX5		6 kDa		unknown	0	0	0	0	0	2	0	1	0	0
1430	TRUE	Empty	Small ribosomal subunit protein eS21 OS=Homo sapiens OX=9606 GN=RPS21 PE=1 SV=1	P63220		9 kDa		unknown	0	0	0	0	1	0	0	2	0	0
1431	TRUE	Empty	Bifunctional 3'-phosphoadenosine 5'-phosphosulfate synthase 1 OS=Homo sapiens OX=9606 GN=PAPSS1 PE=1 SV=2	O43252		71 kDa		unknown	0	0	0	0	0	0	0	1	2	0
1432	TRUE	Empty	Alkyldihydroxyacetonephosphate synthase, peroxisomal OS=Homo sapiens OX=9606 GN=AGPS PE=1 SV=1	O00116		73 kDa		unknown	0	0	0	0	0	0	0	0	2	0
1433	TRUE	Empty	Sterol-4-alpha-carboxylate 3-dehydrogenase, decarboxylating OS=Homo sapiens OX=9606 GN=NSDHL PE=1 SV=2	Q15738		42 kDa		unknown	0	0	0	0	0	0	0	2	0	0
1434	TRUE	Empty	Tyrosine-protein phosphatase non-receptor type 6 OS=Homo sapiens OX=9606 GN=PTPN6 PE=1 SV=1	P29350		68 kDa		unknown	0	0	0	0	0	0	0	2	3	0
1435	TRUE	Empty	Hornerin OS=Homo sapiens OX=9606 GN=HRNR PE=1 SV=2	Q86YZ3		282 kDa		unknown	0	0	0	0	1	0	0	0	0	2
1436	TRUE	Empty	Eukaryotic translation initiation factor 6 OS=Homo sapiens OX=9606 GN=EIF6 PE=1 SV=1	P56537		27 kDa		unknown	0	0	0	0	0	0	0	2	0	1
1437	TRUE	Empty	Eukaryotic translation initiation factor 3 subunit J OS=Homo sapiens OX=9606 GN=EIF3J PE=1 SV=2	O75822		29 kDa		unknown	0	0	0	0	0	0	0	0	2	1
1438	TRUE	Empty	Ubiquitin carboxyl-terminal hydrolase 9X OS=Homo sapiens OX=9606 GN=USP9X PE=1 SV=4	Q93008		290 kDa		unknown	0	0	0	0	0	0	0	2	1	0
1439	TRUE	Empty	Beta-2-glycoprotein 1 OS=Homo sapiens OX=9606 GN=APOH PE=1 SV=3	P02749		38 kDa		unknown	2	3	0	0	0	0	0	0	0	0
1440	TRUE	Empty	Immunoglobulin superfamily member 8 OS=Homo sapiens OX=9606 GN=IGSF8 PE=1 SV=1	Q969P0		65 kDa		unknown	2	2	0	0	0	0	0	0	0	0
1441	TRUE	Empty	Thymosin beta-4 OS=Homo sapiens OX=9606 GN=TMSB4X PE=1 SV=2	P62328		5 kDa		unknown	0	0	0	0	0	0	0	2	0	0
1442	TRUE	Empty	Alpha-S1-casein OS=Bos taurus OX=9913 GN=CSN1S1 PE=1 SV=2	cRAP013		25 kDa		unknown	0	0	0	0	2	0	0	0	0	0
1443	TRUE	Empty	Tripeptidyl-peptidase 2 OS=Homo sapiens OX=9606 GN=TPP2 PE=1 SV=4	P29144		138 kDa		unknown	0	0	0	0	0	0	0	2	0	0
1444	TRUE	Empty	Conserved oligomeric Golgi complex subunit 5 OS=Homo sapiens OX=9606 GN=COG5 PE=1 SV=4	Q9UP83		95 kDa		unknown	0	0	0	0	3	0	0	0	0	0
1445	TRUE	Empty	Thyroid hormone receptor-associated protein 3 OS=Homo sapiens OX=9606 GN=THRAP3 PE=1 SV=2	Q9Y2W1		109 kDa		unknown	0	0	0	1	0	0	0	2	0	1
1446	TRUE	Empty	Purine nucleoside phosphorylase OS=Homo sapiens OX=9606 GN=PNP PE=1 SV=2	P00491		32 kDa		unknown	0	0	0	1	1	0	0	2	0	0
1447	TRUE	Empty	High mobility group protein HMG-I/HMG-Y OS=Homo sapiens OX=9606 GN=HMGA1 PE=1 SV=3	P17096		12 kDa		unknown	0	0	0	2	0	0	0	1	0	1
1448	TRUE	Empty	5'-nucleotidase domain-containing protein 3 OS=Homo sapiens OX=9606 GN=NT5DC3 PE=1 SV=1	Q86UY8		63 kDa		unknown	0	0	0	0	2	1	0	0	1	0
1449	TRUE	Empty	Protein mab-21-like 4 OS=Homo sapiens OX=9606 GN=MAB21L4 PE=2 SV=2	Q08AI8		50 kDa		unknown	0	0	0	0	0	0	1	1	0	2
1450	TRUE	Empty	15-hydroxyprostaglandin dehydrogenase [NAD(+)] OS=Homo sapiens OX=9606 GN=HPGD PE=1 SV=1	P15428		29 kDa		unknown	0	0	0	0	0	0	1	1	0	2
1451	TRUE	Empty	Calponin-3 OS=Homo sapiens OX=9606 GN=CNN3 PE=1 SV=1	Q15417		36 kDa		unknown	0	0	0	1	2	1	0	0	0	0
1452	TRUE	Empty	Endothelial differentiation-related factor 1 OS=Homo sapiens OX=9606 GN=EDF1 PE=1 SV=1	O60869		16 kDa		unknown	0	0	0	0	0	0	0	1	1	2
1453	TRUE	Empty	Structural maintenance of chromosomes protein 3 OS=Homo sapiens OX=9606 GN=SMC3 PE=1 SV=2	Q9UQE7		142 kDa		unknown	0	0	1	0	0	0	0	2	0	1
1454	TRUE	Empty	EH domain-containing protein 4 OS=Homo sapiens OX=9606 GN=EHD4 PE=1 SV=1	Q9H223		61 kDa		unknown	0	0	0	1	2	1	0	0	0	0
1455	TRUE	Empty	Syntaxin-binding protein 5 OS=Homo sapiens OX=9606 GN=STXBP5 PE=1 SV=1	Q5T5C0		128 kDa		unknown	0	0	0	0	2	1	0	0	0	0
1456	TRUE	Empty	Protein TMED8 OS=Homo sapiens OX=9606 GN=TMED8 PE=1 SV=1	Q6PL24		36 kDa		unknown	0	0	0	0	0	0	0	1	0	2
1457	TRUE	Empty	TP53-binding protein 1 OS=Homo sapiens OX=9606 GN=TP53BP1 PE=1 SV=2	Q12888		214 kDa		unknown	0	0	0	1	0	0	0	2	0	0
1458	TRUE	Empty	Protein sel-1 homolog 1 OS=Homo sapiens OX=9606 GN=SEL1L PE=1 SV=3	Q9UBV2		89 kDa		unknown	0	0	2	0	1	0	0	0	0	0
1459	TRUE	Empty	Methylglutaconyl-CoA hydratase, mitochondrial OS=Homo sapiens OX=9606 GN=AUH PE=1 SV=1	Q13825		36 kDa		unknown	0	0	0	0	1	2	0	0	0	0
1460	TRUE	Empty	Catechol O-methyltransferase domain-containing protein 1 OS=Homo sapiens OX=9606 GN=COMTD1 PE=1 SV=1	Q86VU5		29 kDa		unknown	0	0	0	0	2	0	0	1	0	0
1461	TRUE	Empty	ATP-dependent translocase ABCB1 OS=Homo sapiens OX=9606 GN=ABCB1 PE=1 SV=3	P08183		141 kDa		unknown	0	0	0	0	0	0	0	2	1	0
1462	TRUE	Empty	Biliverdin reductase A OS=Homo sapiens OX=9606 GN=BLVRA PE=1 SV=2	P53004		33 kDa		unknown	0	0	2	0	0	2	0	0	0	0
1463	TRUE	Empty	CD82 antigen OS=Homo sapiens OX=9606 GN=CD82 PE=1 SV=1	P27701		30 kDa		unknown	1	2	0	0	0	0	0	0	0	0
1464	TRUE	Empty	Matrix-remodeling-associated protein 7 OS=Homo sapiens OX=9606 GN=MXRA7 PE=1 SV=1	P84157		21 kDa		unknown	0	0	0	2	0	1	0	0	0	0
1465	TRUE	Empty	Immunoglobulin lambda-1 light chain OS=Homo sapiens OX=9606 PE=1 SV=1	P0DOX8		23 kDa	TRUE	unknown	2	1	0	0	0	0	0	0	0	0
1466	TRUE	Empty	Signal recognition particle receptor subunit alpha OS=Homo sapiens OX=9606 GN=SRPRA PE=1 SV=2	P08240		70 kDa		unknown	0	0	0	0	2	0	0	0	0	0
1467	TRUE	Empty	Endonuclease domain-containing 1 protein OS=Homo sapiens OX=9606 GN=ENDOD1 PE=1 SV=2	O94919		55 kDa		unknown	0	0	0	2	0	2	0	0	0	0
1468	TRUE	Empty	Exosome RNA helicase MTR4 OS=Homo sapiens OX=9606 GN=MTREX PE=1 SV=3	P42285		118 kDa		unknown	0	0	0	0	0	0	0	2	0	0
1469	TRUE	Empty	TIP41-like protein OS=Homo sapiens OX=9606 GN=TIPRL PE=1 SV=2	O75663		31 kDa		unknown	0	0	0	0	0	0	0	0	2	0
1470	TRUE	Empty	CAAX prenyl protease 1 homolog OS=Homo sapiens OX=9606 GN=ZMPSTE24 PE=1 SV=2	O75844		55 kDa		unknown	0	0	0	0	0	0	0	2	0	0
1471	TRUE	Empty	Hydroxyacylglutathione hydrolase, mitochondrial OS=Homo sapiens OX=9606 GN=HAGH PE=1 SV=2	Q16775		34 kDa		unknown	0	0	2	1	0	0	0	0	0	0
1472	TRUE	Empty	TBC1 domain family member 15 OS=Homo sapiens OX=9606 GN=TBC1D15 PE=1 SV=2	Q8TC07		79 kDa		unknown	0	0	0	0	0	0	0	1	2	0
1473	TRUE	Empty	Calcium uniporter protein, mitochondrial OS=Homo sapiens OX=9606 GN=MCU PE=1 SV=1	Q8NE86		40 kDa		unknown	0	0	0	0	0	0	0	2	1	0
1474	TRUE	Empty	Inosine triphosphate pyrophosphatase OS=Homo sapiens OX=9606 GN=ITPA PE=1 SV=2	Q9BY32		21 kDa		unknown	0	0	0	0	0	0	0	2	1	0
1475	TRUE	Empty	Sigma intracellular receptor 2 OS=Homo sapiens OX=9606 GN=TMEM97 PE=1 SV=1	Q5BJF2		21 kDa		unknown	0	0	0	0	0	0	0	0	1	2
1476	TRUE	Empty	Leukocyte surface antigen CD47 OS=Homo sapiens OX=9606 GN=CD47 PE=1 SV=1	Q08722		35 kDa		unknown	0	0	0	2	0	1	0	0	0	0
1477	TRUE	Empty	EH domain-containing protein 1 OS=Homo sapiens OX=9606 GN=EHD1 PE=1 SV=2	Q9H4M9		61 kDa		unknown	0	0	0	0	0	0	0	2	0	0
1478	TRUE	Empty	Insulin-like growth factor-binding protein 2 OS=Homo sapiens OX=9606 GN=IGFBP2 PE=1 SV=2	P18065		35 kDa		unknown	0	0	0	0	2	0	0	0	0	0
1479	TRUE	Empty	Unconventional myosin-Ib OS=Homo sapiens OX=9606 GN=MYO1B PE=1 SV=3	O43795		132 kDa		unknown	0	0	0	0	2	0	0	0	0	0
1480	TRUE	Empty	Deoxyuridine 5'-triphosphate nucleotidohydrolase, mitochondrial OS=Homo sapiens OX=9606 GN=DUT PE=1 SV=4	P33316		27 kDa		unknown	0	0	0	0	2	0	0	0	0	0
1481	TRUE	Empty	Transmembrane protein 43 OS=Homo sapiens OX=9606 GN=TMEM43 PE=1 SV=1	Q9BTV4		45 kDa		unknown	0	0	0	0	2	0	0	0	0	0
1482	TRUE	Empty	Sphingomyelin phosphodiesterase OS=Homo sapiens OX=9606 GN=SMPD1 PE=1 SV=5	P17405		70 kDa		unknown	0	0	0	0	2	0	0	0	0	0
1483	TRUE	Empty	Alpha-2-antiplasmin OS=Homo sapiens OX=9606 GN=SERPINF2 PE=1 SV=3	P08697		55 kDa		unknown	0	2	0	0	0	0	0	0	0	0
1484	TRUE	Empty	RNA-binding protein FXR2 OS=Homo sapiens OX=9606 GN=FXR2 PE=1 SV=2	P51116		74 kDa		unknown	0	0	0	0	2	0	0	0	0	0
END OF FILE

## Sheet: 1st cleanup_cRAP
// removed cRAP proteins and common contaminants
#	Identified Proteins	Accession Number	EV1	EV2	Islet Control_n1	Iselt Control_n2	Islet EV-treated_n1	Islet EV-treated_n2	Spheroid Control_n1	Spheroid Control_n2	Spheroid EV-treated_n1	Spheroid EV-treated_n2
1	Endoplasmic reticulum chaperone BiP OS=Homo sapiens OX=9606 GN=HSPA5 PE=1 SV=2	P11021	8	5	113	143	158	137	119	142	136	134
2	60 kDa heat shock protein, mitochondrial OS=Homo sapiens OX=9606 GN=HSPD1 PE=1 SV=2	P10809	2	1	108	113	136	105	117	136	159	94
3	Actin, cytoplasmic 2 OS=Homo sapiens OX=9606 GN=ACTG1 PE=1 SV=1	P63261	32	32	86	107	123	109	98	113	113	83
4	Aldehyde dehydrogenase 1A1 OS=Homo sapiens OX=9606 GN=ALDH1A1 PE=1 SV=2	P00352	19	16	97	109	141	111	90	94	118	86
5	Heat shock protein HSP 90-alpha OS=Homo sapiens OX=9606 GN=HSP90AA1 PE=1 SV=5	P07900	28	31	56	69	77	68	113	130	145	96
6	Glyceraldehyde-3-phosphate dehydrogenase OS=Homo sapiens OX=9606 GN=GAPDH PE=1 SV=3	P04406	23	22	83	104	113	106	81	114	110	78
7	Tubulin beta chain OS=Homo sapiens OX=9606 GN=TUBB PE=1 SV=2	P07437	32	31	67	78	107	86	113	122	135	91
8	Endoplasmin OS=Homo sapiens OX=9606 GN=HSP90B1 PE=1 SV=1	P14625	3	0	80	80	105	98	91	112	119	86
9	Tubulin beta-4B chain OS=Homo sapiens OX=9606 GN=TUBB4B PE=1 SV=1	P68371	25	27	64	71	97	80	100	113	122	80
10	Heat shock protein HSP 90-beta OS=Homo sapiens OX=9606 GN=HSP90AB1 PE=1 SV=4	P08238	25	27	52	57	73	67	88	93	125	85
11	Tubulin alpha-1A chain OS=Homo sapiens OX=9606 GN=TUBA1A PE=1 SV=1	Q71U36	21	21	62	67	85	76	82	94	86	78
12	Tubulin beta-2B chain OS=Homo sapiens OX=9606 GN=TUBB2B PE=1 SV=1	Q9BVA1	23	25	0	59	81	71	86	106	107	78
13	Tubulin alpha-1B chain OS=Homo sapiens OX=9606 GN=TUBA1B PE=1 SV=1	P68363	23	22	62	67	81	75	79	90	83	77
14	Protein disulfide-isomerase A3 OS=Homo sapiens OX=9606 GN=PDIA3 PE=1 SV=4	P30101	1	2	75	91	110	99	69	71	77	69
15	Actin, alpha skeletal muscle OS=Homo sapiens OX=9606 GN=ACTA1 PE=1 SV=1	P68133	25	23	54	73	77	75	63	75	72	56
16	Heat shock 70 kDa protein 1A OS=Homo sapiens OX=9606 GN=HSPA1A PE=1 SV=1	P0DMV8	17	12	61	67	88	76	67	69	80	58
17	Alpha-enolase OS=Homo sapiens OX=9606 GN=ENO1 PE=1 SV=2	P06733	12	12	73	74	99	70	67	62	91	45
18	Heat shock cognate 71 kDa protein OS=Homo sapiens OX=9606 GN=HSPA8 PE=1 SV=1	P11142	27	26	49	48	73	53	76	75	81	76
19	Tubulin alpha-4A chain OS=Homo sapiens OX=9606 GN=TUBA4A PE=1 SV=1	P68366	20	18	58	65	80	66	71	75	71	65
20	Tubulin beta-4A chain OS=Homo sapiens OX=9606 GN=TUBB4A PE=1 SV=2	P04350	0	0	49	55	78	61	76	0	92	60
21	Clathrin heavy chain 1 OS=Homo sapiens OX=9606 GN=CLTC PE=1 SV=5	Q00610	18	16	50	67	62	81	51	79	62	52
22	Pyruvate kinase PKM OS=Homo sapiens OX=9606 GN=PKM PE=1 SV=4	P14618	11	8	63	65	74	78	60	73	81	51
23	Myosin-9 OS=Homo sapiens OX=9606 GN=MYH9 PE=1 SV=4	P35579	0	3	46	124	100	112	19	60	40	45
24	Protein disulfide-isomerase OS=Homo sapiens OX=9606 GN=P4HB PE=1 SV=3	P07237	0	0	67	71	76	58	51	57	66	54
25	Ubiquitin-like modifier-activating enzyme 1 OS=Homo sapiens OX=9606 GN=UBA1 PE=1 SV=3	P22314	16	13	39	56	54	47	64	89	78	63
26	Alpha-actinin-4 OS=Homo sapiens OX=9606 GN=ACTN4 PE=1 SV=2	O43707	3	1	46	64	78	59	61	79	82	55
27	Hydroxyacyl-coenzyme A dehydrogenase, mitochondrial OS=Homo sapiens OX=9606 GN=HADH PE=1 SV=3	Q16836	0	0	52	55	70	55	62	77	83	43
28	Elongation factor 2 OS=Homo sapiens OX=9606 GN=EEF2 PE=1 SV=4	P13639	7	8	45	47	74	54	60	71	85	50
29	Carboxypeptidase E OS=Homo sapiens OX=9606 GN=CPE PE=1 SV=1	P16870	21	17	58	53	75	61	50	45	50	38
30	Tubulin beta-3 chain OS=Homo sapiens OX=9606 GN=TUBB3 PE=1 SV=2	Q13509	0	0	40	49	59	46	57	62	72	51
31	ATP synthase subunit beta, mitochondrial OS=Homo sapiens OX=9606 GN=ATP5F1B PE=1 SV=3	P06576	0	0	53	62	85	70	47	52	56	39
32	ATP synthase subunit alpha, mitochondrial OS=Homo sapiens OX=9606 GN=ATP5F1A PE=1 SV=1	P25705	0	0	58	62	69	60	44	51	46	33
33	Stress-70 protein, mitochondrial OS=Homo sapiens OX=9606 GN=HSPA9 PE=1 SV=2	P38646	0	0	39	45	56	51	49	48	60	60
34	Transitional endoplasmic reticulum ATPase OS=Homo sapiens OX=9606 GN=VCP PE=1 SV=4	P55072	4	5	43	48	55	45	38	54	46	46
35	Myosin-10 OS=Homo sapiens OX=9606 GN=MYH10 PE=1 SV=3	P35580	10	10	19	47	47	44	30	62	38	55
36	Elongation factor 1-alpha 1 OS=Homo sapiens OX=9606 GN=EEF1A1 PE=1 SV=1	P68104	14	10	34	41	47	46	42	45	46	39
37	Phosphoglycerate kinase 1 OS=Homo sapiens OX=9606 GN=PGK1 PE=1 SV=3	P00558	3	2	48	50	62	51	28	39	40	28
38	Transketolase OS=Homo sapiens OX=9606 GN=TKT PE=1 SV=3	P29401	0	0	47	58	60	49	32	40	48	35
39	ATP-citrate synthase OS=Homo sapiens OX=9606 GN=ACLY PE=1 SV=3	P53396	8	6	34	50	57	61	28	48	36	28
40	Annexin A5 OS=Homo sapiens OX=9606 GN=ANXA5 PE=1 SV=2	P08758	3	4	50	60	59	51	28	38	38	28
41	Triosephosphate isomerase OS=Homo sapiens OX=9606 GN=TPI1 PE=1 SV=4	P60174	3	0	34	47	46	47	35	46	42	40
42	Vimentin OS=Homo sapiens OX=9606 GN=VIM PE=1 SV=4	P08670	1	0	67	83	92	80	0	5	0	3
43	Elongation factor 1-alpha 2 OS=Homo sapiens OX=9606 GN=EEF1A2 PE=1 SV=1	Q05639	10	8	25	35	38	33	43	43	53	41
44	Fructose-bisphosphate aldolase A OS=Homo sapiens OX=9606 GN=ALDOA PE=1 SV=2	P04075	2	2	48	50	70	51	20	24	34	16
45	Heat shock-related 70 kDa protein 2 OS=Homo sapiens OX=9606 GN=HSPA2 PE=1 SV=1	P54652	17	12	0	0	0	0	38	48	40	46
46	Annexin A6 OS=Homo sapiens OX=9606 GN=ANXA6 PE=1 SV=3	P08133	1	0	61	59	78	68	14	11	18	10
47	Calreticulin OS=Homo sapiens OX=9606 GN=CALR PE=1 SV=1	P27797	0	0	47	40	55	34	41	36	53	34
48	Neutral alpha-glucosidase AB OS=Homo sapiens OX=9606 GN=GANAB PE=1 SV=3	Q14697	0	1	26	31	41	36	41	45	49	33
49	Malate dehydrogenase, mitochondrial OS=Homo sapiens OX=9606 GN=MDH2 PE=1 SV=3	P40926	0	0	32	53	44	47	23	34	28	31
50	Alpha-actinin-1 OS=Homo sapiens OX=9606 GN=ACTN1 PE=1 SV=2	P12814	0	0	32	42	49	42	29	43	42	33
51	Pro-glucagon OS=Homo sapiens OX=9606 GN=GCG PE=1 SV=3	P01275	0	0	41	113	64	93	6	2	0	0
52	Histone H2B type 1-D OS=Homo sapiens OX=9606 GN=H2BC5 PE=1 SV=2	P58876	45	45	9	39	28	17	13	38	27	28
53	Histone H2A.J OS=Homo sapiens OX=9606 GN=H2AJ PE=1 SV=1	Q9BTM1	32	30	10	20	16	17	14	30	17	26
54	Prelamin-A/C OS=Homo sapiens OX=9606 GN=LMNA PE=1 SV=1	P02545	0	0	51	57	71	57	14	15	17	18
55	Hypoxia up-regulated protein 1 OS=Homo sapiens OX=9606 GN=HYOU1 PE=1 SV=1	Q9Y4L1	0	0	51	46	63	45	14	18	24	13
56	Histone H2B type 2-E OS=Homo sapiens OX=9606 GN=H2BC21 PE=1 SV=3	Q16778	43	44	9	36	27	15	14	36	25	25
57	Protein disulfide-isomerase A6 OS=Homo sapiens OX=9606 GN=PDIA6 PE=1 SV=1	Q15084	0	0	31	41	42	32	33	42	48	36
58	Trifunctional enzyme subunit alpha, mitochondrial OS=Homo sapiens OX=9606 GN=HADHA PE=1 SV=2	P40939	0	0	30	34	42	30	26	32	37	21
59	Glucose-6-phosphate isomerase OS=Homo sapiens OX=9606 GN=GPI PE=1 SV=4	P06744	0	0	32	39	42	28	19	26	31	15
60	Protein disulfide-isomerase A4 OS=Homo sapiens OX=9606 GN=PDIA4 PE=1 SV=2	P13667	0	0	19	24	33	19	27	39	47	28
61	X-ray repair cross-complementing protein 6 OS=Homo sapiens OX=9606 GN=XRCC6 PE=1 SV=2	P12956	1	2	24	30	37	26	28	38	43	27
62	Ras GTPase-activating-like protein IQGAP1 OS=Homo sapiens OX=9606 GN=IQGAP1 PE=1 SV=1	P46940	0	0	22	32	39	28	28	39	28	23
63	Dihydropyrimidinase-related protein 2 OS=Homo sapiens OX=9606 GN=DPYSL2 PE=1 SV=1	Q16555	3	1	18	22	33	25	38	43	51	29
64	Calnexin OS=Homo sapiens OX=9606 GN=CANX PE=1 SV=2	P27824	0	0	26	28	34	25	24	27	37	20
65	Nucleolin OS=Homo sapiens OX=9606 GN=NCL PE=1 SV=3	P19338	31	24	12	25	24	20	18	30	32	23
66	Cytoplasmic dynein 1 heavy chain 1 OS=Homo sapiens OX=9606 GN=DYNC1H1 PE=1 SV=5	Q14204	1	0	1	49	5	58	0	62	0	30
67	Ribosome-binding protein 1 OS=Homo sapiens OX=9606 GN=RRBP1 PE=1 SV=5	Q9P2E9	0	0	12	30	19	16	24	54	36	53
68	Transthyretin OS=Homo sapiens OX=9606 GN=TTR PE=1 SV=1	P02766	7	8	45	37	46	29	22	27	32	23
69	Heterogeneous nuclear ribonucleoprotein K OS=Homo sapiens OX=9606 GN=HNRNPK PE=1 SV=1	P61978	0	0	21	26	33	30	36	39	38	42
70	Villin-1 OS=Homo sapiens OX=9606 GN=VIL1 PE=1 SV=4	P09327	5	5	0	0	0	0	50	63	71	51
71	Vitamin D-binding protein OS=Homo sapiens OX=9606 GN=GC PE=1 SV=2	P02774	32	30	1	0	1	2	38	38	46	26
72	Heterogeneous nuclear ribonucleoproteins A2/B1 OS=Homo sapiens OX=9606 GN=HNRNPA2B1 PE=1 SV=2	P22626	0	0	16	23	24	25	30	42	40	33
73	Ezrin OS=Homo sapiens OX=9606 GN=EZR PE=1 SV=4	P15311	1	2	21	26	32	23	21	30	35	22
74	Gamma-enolase OS=Homo sapiens OX=9606 GN=ENO2 PE=1 SV=3	P09104	0	3	36	33	44	28	24	15	33	16
75	Filamin-B OS=Homo sapiens OX=9606 GN=FLNB PE=1 SV=2	O75369	0	0	35	62	40	60	0	9	1	6
76	Clusterin OS=Homo sapiens OX=9606 GN=CLU PE=1 SV=1	P10909	20	22	17	26	28	24	15	24	18	25
77	Collagen alpha-3(VI) chain OS=Homo sapiens OX=9606 GN=COL6A3 PE=1 SV=5	P12111	0	0	22	74	47	50	0	0	0	0
78	V-type proton ATPase catalytic subunit A OS=Homo sapiens OX=9606 GN=ATP6V1A PE=1 SV=2	P38606	1	1	22	23	34	27	26	27	29	19
79	Cullin-associated NEDD8-dissociated protein 1 OS=Homo sapiens OX=9606 GN=CAND1 PE=1 SV=2	Q86VP6	0	0	17	22	26	16	31	35	34	16
80	ATP-dependent RNA helicase A OS=Homo sapiens OX=9606 GN=DHX9 PE=1 SV=4	Q08211	0	0	5	12	15	12	31	44	39	21
81	Chromogranin-A OS=Homo sapiens OX=9606 GN=CHGA PE=1 SV=7	P10645	10	9	3	12	4	5	30	50	47	42
82	Heterogeneous nuclear ribonucleoprotein U OS=Homo sapiens OX=9606 GN=HNRNPU PE=1 SV=6	Q00839	0	0	6	18	14	18	25	37	28	28
83	Histone H4 OS=Homo sapiens OX=9606 GN=H4C1 PE=1 SV=2	P62805	36	40	6	24	11	11	11	33	22	28
84	Secretagogin OS=Homo sapiens OX=9606 GN=SCGN PE=1 SV=2	O76038	0	0	33	36	41	37	17	19	21	14
85	Galectin-3-binding protein OS=Homo sapiens OX=9606 GN=LGALS3BP PE=1 SV=1	Q08380	34	30	10	15	15	11	18	24	22	23
86	Fatty acid synthase OS=Homo sapiens OX=9606 GN=FASN PE=1 SV=3	P49327	5	7	0	14	1	14	16	60	12	38
87	T-complex protein 1 subunit beta OS=Homo sapiens OX=9606 GN=CCT2 PE=1 SV=4	P78371	2	1	15	18	21	19	20	31	33	17
88	X-ray repair cross-complementing protein 5 OS=Homo sapiens OX=9606 GN=XRCC5 PE=1 SV=3	P13010	1	2	17	16	24	20	25	26	36	15
89	14-3-3 protein epsilon OS=Homo sapiens OX=9606 GN=YWHAE PE=1 SV=1	P62258	1	1	15	31	25	19	20	31	26	25
90	14-3-3 protein zeta/delta OS=Homo sapiens OX=9606 GN=YWHAZ PE=1 SV=1	P63104	0	0	19	30	26	26	23	28	26	24
91	Spectrin alpha chain, non-erythrocytic 1 OS=Homo sapiens OX=9606 GN=SPTAN1 PE=1 SV=3	Q13813	0	0	19	37	25	28	10	35	10	26
92	Isocitrate dehydrogenase [NADP] cytoplasmic OS=Homo sapiens OX=9606 GN=IDH1 PE=1 SV=2	O75874	0	0	9	8	12	8	35	35	36	24
93	Poly [ADP-ribose] polymerase 1 OS=Homo sapiens OX=9606 GN=PARP1 PE=1 SV=4	P09874	2	0	4	5	8	8	37	46	38	29
94	Stress-induced-phosphoprotein 1 OS=Homo sapiens OX=9606 GN=STIP1 PE=1 SV=1	P31948	0	0	8	14	13	11	20	26	29	25
95	Heat shock 70 kDa protein 4 OS=Homo sapiens OX=9606 GN=HSPA4 PE=1 SV=4	P34932	0	0	7	15	16	12	20	30	31	23
96	T-complex protein 1 subunit zeta OS=Homo sapiens OX=9606 GN=CCT6A PE=1 SV=3	P40227	1	0	12	17	19	15	21	23	24	22
97	Synaptic vesicle membrane protein VAT-1 homolog OS=Homo sapiens OX=9606 GN=VAT1 PE=1 SV=2	Q99536	0	0	26	31	38	34	9	10	15	6
98	Elongation factor 1-gamma OS=Homo sapiens OX=9606 GN=EEF1G PE=1 SV=3	P26641	4	4	12	12	19	18	21	23	21	22
99	Serine/threonine-protein phosphatase 2A 65 kDa regulatory subunit A alpha isoform OS=Homo sapiens OX=9606 GN=PPP2R1A PE=1 SV=4	P30153	0	1	12	18	16	16	23	28	33	15
100	Peroxiredoxin-2 OS=Homo sapiens OX=9606 GN=PRDX2 PE=1 SV=5	P32119	3	3	12	16	20	18	17	22	23	19
101	Endoplasmic reticulum resident protein 29 OS=Homo sapiens OX=9606 GN=ERP29 PE=1 SV=4	P30040	0	0	21	25	25	19	15	18	20	16
102	V-type proton ATPase subunit B, brain isoform OS=Homo sapiens OX=9606 GN=ATP6V1B2 PE=1 SV=3	P21281	0	0	16	20	32	23	13	17	20	10
103	Polypyrimidine tract-binding protein 1 OS=Homo sapiens OX=9606 GN=PTBP1 PE=1 SV=2	P26599	3	1	15	13	23	15	17	23	32	19
104	Leucine-rich PPR motif-containing protein, mitochondrial OS=Homo sapiens OX=9606 GN=LRPPRC PE=1 SV=3	P42704	0	0	12	13	26	17	14	20	24	11
105	Nucleophosmin OS=Homo sapiens OX=9606 GN=NPM1 PE=1 SV=2	P06748	23	20	10	15	14	9	14	16	16	19
106	Talin-1 OS=Homo sapiens OX=9606 GN=TLN1 PE=1 SV=3	Q9Y490	1	1	21	35	27	28	7	17	7	9
107	Vinculin OS=Homo sapiens OX=9606 GN=VCL PE=1 SV=4	P18206	0	0	12	25	26	26	13	22	16	20
108	Rab GDP dissociation inhibitor alpha OS=Homo sapiens OX=9606 GN=GDI1 PE=1 SV=2	P31150	0	0	22	22	28	23	13	20	28	11
109	Parkinson disease protein 7 OS=Homo sapiens OX=9606 GN=PARK7 PE=1 SV=2	Q99497	0	0	12	15	18	14	15	23	23	19
110	Heterogeneous nuclear ribonucleoprotein A1 OS=Homo sapiens OX=9606 GN=HNRNPA1 PE=1 SV=5	P09651	0	0	13	13	16	10	24	32	33	18
111	Importin subunit beta-1 OS=Homo sapiens OX=9606 GN=KPNB1 PE=1 SV=2	Q14974	0	0	13	14	18	13	19	20	30	21
112	T-complex protein 1 subunit eta OS=Homo sapiens OX=9606 GN=CCT7 PE=1 SV=2	Q99832	0	1	10	12	18	13	21	19	24	14
113	Tumor protein D52 OS=Homo sapiens OX=9606 GN=TPD52 PE=1 SV=2	P55327	0	0	18	14	22	14	22	24	25	23
114	Aconitate hydratase, mitochondrial OS=Homo sapiens OX=9606 GN=ACO2 PE=1 SV=2	Q99798	0	0	13	26	32	22	13	17	16	9
115	14-3-3 protein theta OS=Homo sapiens OX=9606 GN=YWHAQ PE=1 SV=1	P27348	2	0	16	20	19	17	21	23	25	20
116	Epoxide hydrolase 1 OS=Homo sapiens OX=9606 GN=EPHX1 PE=1 SV=1	P07099	0	0	3	2	6	2	25	35	32	23
117	Adenosylhomocysteinase OS=Homo sapiens OX=9606 GN=AHCY PE=1 SV=4	P23526	5	5	6	8	11	9	27	30	37	28
118	T-complex protein 1 subunit alpha OS=Homo sapiens OX=9606 GN=TCP1 PE=1 SV=1	P17987	2	3	5	11	14	15	22	23	26	17
119	Neurosecretory protein VGF OS=Homo sapiens OX=9606 GN=VGF PE=1 SV=2	O15240	0	0	24	50	37	41	1	0	0	0
120	Glutaminase kidney isoform, mitochondrial OS=Homo sapiens OX=9606 GN=GLS PE=1 SV=1	O94925	0	0	9	13	20	16	21	25	29	17
121	Voltage-dependent anion-selective channel protein 1 OS=Homo sapiens OX=9606 GN=VDAC1 PE=1 SV=2	P21796	0	0	16	29	28	26	15	14	15	12
122	Heterogeneous nuclear ribonucleoprotein M OS=Homo sapiens OX=9606 GN=HNRNPM PE=1 SV=3	P52272	0	0	5	16	16	14	13	22	20	15
123	Very long-chain specific acyl-CoA dehydrogenase, mitochondrial OS=Homo sapiens OX=9606 GN=ACADVL PE=1 SV=1	P49748	0	0	18	24	45	28	10	10	12	10
124	ADP/ATP translocase 2 OS=Homo sapiens OX=9606 GN=SLC25A5 PE=1 SV=7	P05141	0	0	16	18	14	19	21	25	22	19
125	Dolichyl-diphosphooligosaccharide--protein glycosyltransferase subunit 1 OS=Homo sapiens OX=9606 GN=RPN1 PE=1 SV=1	P04843	0	0	11	21	19	27	12	22	16	15
126	ADP/ATP translocase 3 OS=Homo sapiens OX=9606 GN=SLC25A6 PE=1 SV=4	P12236	0	0	15	16	15	17	21	23	23	18
127	14-3-3 protein gamma OS=Homo sapiens OX=9606 GN=YWHAG PE=1 SV=2	P61981	0	0	12	25	14	19	14	21	19	16
128	Moesin OS=Homo sapiens OX=9606 GN=MSN PE=1 SV=3	P26038	1	0	17	21	31	24	7	9	8	6
129	Filamin-A OS=Homo sapiens OX=9606 GN=FLNA PE=1 SV=4	P21333	0	0	18	40	31	39	0	0	0	0
130	T-complex protein 1 subunit gamma OS=Homo sapiens OX=9606 GN=CCT3 PE=1 SV=4	P49368	1	2	9	10	14	8	18	21	22	15
131	Desmoplakin OS=Homo sapiens OX=9606 GN=DSP PE=1 SV=3	P15924	0	1	5	9	9	9	6	40	11	23
132	Alanine--tRNA ligase, cytoplasmic OS=Homo sapiens OX=9606 GN=AARS1 PE=1 SV=2	P49588	0	0	12	15	20	14	16	21	19	19
133	Matrin-3 OS=Homo sapiens OX=9606 GN=MATR3 PE=1 SV=2	P43243	0	0	4	12	10	13	14	26	20	18
134	Peroxiredoxin-5, mitochondrial OS=Homo sapiens OX=9606 GN=PRDX5 PE=1 SV=4	P30044	0	0	18	22	21	20	14	18	16	15
135	14-3-3 protein beta/alpha OS=Homo sapiens OX=9606 GN=YWHAB PE=1 SV=3	P31946	0	0	10	21	15	17	18	20	17	16
136	Annexin A4 OS=Homo sapiens OX=9606 GN=ANXA4 PE=1 SV=4	P09525	0	0	11	23	24	24	9	12	10	9
137	Glutamate dehydrogenase 1, mitochondrial OS=Homo sapiens OX=9606 GN=GLUD1 PE=1 SV=2	P00367	0	0	19	19	26	16	9	10	12	11
138	Myosin-14 OS=Homo sapiens OX=9606 GN=MYH14 PE=1 SV=2	Q7Z406	0	0	6	19	12	15	11	28	11	23
139	T-complex protein 1 subunit delta OS=Homo sapiens OX=9606 GN=CCT4 PE=1 SV=4	P50991	0	1	8	12	16	14	20	24	23	19
140	Rab GDP dissociation inhibitor beta OS=Homo sapiens OX=9606 GN=GDI2 PE=1 SV=2	P50395	0	0	19	15	25	15	11	14	19	6
141	Splicing factor, proline- and glutamine-rich OS=Homo sapiens OX=9606 GN=SFPQ PE=1 SV=2	P23246	0	0	11	9	16	9	21	21	30	14
142	Thioredoxin-dependent peroxide reductase, mitochondrial OS=Homo sapiens OX=9606 GN=PRDX3 PE=1 SV=3	P30048	0	0	21	22	22	22	11	12	10	11
143	Staphylococcal nuclease domain-containing protein 1 OS=Homo sapiens OX=9606 GN=SND1 PE=1 SV=1	Q7KZF4	0	0	10	14	21	16	15	17	18	11
144	ERO1-like protein beta OS=Homo sapiens OX=9606 GN=ERO1B PE=1 SV=2	Q86YB8	6	5	11	8	12	11	14	16	19	12
145	ATP synthase subunit O, mitochondrial OS=Homo sapiens OX=9606 GN=ATP5PO PE=1 SV=1	P48047	1	2	12	22	20	22	9	20	12	12
146	Heterogeneous nuclear ribonucleoproteins C1/C2 OS=Homo sapiens OX=9606 GN=HNRNPC PE=1 SV=4	P07910	0	0	11	17	17	12	18	21	18	20
147	Histone H2A.V OS=Homo sapiens OX=9606 GN=H2AZ2 PE=1 SV=3	Q71UI9	5	6	0	7	8	6	4	8	3	8
148	Programmed cell death 6-interacting protein OS=Homo sapiens OX=9606 GN=PDCD6IP PE=1 SV=1	Q8WUM4	14	17	6	6	11	10	7	12	14	9
149	Elongation factor Tu, mitochondrial OS=Homo sapiens OX=9606 GN=TUFM PE=1 SV=3	P49411	0	0	14	18	20	17	11	19	21	17
150	Extended synaptotagmin-1 OS=Homo sapiens OX=9606 GN=ESYT1 PE=1 SV=1	Q9BSJ8	1	2	8	12	18	15	17	20	17	16
151	T-complex protein 1 subunit theta OS=Homo sapiens OX=9606 GN=CCT8 PE=1 SV=4	P50990	1	1	9	14	15	12	16	23	14	16
152	Malate dehydrogenase, cytoplasmic OS=Homo sapiens OX=9606 GN=MDH1 PE=1 SV=4	P40925	0	0	14	19	18	15	14	19	20	10
153	Acetyl-CoA acetyltransferase, mitochondrial OS=Homo sapiens OX=9606 GN=ACAT1 PE=1 SV=1	P24752	0	0	18	26	32	23	6	8	5	6
154	Coatomer subunit gamma-1 OS=Homo sapiens OX=9606 GN=COPG1 PE=1 SV=1	Q9Y678	0	0	12	26	28	18	9	11	11	8
155	Isocitrate dehydrogenase [NADP], mitochondrial OS=Homo sapiens OX=9606 GN=IDH2 PE=1 SV=2	P48735	0	0	9	8	15	7	19	19	26	14
156	Cofilin-1 OS=Homo sapiens OX=9606 GN=CFL1 PE=1 SV=3	P23528	3	0	7	11	16	13	17	19	22	17
157	Dihydrolipoyl dehydrogenase, mitochondrial OS=Homo sapiens OX=9606 GN=DLD PE=1 SV=2	P09622	0	0	14	18	19	16	16	15	22	15
158	Sarcoplasmic/endoplasmic reticulum calcium ATPase 3 OS=Homo sapiens OX=9606 GN=ATP2A3 PE=1 SV=3	Q93084	0	0	1	6	9	8	18	26	25	18
159	Lamin-B1 OS=Homo sapiens OX=9606 GN=LMNB1 PE=1 SV=2	P20700	0	0	4	7	8	8	17	23	27	17
160	Phosphoglucomutase-1 OS=Homo sapiens OX=9606 GN=PGM1 PE=1 SV=3	P36871	0	0	15	18	24	17	6	13	15	6
161	Probable ATP-dependent RNA helicase DDX17 OS=Homo sapiens OX=9606 GN=DDX17 PE=1 SV=2	Q92841	0	0	9	13	13	13	14	23	17	19
162	Peptidyl-prolyl cis-trans isomerase B OS=Homo sapiens OX=9606 GN=PPIB PE=1 SV=2	P23284	0	0	7	18	14	12	8	14	8	10
163	Prohibitin 1 OS=Homo sapiens OX=9606 GN=PHB1 PE=1 SV=1	P35232	0	0	16	17	21	20	15	15	17	12
164	ADP/ATP translocase 1 OS=Homo sapiens OX=9606 GN=SLC25A4 PE=1 SV=4	P12235	0	0	14	14	13	15	18	18	21	13
165	Poly(rC)-binding protein 1 OS=Homo sapiens OX=9606 GN=PCBP1 PE=1 SV=2	Q15365	2	2	12	14	13	10	16	21	19	13
166	T-complex protein 1 subunit epsilon OS=Homo sapiens OX=9606 GN=CCT5 PE=1 SV=1	P48643	1	1	5	10	15	15	16	17	21	11
167	Aldehyde dehydrogenase, mitochondrial OS=Homo sapiens OX=9606 GN=ALDH2 PE=1 SV=2	P05091	0	0	15	12	25	16	6	6	9	6
168	Core histone macro-H2A.1 OS=Homo sapiens OX=9606 GN=MACROH2A1 PE=1 SV=5	O75367	13	12	1	9	10	5	10	22	15	19
169	6-phosphogluconate dehydrogenase, decarboxylating OS=Homo sapiens OX=9606 GN=PGD PE=1 SV=3	P52209	2	3	7	8	11	7	15	22	21	13
170	Sodium/potassium-transporting ATPase subunit alpha-1 OS=Homo sapiens OX=9606 GN=ATP1A1 PE=1 SV=1	P05023	1	1	10	18	15	17	8	16	12	14
171	Eukaryotic initiation factor 4A-II OS=Homo sapiens OX=9606 GN=EIF4A2 PE=1 SV=2	Q14240	0	0	10	13	16	12	14	16	18	13
172	High mobility group protein B1 OS=Homo sapiens OX=9606 GN=HMGB1 PE=1 SV=3	P09429	4	2	7	13	13	11	9	17	14	10
173	Transgelin-2 OS=Homo sapiens OX=9606 GN=TAGLN2 PE=1 SV=3	P37802	1	0	8	18	17	16	8	13	17	14
174	NADH-ubiquinone oxidoreductase 75 kDa subunit, mitochondrial OS=Homo sapiens OX=9606 GN=NDUFS1 PE=1 SV=3	P28331	0	0	16	11	22	13	12	11	17	7
175	Aspartate aminotransferase, mitochondrial OS=Homo sapiens OX=9606 GN=GOT2 PE=1 SV=3	P00505	0	0	12	17	20	13	13	8	11	11
176	Eukaryotic initiation factor 4A-I OS=Homo sapiens OX=9606 GN=EIF4A1 PE=1 SV=1	P60842	0	0	9	13	15	10	13	14	18	12
177	4-trimethylaminobutyraldehyde dehydrogenase OS=Homo sapiens OX=9606 GN=ALDH9A1 PE=1 SV=3	P49189	0	0	11	16	14	16	11	15	14	12
178	Puromycin-sensitive aminopeptidase OS=Homo sapiens OX=9606 GN=NPEPPS PE=1 SV=2	P55786	0	0	7	12	13	10	15	17	22	10
179	Lamin-B2 OS=Homo sapiens OX=9606 GN=LMNB2 PE=1 SV=4	Q03252	0	0	14	17	27	17	6	7	8	7
180	Vesicle-fusing ATPase OS=Homo sapiens OX=9606 GN=NSF PE=1 SV=3	P46459	0	0	7	9	13	13	13	10	12	12
181	Alpha-aminoadipic semialdehyde dehydrogenase OS=Homo sapiens OX=9606 GN=ALDH7A1 PE=1 SV=5	P49419	0	0	5	4	9	5	18	20	19	13
182	Spectrin beta chain, non-erythrocytic 1 OS=Homo sapiens OX=9606 GN=SPTBN1 PE=1 SV=2	Q01082	0	0	7	13	12	15	5	22	8	13
183	Cytoskeleton-associated protein 4 OS=Homo sapiens OX=9606 GN=CKAP4 PE=1 SV=2	Q07065	0	0	18	21	26	23	1	3	5	3
184	Neuroendocrine convertase 1 OS=Homo sapiens OX=9606 GN=PCSK1 PE=1 SV=2	P29120	15	18	6	7	14	9	4	8	8	8
185	Poly(rC)-binding protein 2 OS=Homo sapiens OX=9606 GN=PCBP2 PE=1 SV=1	Q15366	2	3	8	12	12	10	12	17	14	14
186	Ubiquitin carboxyl-terminal hydrolase isozyme L1 OS=Homo sapiens OX=9606 GN=UCHL1 PE=1 SV=2	P09936	0	0	11	17	15	14	11	16	15	14
187	Phosphatidylethanolamine-binding protein 1 OS=Homo sapiens OX=9606 GN=PEBP1 PE=1 SV=3	P30086	0	0	18	23	27	26	3	8	7	7
188	MICOS complex subunit MIC60 OS=Homo sapiens OX=9606 GN=IMMT PE=1 SV=1	Q16891	0	0	10	13	15	16	5	13	6	9
189	Glucosidase 2 subunit beta OS=Homo sapiens OX=9606 GN=PRKCSH PE=1 SV=2	P14314	0	0	11	12	13	9	13	16	16	21
190	Annexin A2 OS=Homo sapiens OX=9606 GN=ANXA2 PE=1 SV=2	P07355	0	0	17	26	33	31	1	1	1	0
191	Trifunctional enzyme subunit beta, mitochondrial OS=Homo sapiens OX=9606 GN=HADHB PE=1 SV=3	P55084	0	0	5	16	19	15	8	10	15	10
192	Amino acid transporter heavy chain SLC3A2 OS=Homo sapiens OX=9606 GN=SLC3A2 PE=1 SV=3	P08195	3	3	12	14	19	13	7	12	10	13
193	14-3-3 protein eta OS=Homo sapiens OX=9606 GN=YWHAH PE=1 SV=4	Q04917	0	0	5	23	14	11	9	13	10	8
194	Histone H3.3 OS=Homo sapiens OX=9606 GN=H3-3A PE=1 SV=2	P84243	10	8	0	4	5	1	3	4	3	4
195	Profilin-1 OS=Homo sapiens OX=9606 GN=PFN1 PE=1 SV=2	P07737	1	0	9	16	12	16	10	17	16	14
196	Chloride intracellular channel protein 1 OS=Homo sapiens OX=9606 GN=CLIC1 PE=1 SV=4	O00299	0	0	8	10	14	9	15	19	17	15
197	Phosphoglycerate mutase 1 OS=Homo sapiens OX=9606 GN=PGAM1 PE=1 SV=2	P18669	0	0	8	16	17	11	9	12	15	12
198	Peroxiredoxin-4 OS=Homo sapiens OX=9606 GN=PRDX4 PE=1 SV=1	Q13162	1	1	10	13	19	17	11	11	13	9
199	Ras-related protein Rab-1A OS=Homo sapiens OX=9606 GN=RAB1A PE=1 SV=3	P62820	0	0	13	14	13	17	8	10	9	9
200	Prohibitin-2 OS=Homo sapiens OX=9606 GN=PHB2 PE=1 SV=2	Q99623	0	0	13	14	15	16	8	14	11	8
201	Electrogenic aspartate/glutamate antiporter SLC25A13, mitochondrial OS=Homo sapiens OX=9606 GN=SLC25A13 PE=1 SV=2	Q9UJS0	0	0	4	4	9	7	20	25	23	12
202	Heterogeneous nuclear ribonucleoprotein D0 OS=Homo sapiens OX=9606 GN=HNRNPD PE=1 SV=1	Q14103	1	1	7	8	13	9	10	15	22	13
203	Sarcoplasmic/endoplasmic reticulum calcium ATPase 2 OS=Homo sapiens OX=9606 GN=ATP2A2 PE=1 SV=1	P16615	0	0	3	9	7	10	13	21	19	10
204	Peroxiredoxin-6 OS=Homo sapiens OX=9606 GN=PRDX6 PE=1 SV=3	P30041	0	0	10	11	16	17	6	16	5	10
205	Probable ATP-dependent RNA helicase DDX5 OS=Homo sapiens OX=9606 GN=DDX5 PE=1 SV=1	P17844	0	0	4	11	9	12	12	12	13	12
206	Neuroendocrine convertase 2 OS=Homo sapiens OX=9606 GN=PCSK2 PE=1 SV=2	P16519	11	11	10	11	17	9	7	9	13	6
207	Heterogeneous nuclear ribonucleoprotein Q OS=Homo sapiens OX=9606 GN=SYNCRIP PE=1 SV=2	O60506	0	0	9	12	16	6	14	13	19	10
208	Enoyl-CoA hydratase, mitochondrial OS=Homo sapiens OX=9606 GN=ECHS1 PE=1 SV=4	P30084	0	0	11	21	21	16	4	12	8	6
209	RNA-binding motif protein, X chromosome OS=Homo sapiens OX=9606 GN=RBMX PE=1 SV=3	P38159	0	0	3	7	11	6	8	16	8	12
210	Heat shock protein 105 kDa OS=Homo sapiens OX=9606 GN=HSPH1 PE=1 SV=1	Q92598	0	0	2	3	4	4	14	21	26	18
211	Rho GTPase-activating protein 1 OS=Homo sapiens OX=9606 GN=ARHGAP1 PE=1 SV=1	Q07960	0	0	14	8	19	13	10	10	11	7
212	Radixin OS=Homo sapiens OX=9606 GN=RDX PE=1 SV=1	P35241	0	0	8	13	15	10	9	12	14	8
213	Small ribosomal subunit protein uS2 OS=Homo sapiens OX=9606 GN=RPSA PE=1 SV=4	P08865	2	3	12	13	17	12	11	11	13	8
214	Heterogeneous nuclear ribonucleoprotein R OS=Homo sapiens OX=9606 GN=HNRNPR PE=1 SV=1	O43390	0	0	6	12	14	7	14	15	18	14
215	Transaldolase OS=Homo sapiens OX=9606 GN=TALDO1 PE=1 SV=2	P37837	0	0	7	12	11	15	8	18	10	12
216	Hemopexin OS=Homo sapiens OX=9606 GN=HPX PE=1 SV=2	P02790	38	39	0	0	0	0	0	0	0	0
217	Polyadenylate-binding protein 1 OS=Homo sapiens OX=9606 GN=PABPC1 PE=1 SV=2	P11940	1	1	3	9	11	11	6	15	18	17
218	UDP-glucose 6-dehydrogenase OS=Homo sapiens OX=9606 GN=UGDH PE=1 SV=1	O60701	0	0	9	10	16	16	15	14	14	7
219	Heterogeneous nuclear ribonucleoprotein L OS=Homo sapiens OX=9606 GN=HNRNPL PE=1 SV=2	P14866	0	0	9	8	11	7	10	9	19	10
220	Heterogeneous nuclear ribonucleoprotein A3 OS=Homo sapiens OX=9606 GN=HNRNPA3 PE=1 SV=2	P51991	0	0	9	8	15	9	12	15	18	7
221	Heat shock protein 75 kDa, mitochondrial OS=Homo sapiens OX=9606 GN=TRAP1 PE=1 SV=3	Q12931	0	0	7	6	12	10	9	13	14	11
222	Syntaxin-binding protein 1 OS=Homo sapiens OX=9606 GN=STXBP1 PE=1 SV=1	P61764	2	2	9	8	18	13	8	9	17	7
223	2-oxoglutarate dehydrogenase complex component E1 OS=Homo sapiens OX=9606 GN=OGDH PE=1 SV=3	Q02218	0	0	5	10	12	7	6	8	8	4
224	ATP-dependent RNA helicase DDX1 OS=Homo sapiens OX=9606 GN=DDX1 PE=1 SV=2	Q92499	0	0	7	7	11	12	10	14	14	7
225	Secretogranin-2 OS=Homo sapiens OX=9606 GN=SCG2 PE=1 SV=2	P13521	4	2	6	20	13	20	0	4	2	7
226	Citrate synthase, mitochondrial OS=Homo sapiens OX=9606 GN=CS PE=1 SV=2	O75390	0	0	8	6	12	7	9	12	14	7
227	Glycerol-3-phosphate dehydrogenase, mitochondrial OS=Homo sapiens OX=9606 GN=GPD2 PE=1 SV=3	P43304	0	0	8	8	13	15	7	8	8	8
228	Small ribosomal subunit protein uS3 OS=Homo sapiens OX=9606 GN=RPS3 PE=1 SV=2	P23396	0	1	5	8	13	13	6	15	14	13
229	Dolichyl-diphosphooligosaccharide--protein glycosyltransferase subunit 2 OS=Homo sapiens OX=9606 GN=RPN2 PE=1 SV=3	P04844	0	0	8	10	13	13	11	14	11	7
230	Cell division control protein 42 homolog OS=Homo sapiens OX=9606 GN=CDC42 PE=1 SV=2	P60953	1	0	4	14	13	11	7	14	9	10
231	AP-1 complex subunit beta-1 OS=Homo sapiens OX=9606 GN=AP1B1 PE=1 SV=3	Q10567	0	0	8	9	17	12	12	14	13	6
232	DNA-dependent protein kinase catalytic subunit OS=Homo sapiens OX=9606 GN=PRKDC PE=1 SV=3	P78527	0	0	0	7	0	8	0	35	0	16
233	10 kDa heat shock protein, mitochondrial OS=Homo sapiens OX=9606 GN=HSPE1 PE=1 SV=2	P61604	0	0	5	14	7	12	5	13	6	13
234	AP-2 complex subunit beta OS=Homo sapiens OX=9606 GN=AP2B1 PE=1 SV=1	P63010	0	0	7	9	13	12	12	10	13	7
235	Annexin A7 OS=Homo sapiens OX=9606 GN=ANXA7 PE=1 SV=3	P20073	4	3	8	9	11	10	10	13	11	10
236	Large ribosomal subunit protein uL10 OS=Homo sapiens OX=9606 GN=RPLP0 PE=1 SV=1	P05388	2	2	10	12	13	11	10	12	12	9
237	Histone H2A type 2-B OS=Homo sapiens OX=9606 GN=H2AC21 PE=1 SV=3	Q8IUE6	10	7	3	11	6	7	5	12	5	10
238	Cytochrome b-c1 complex subunit 1, mitochondrial OS=Homo sapiens OX=9606 GN=UQCRC1 PE=1 SV=3	P31930	0	0	9	13	13	13	6	8	7	6
239	Secretogranin-3 OS=Homo sapiens OX=9606 GN=SCG3 PE=1 SV=3	Q8WXD2	1	0	5	10	11	7	8	9	10	8
240	Non-POU domain-containing octamer-binding protein OS=Homo sapiens OX=9606 GN=NONO PE=1 SV=4	Q15233	0	0	4	5	6	5	10	15	15	13
241	Bifunctional glutamate/proline--tRNA ligase OS=Homo sapiens OX=9606 GN=EPRS1 PE=1 SV=5	P07814	0	0	4	10	12	5	6	12	12	7
242	Fumarate hydratase, mitochondrial OS=Homo sapiens OX=9606 GN=FH PE=1 SV=3	P07954	0	0	9	10	13	12	9	9	10	6
243	Kinesin-1 heavy chain OS=Homo sapiens OX=9606 GN=KIF5B PE=1 SV=1	P33176	0	0	9	12	16	13	8	9	10	7
244	Adenylyl cyclase-associated protein 1 OS=Homo sapiens OX=9606 GN=CAP1 PE=1 SV=5	Q01518	0	0	8	7	13	8	11	11	16	5
245	L-lactate dehydrogenase A chain OS=Homo sapiens OX=9606 GN=LDHA PE=1 SV=2	P00338	1	2	10	16	17	19	1	7	4	4
246	Succinate dehydrogenase [ubiquinone] flavoprotein subunit, mitochondrial OS=Homo sapiens OX=9606 GN=SDHA PE=1 SV=2	P31040	0	0	6	8	14	8	10	9	11	5
247	Spliceosome RNA helicase DDX39B OS=Homo sapiens OX=9606 GN=DDX39B PE=1 SV=1	Q13838	0	0	9	7	10	7	13	9	13	7
248	Thioredoxin domain-containing protein 5 OS=Homo sapiens OX=9606 GN=TXNDC5 PE=1 SV=2	Q8NBS9	0	0	13	11	15	11	7	5	7	9
249	Plectin OS=Homo sapiens OX=9606 GN=PLEC PE=1 SV=3	Q15149	1	1	1	12	7	21	0	4	0	4
250	Alpha-centractin OS=Homo sapiens OX=9606 GN=ACTR1A PE=1 SV=1	P61163	0	1	8	7	8	8	9	8	12	6
251	NAD(P) transhydrogenase, mitochondrial OS=Homo sapiens OX=9606 GN=NNT PE=1 SV=3	Q13423	0	0	7	12	10	13	8	12	10	6
252	Tripeptidyl-peptidase 1 OS=Homo sapiens OX=9606 GN=TPP1 PE=1 SV=2	O14773	0	0	11	9	13	8	13	9	14	5
253	Ras-related protein Rab-1B OS=Homo sapiens OX=9606 GN=RAB1B PE=1 SV=1	Q9H0U4	0	0	9	12	13	15	0	10	7	8
254	Carbonyl reductase [NADPH] 1 OS=Homo sapiens OX=9606 GN=CBR1 PE=1 SV=3	P16152	0	0	4	5	5	3	14	16	16	15
255	Coatomer subunit alpha OS=Homo sapiens OX=9606 GN=COPA PE=1 SV=2	P53621	0	0	9	11	13	15	7	9	6	3
256	Coatomer subunit beta OS=Homo sapiens OX=9606 GN=COPB1 PE=1 SV=3	P53618	1	0	10	10	19	13	5	7	7	4
257	Aspartate aminotransferase, cytoplasmic OS=Homo sapiens OX=9606 GN=GOT1 PE=1 SV=3	P17174	0	0	3	9	9	10	5	13	11	9
258	Annexin A10 OS=Homo sapiens OX=9606 GN=ANXA10 PE=1 SV=3	Q9UJ72	2	1	0	0	0	0	13	21	26	16
259	Small ribosomal subunit protein eS1 OS=Homo sapiens OX=9606 GN=RPS3A PE=1 SV=2	P61247	2	0	1	8	12	7	9	9	11	10
260	Ras-related protein Rab-2A OS=Homo sapiens OX=9606 GN=RAB2A PE=1 SV=1	P61019	0	0	11	15	14	14	6	12	7	4
261	Cytosolic non-specific dipeptidase OS=Homo sapiens OX=9606 GN=CNDP2 PE=1 SV=2	Q96KP4	0	0	7	7	13	7	9	10	11	11
262	Dihydropteridine reductase OS=Homo sapiens OX=9606 GN=QDPR PE=1 SV=2	P09417	0	0	8	8	10	9	6	14	10	7
263	Alpha-1-antitrypsin OS=Homo sapiens OX=9606 GN=SERPINA1 PE=1 SV=3	P01009	2	1	8	10	13	9	8	10	12	6
264	Serine--tRNA ligase, cytoplasmic OS=Homo sapiens OX=9606 GN=SARS1 PE=1 SV=3	P49591	1	0	6	10	14	8	5	7	11	4
265	Creatine kinase U-type, mitochondrial OS=Homo sapiens OX=9606 GN=CKMT1A PE=1 SV=1	P12532	0	0	5	8	7	9	9	13	12	9
266	4-aminobutyrate aminotransferase, mitochondrial OS=Homo sapiens OX=9606 GN=ABAT PE=1 SV=3	P80404	0	0	12	13	18	12	3	5	8	3
267	Histone H3-7 OS=Homo sapiens OX=9606 GN=H3-7 PE=1 SV=1	Q5TEC6	6	6	0	2	0	1	0	2	3	3
268	Small ribosomal subunit protein uS7 OS=Homo sapiens OX=9606 GN=RPS5 PE=1 SV=4	P46782	0	0	4	12	10	11	5	12	10	13
269	Far upstream element-binding protein 2 OS=Homo sapiens OX=9606 GN=KHSRP PE=1 SV=4	Q92945	0	0	3	5	5	4	8	20	15	13
270	Kinectin OS=Homo sapiens OX=9606 GN=KTN1 PE=1 SV=1	Q86UP2	0	0	3	12	12	8	5	12	11	7
271	Stomatin-like protein 2, mitochondrial OS=Homo sapiens OX=9606 GN=STOML2 PE=1 SV=1	Q9UJZ1	0	0	11	6	14	8	11	10	8	5
272	Ras-related protein Rab-3B OS=Homo sapiens OX=9606 GN=RAB3B PE=1 SV=2	P20337	0	0	7	10	10	13	9	11	13	6
273	V-type proton ATPase subunit E 1 OS=Homo sapiens OX=9606 GN=ATP6V1E1 PE=1 SV=1	P36543	1	0	4	13	7	10	5	8	5	9
274	GTP-binding nuclear protein Ran OS=Homo sapiens OX=9606 GN=RAN PE=1 SV=3	P62826	0	0	6	6	6	9	11	15	11	13
275	ADP-ribosylation factor 3 OS=Homo sapiens OX=9606 GN=ARF3 PE=1 SV=2	P61204	0	0	4	13	9	13	6	11	9	6
276	Sideroflexin-1 OS=Homo sapiens OX=9606 GN=SFXN1 PE=1 SV=4	Q9H9B4	0	0	6	5	8	5	9	12	13	12
277	Fructose-bisphosphate aldolase C OS=Homo sapiens OX=9606 GN=ALDOC PE=1 SV=2	P09972	0	0	12	9	20	5	4	2	5	0
278	Interleukin enhancer-binding factor 3 OS=Homo sapiens OX=9606 GN=ILF3 PE=1 SV=3	Q12906	0	0	2	7	12	4	10	13	16	7
279	Voltage-dependent anion-selective channel protein 2 OS=Homo sapiens OX=9606 GN=VDAC2 PE=1 SV=2	P45880	0	0	9	10	12	15	6	9	9	8
280	Secernin-1 OS=Homo sapiens OX=9606 GN=SCRN1 PE=1 SV=2	Q12765	0	0	11	6	11	7	10	10	14	9
281	Exportin-2 OS=Homo sapiens OX=9606 GN=CSE1L PE=1 SV=3	P55060	0	0	2	5	4	2	8	13	17	10
282	Heterogeneous nuclear ribonucleoprotein H OS=Homo sapiens OX=9606 GN=HNRNPH1 PE=1 SV=4	P31943	0	0	5	10	8	8	11	13	10	12
283	General vesicular transport factor p115 OS=Homo sapiens OX=9606 GN=USO1 PE=1 SV=2	O60763	0	0	9	10	13	13	2	8	4	5
284	Delta(3,5)-Delta(2,4)-dienoyl-CoA isomerase, mitochondrial OS=Homo sapiens OX=9606 GN=ECH1 PE=1 SV=2	Q13011	0	0	11	9	16	9	4	4	7	6
285	Microtubule-associated protein RP/EB family member 1 OS=Homo sapiens OX=9606 GN=MAPRE1 PE=1 SV=3	Q15691	0	0	1	5	2	3	11	17	15	14
286	Tropomyosin alpha-4 chain OS=Homo sapiens OX=9606 GN=TPM4 PE=1 SV=3	P67936	0	0	10	15	12	11	3	7	3	6
287	Ras-related protein Rab-5C OS=Homo sapiens OX=9606 GN=RAB5C PE=1 SV=2	P51148	0	0	5	8	10	11	5	11	10	9
288	Small ribosomal subunit protein eS7 OS=Homo sapiens OX=9606 GN=RPS7 PE=1 SV=1	P62081	0	0	2	8	11	11	5	16	8	6
289	Interleukin enhancer-binding factor 2 OS=Homo sapiens OX=9606 GN=ILF2 PE=1 SV=2	Q12905	0	0	5	5	13	5	11	11	15	7
290	UDP-glucose:glycoprotein glucosyltransferase 1 OS=Homo sapiens OX=9606 GN=UGGT1 PE=1 SV=3	Q9NYU2	0	0	5	9	12	8	4	10	6	3
291	ATP-dependent RNA helicase DDX3X OS=Homo sapiens OX=9606 GN=DDX3X PE=1 SV=3	O00571	0	0	3	7	9	6	9	13	15	8
292	Glutathione synthetase OS=Homo sapiens OX=9606 GN=GSS PE=1 SV=1	P48637	0	0	5	6	4	5	14	9	10	10
293	Nucleobindin-2 OS=Homo sapiens OX=9606 GN=NUCB2 PE=1 SV=3	P80303	0	0	9	12	15	12	4	4	7	3
294	Ras-related protein Rab-10 OS=Homo sapiens OX=9606 GN=RAB10 PE=1 SV=1	P61026	1	2	6	11	9	10	7	8	7	7
295	Protein transport protein Sec23B OS=Homo sapiens OX=9606 GN=SEC23B PE=1 SV=2	Q15437	0	0	6	6	9	4	6	9	11	5
296	DNA repair nuclease/redox regulator APEX1 OS=Homo sapiens OX=9606 GN=APEX1 PE=1 SV=2	P27695	0	0	2	8	6	5	10	14	9	10
297	Phenylalanine--tRNA ligase beta subunit OS=Homo sapiens OX=9606 GN=FARSB PE=1 SV=3	Q9NSD9	0	0	9	6	14	10	6	5	8	6
298	Macrophage migration inhibitory factor OS=Homo sapiens OX=9606 GN=MIF PE=1 SV=4	P14174	0	0	4	16	8	13	4	9	3	19
299	Dihydropyrimidinase-related protein 1 OS=Homo sapiens OX=9606 GN=CRMP1 PE=1 SV=1	Q14194	0	0	5	6	9	7	8	10	9	9
300	F-actin-capping protein subunit alpha-2 OS=Homo sapiens OX=9606 GN=CAPZA2 PE=1 SV=3	P47755	0	1	5	6	9	10	8	10	6	9
301	Ras-related protein Rab-14 OS=Homo sapiens OX=9606 GN=RAB14 PE=1 SV=4	P61106	0	0	5	12	9	11	4	10	6	8
302	BTB/POZ domain-containing protein KCTD12 OS=Homo sapiens OX=9606 GN=KCTD12 PE=1 SV=1	Q96CX2	0	0	3	9	8	5	5	9	10	8
303	Heterogeneous nuclear ribonucleoprotein D-like OS=Homo sapiens OX=9606 GN=HNRNPDL PE=1 SV=3	O14979	0	0	3	6	8	8	10	12	11	12
304	WD repeat-containing protein 1 OS=Homo sapiens OX=9606 GN=WDR1 PE=1 SV=4	O75083	0	0	1	5	7	4	13	9	14	9
305	ProSAAS OS=Homo sapiens OX=9606 GN=PCSK1N PE=1 SV=1	Q9UHG2	4	4	0	6	0	3	3	13	2	13
306	Quinone oxidoreductase OS=Homo sapiens OX=9606 GN=CRYZ PE=1 SV=1	Q08257	0	0	10	8	11	16	2	4	3	1
307	Adipocyte plasma membrane-associated protein OS=Homo sapiens OX=9606 GN=APMAP PE=1 SV=2	Q9HDC9	0	0	9	4	10	10	5	4	9	4
308	Electrogenic aspartate/glutamate antiporter SLC25A12, mitochondrial OS=Homo sapiens OX=9606 GN=SLC25A12 PE=1 SV=2	O75746	0	0	6	6	16	10	9	8	8	5
309	Ribose-phosphate pyrophosphokinase 1 OS=Homo sapiens OX=9606 GN=PRPS1 PE=1 SV=2	P60891	0	0	1	5	8	4	7	12	14	4
310	Delta-1-pyrroline-5-carboxylate synthase OS=Homo sapiens OX=9606 GN=ALDH18A1 PE=1 SV=2	P54886	1	0	7	8	13	7	5	5	9	3
311	Lon protease homolog, mitochondrial OS=Homo sapiens OX=9606 GN=LONP1 PE=1 SV=2	P36776	1	0	4	6	8	4	6	8	7	4
312	Heterogeneous nuclear ribonucleoprotein H2 OS=Homo sapiens OX=9606 GN=HNRNPH2 PE=1 SV=1	P55795	0	0	5	11	9	7	9	8	9	7
313	Glycerol-3-phosphate dehydrogenase [NAD(+)], cytoplasmic OS=Homo sapiens OX=9606 GN=GPD1 PE=1 SV=4	P21695	0	0	3	4	6	4	11	11	9	10
314	Cytochrome b-c1 complex subunit 2, mitochondrial OS=Homo sapiens OX=9606 GN=UQCRC2 PE=1 SV=3	P22695	0	0	9	9	15	7	8	5	7	2
315	Electron transfer flavoprotein-ubiquinone oxidoreductase, mitochondrial OS=Homo sapiens OX=9606 GN=ETFDH PE=1 SV=2	Q16134	0	0	5	6	8	5	5	6	11	3
316	ERO1-like protein alpha OS=Homo sapiens OX=9606 GN=ERO1A PE=1 SV=2	Q96HE7	0	0	6	4	11	7	5	9	9	7
317	Heat shock protein beta-1 OS=Homo sapiens OX=9606 GN=HSPB1 PE=1 SV=2	P04792	0	0	16	18	19	13	0	0	0	0
318	Ras-related protein Rap-1b OS=Homo sapiens OX=9606 GN=RAP1B PE=1 SV=1	P61224	4	2	3	5	7	11	4	9	8	6
319	Hsc70-interacting protein OS=Homo sapiens OX=9606 GN=ST13 PE=1 SV=2	P50502	2	2	2	3	5	5	5	6	8	7
320	Dynactin subunit 1 OS=Homo sapiens OX=9606 GN=DCTN1 PE=1 SV=3	Q14203	0	0	4	12	10	7	4	12	10	3
321	Protein-glutamine gamma-glutamyltransferase 2 OS=Homo sapiens OX=9606 GN=TGM2 PE=1 SV=2	P21980	0	0	11	14	20	21	0	0	0	0
322	Sepiapterin reductase OS=Homo sapiens OX=9606 GN=SPR PE=1 SV=1	P35270	0	0	4	7	9	5	9	11	13	7
323	Leukocyte elastase inhibitor OS=Homo sapiens OX=9606 GN=SERPINB1 PE=1 SV=1	P30740	0	0	7	5	7	8	8	11	11	8
324	Ras-related protein Rab-3D OS=Homo sapiens OX=9606 GN=RAB3D PE=1 SV=1	O95716	0	0	4	5	4	9	6	11	9	8
325	Dynactin subunit 2 OS=Homo sapiens OX=9606 GN=DCTN2 PE=1 SV=4	Q13561	0	0	3	7	9	9	7	9	9	8
326	Surfeit locus protein 4 OS=Homo sapiens OX=9606 GN=SURF4 PE=1 SV=3	O15260	0	0	8	8	10	9	6	10	8	2
327	Voltage-dependent anion-selective channel protein 3 OS=Homo sapiens OX=9606 GN=VDAC3 PE=1 SV=1	Q9Y277	0	0	5	6	11	9	8	10	8	8
328	Ribose-phosphate pyrophosphokinase 2 OS=Homo sapiens OX=9606 GN=PRPS2 PE=1 SV=2	P11908	0	0	0	0	0	0	9	11	15	5
329	Secretogranin-1 OS=Homo sapiens OX=9606 GN=CHGB PE=1 SV=2	P05060	2	2	8	16	11	12	1	2	0	1
330	2,4-dienoyl-CoA reductase [(3E)-enoyl-CoA-producing], mitochondrial OS=Homo sapiens OX=9606 GN=DECR1 PE=1 SV=1	Q16698	0	0	4	11	10	8	3	6	4	6
331	Proteasome activator complex subunit 1 OS=Homo sapiens OX=9606 GN=PSME1 PE=1 SV=1	Q06323	0	0	5	9	10	8	3	8	3	4
332	Fibronectin OS=Homo sapiens OX=9606 GN=FN1 PE=1 SV=5	P02751	4	2	0	16	7	13	0	0	0	0
333	Adenylate kinase 2, mitochondrial OS=Homo sapiens OX=9606 GN=AK2 PE=1 SV=2	P54819	0	0	4	9	9	7	5	12	8	9
334	3-hydroxyacyl-CoA dehydrogenase type-2 OS=Homo sapiens OX=9606 GN=HSD17B10 PE=1 SV=3	Q99714	0	0	6	6	12	8	4	11	9	8
335	Heterogeneous nuclear ribonucleoprotein H3 OS=Homo sapiens OX=9606 GN=HNRNPH3 PE=1 SV=2	P31942	0	0	4	8	6	9	9	10	9	9
336	Insulin OS=Homo sapiens OX=9606 GN=INS PE=1 SV=1	P01308	4	2	2	4	3	2	0	1	1	1
337	Guanine nucleotide-binding protein G(I)/G(S)/G(T) subunit beta-1 OS=Homo sapiens OX=9606 GN=GNB1 PE=1 SV=3	P62873	0	0	4	4	8	5	6	9	10	4
338	Vacuolar protein sorting-associated protein 35 OS=Homo sapiens OX=9606 GN=VPS35 PE=1 SV=2	Q96QK1	0	0	5	8	17	8	3	4	7	4
339	NADH-cytochrome b5 reductase 3 OS=Homo sapiens OX=9606 GN=CYB5R3 PE=1 SV=3	P00387	0	0	6	7	13	10	3	8	5	2
340	Large ribosomal subunit protein P2 OS=Homo sapiens OX=9606 GN=RPLP2 PE=1 SV=1	P05387	0	0	4	7	7	9	4	12	5	12
341	Beta-hexosaminidase subunit beta OS=Homo sapiens OX=9606 GN=HEXB PE=1 SV=4	P07686	0	0	9	13	11	7	4	3	3	5
342	Aldo-keto reductase family 1 member A1 OS=Homo sapiens OX=9606 GN=AKR1A1 PE=1 SV=3	P14550	0	0	3	12	6	8	7	10	6	7
343	Ubiquitin carboxyl-terminal hydrolase 5 OS=Homo sapiens OX=9606 GN=USP5 PE=1 SV=2	P45974	0	0	5	5	8	7	6	7	11	7
344	Dihydrolipoyllysine-residue succinyltransferase component of 2-oxoglutarate dehydrogenase complex, mitochondrial OS=Homo sapiens OX=9606 GN=DLST PE=1 SV=4	P36957	0	0	3	6	8	6	5	6	10	7
345	3-ketoacyl-CoA thiolase, mitochondrial OS=Homo sapiens OX=9606 GN=ACAA2 PE=1 SV=2	P42765	0	0	7	15	19	13	1	1	2	1
346	Histone H1.4 OS=Homo sapiens OX=9606 GN=H1-4 PE=1 SV=2	P10412	4	3	11	8	13	4	2	3	7	6
347	Succinate--CoA ligase [ADP-forming] subunit beta, mitochondrial OS=Homo sapiens OX=9606 GN=SUCLA2 PE=1 SV=3	Q9P2R7	0	0	4	9	10	11	5	4	6	3
348	Medium-chain specific acyl-CoA dehydrogenase, mitochondrial OS=Homo sapiens OX=9606 GN=ACADM PE=1 SV=1	P11310	0	0	4	5	11	8	7	4	7	7
349	Leukotriene A-4 hydrolase OS=Homo sapiens OX=9606 GN=LTA4H PE=1 SV=2	P09960	0	0	6	6	9	4	5	9	9	3
350	ATP synthase subunit gamma, mitochondrial OS=Homo sapiens OX=9606 GN=ATP5F1C PE=1 SV=1	P36542	0	0	5	6	9	10	5	6	7	5
351	Septin-7 OS=Homo sapiens OX=9606 GN=SEPTIN7 PE=1 SV=2	Q16181	0	0	4	4	12	7	9	7	9	3
352	Endoplasmic reticulum resident protein 44 OS=Homo sapiens OX=9606 GN=ERP44 PE=1 SV=1	Q9BS26	0	0	5	7	6	8	4	4	4	6
353	Obg-like ATPase 1 OS=Homo sapiens OX=9606 GN=OLA1 PE=1 SV=2	Q9NTK5	0	0	3	6	7	4	6	11	7	5
354	Small ribosomal subunit protein RACK1 OS=Homo sapiens OX=9606 GN=RACK1 PE=1 SV=3	P63244	0	0	2	7	6	9	7	11	8	7
355	Bifunctional phosphoribosylaminoimidazole carboxylase/phosphoribosylaminoimidazole succinocarboxamide synthetase OS=Homo sapiens OX=9606 GN=PAICS PE=1 SV=3	P22234	0	0	4	3	6	2	10	8	13	6
356	Apoptosis-inducing factor 1, mitochondrial OS=Homo sapiens OX=9606 GN=AIFM1 PE=1 SV=1	O95831	0	0	2	6	6	8	5	6	14	9
357	Solute carrier family 25 member 3 OS=Homo sapiens OX=9606 GN=SLC25A3 PE=1 SV=2	Q00325	0	0	7	6	9	5	5	7	6	1
358	ATP-dependent RNA helicase DHX15 OS=Homo sapiens OX=9606 GN=DHX15 PE=1 SV=2	O43143	0	0	1	4	3	4	9	13	10	4
359	Collagen alpha-1(VI) chain OS=Homo sapiens OX=9606 GN=COL6A1 PE=1 SV=3	P12109	0	0	9	12	21	11	0	0	0	0
360	Pyruvate dehydrogenase E1 component subunit beta, mitochondrial OS=Homo sapiens OX=9606 GN=PDHB PE=1 SV=3	P11177	0	0	3	6	6	4	5	7	6	7
361	Aspartate--tRNA ligase, cytoplasmic OS=Homo sapiens OX=9606 GN=DARS1 PE=1 SV=2	P14868	0	0	4	5	7	10	2	7	10	5
362	Arginine--tRNA ligase, cytoplasmic OS=Homo sapiens OX=9606 GN=RARS1 PE=1 SV=2	P54136	0	0	2	7	7	8	8	8	8	7
363	Glutathione S-transferase omega-1 OS=Homo sapiens OX=9606 GN=GSTO1 PE=1 SV=2	P78417	0	0	5	14	7	9	2	8	5	3
364	Dipeptidyl peptidase 2 OS=Homo sapiens OX=9606 GN=DPP7 PE=1 SV=3	Q9UHL4	0	0	7	9	15	11	1	1	5	2
365	Far upstream element-binding protein 1 OS=Homo sapiens OX=9606 GN=FUBP1 PE=1 SV=3	Q96AE4	0	0	2	5	7	7	6	9	9	10
366	Vesicle-associated membrane protein-associated protein B/C OS=Homo sapiens OX=9606 GN=VAPB PE=1 SV=3	O95292	0	0	2	2	3	2	7	13	7	14
367	Creatine kinase B-type OS=Homo sapiens OX=9606 GN=CKB PE=1 SV=1	P12277	0	0	11	14	18	16	0	0	0	0
368	26S proteasome non-ATPase regulatory subunit 2 OS=Homo sapiens OX=9606 GN=PSMD2 PE=1 SV=3	Q13200	1	0	3	3	9	6	5	5	8	9
369	Large ribosomal subunit protein uL11 OS=Homo sapiens OX=9606 GN=RPL12 PE=1 SV=1	P30050	0	0	5	10	5	8	4	10	4	9
370	Tropomyosin alpha-3 chain OS=Homo sapiens OX=9606 GN=TPM3 PE=1 SV=2	P06753	0	0	9	9	8	8	6	7	2	6
371	Nucleoside diphosphate kinase B OS=Homo sapiens OX=9606 GN=NME2 PE=1 SV=1	P22392	0	0	4	7	7	8	4	7	6	4
372	Actin-related protein 3 OS=Homo sapiens OX=9606 GN=ACTR3 PE=1 SV=3	P61158	1	1	8	3	8	6	6	4	8	3
373	RNA-binding protein FUS OS=Homo sapiens OX=9606 GN=FUS PE=1 SV=1	P35637	0	0	4	4	6	4	7	7	11	7
374	Coatomer subunit beta' OS=Homo sapiens OX=9606 GN=COPB2 PE=1 SV=2	P35606	0	0	2	4	10	5	3	3	5	1
375	Microtubule-associated protein 1B OS=Homo sapiens OX=9606 GN=MAP1B PE=1 SV=2	P46821	0	0	5	9	10	4	1	8	1	3
376	Copine-1 OS=Homo sapiens OX=9606 GN=CPNE1 PE=1 SV=1	Q99829	1	0	3	2	7	6	6	6	11	5
377	Myosin light polypeptide 6 OS=Homo sapiens OX=9606 GN=MYL6 PE=1 SV=2	P60660	0	0	6	9	8	8	6	6	5	6
378	Kinesin heavy chain isoform 5C OS=Homo sapiens OX=9606 GN=KIF5C PE=1 SV=1	O60282	0	0	6	7	8	7	5	7	6	6
379	Valine--tRNA ligase OS=Homo sapiens OX=9606 GN=VARS1 PE=1 SV=4	P26640	0	0	1	7	8	7	1	6	7	4
380	Reticulon-4 OS=Homo sapiens OX=9606 GN=RTN4 PE=1 SV=2	Q9NQC3	1	1	8	11	9	5	4	3	2	4
381	C-1-tetrahydrofolate synthase, cytoplasmic OS=Homo sapiens OX=9606 GN=MTHFD1 PE=1 SV=4	P11586	2	1	0	2	2	2	7	14	8	7
382	F-actin-capping protein subunit beta OS=Homo sapiens OX=9606 GN=CAPZB PE=1 SV=5	P47756	0	0	3	8	5	6	6	10	4	5
383	Methylmalonyl-CoA mutase, mitochondrial OS=Homo sapiens OX=9606 GN=MMUT PE=1 SV=4	P22033	0	0	2	4	9	4	8	5	12	6
384	Dolichyl-diphosphooligosaccharide--protein glycosyltransferase 48 kDa subunit OS=Homo sapiens OX=9606 GN=DDOST PE=1 SV=4	P39656	0	0	5	5	11	7	3	6	5	3
385	Coatomer subunit delta OS=Homo sapiens OX=9606 GN=ARCN1 PE=1 SV=1	P48444	0	0	6	4	7	9	5	5	3	2
386	RuvB-like 1 OS=Homo sapiens OX=9606 GN=RUVBL1 PE=1 SV=1	Q9Y265	0	0	3	2	11	5	6	8	9	6
387	Lupus La protein OS=Homo sapiens OX=9606 GN=SSB PE=1 SV=2	P05455	0	0	4	6	4	7	5	8	9	5
388	Beta-hexosaminidase subunit alpha OS=Homo sapiens OX=9606 GN=HEXA PE=1 SV=2	P06865	0	0	7	8	8	5	3	3	5	2
389	Na(+)/H(+) exchange regulatory cofactor NHE-RF1 OS=Homo sapiens OX=9606 GN=NHERF1 PE=1 SV=4	O14745	0	0	1	2	6	3	9	10	10	8
390	Cytosol aminopeptidase OS=Homo sapiens OX=9606 GN=LAP3 PE=1 SV=3	P28838	0	0	1	3	2	2	9	12	8	5
391	ADP-ribosylation factor 5 OS=Homo sapiens OX=9606 GN=ARF5 PE=1 SV=2	P84085	0	0	3	7	6	7	5	10	9	4
392	Ribosomal protein S6 kinase alpha-3 OS=Homo sapiens OX=9606 GN=RPS6KA3 PE=1 SV=1	P51812	0	0	0	0	4	3	10	11	9	6
393	Aldehyde dehydrogenase X, mitochondrial OS=Homo sapiens OX=9606 GN=ALDH1B1 PE=1 SV=4	P30837	0	0	7	6	12	3	0	0	5	0
394	Protein transport protein Sec31A OS=Homo sapiens OX=9606 GN=SEC31A PE=1 SV=3	O94979	0	0	4	5	12	7	2	2	5	2
395	L-lactate dehydrogenase B chain OS=Homo sapiens OX=9606 GN=LDHB PE=1 SV=2	P07195	0	0	4	8	5	9	3	8	7	9
396	Vesicle-trafficking protein SEC22b OS=Homo sapiens OX=9606 GN=SEC22B PE=1 SV=5	O75396	0	0	3	9	8	11	1	7	2	7
397	V-type proton ATPase subunit B, kidney isoform OS=Homo sapiens OX=9606 GN=ATP6V1B1 PE=1 SV=3	P15313	0	0	0	0	0	0	6	8	9	2
398	Small ribosomal subunit protein eS4, X isoform OS=Homo sapiens OX=9606 GN=RPS4X PE=1 SV=2	P62701	2	1	0	5	3	6	2	7	3	3
399	Guanine nucleotide-binding protein G(s) subunit alpha isoforms short OS=Homo sapiens OX=9606 GN=GNAS PE=1 SV=1	P63092	0	0	6	4	10	8	4	7	5	4
400	NADPH--cytochrome P450 reductase OS=Homo sapiens OX=9606 GN=POR PE=1 SV=2	P16435	0	0	4	4	8	3	6	6	10	6
401	B-cell receptor-associated protein 31 OS=Homo sapiens OX=9606 GN=BCAP31 PE=1 SV=3	P51572	0	0	3	10	7	8	3	7	3	8
402	Succinate--CoA ligase [GDP-forming] subunit beta, mitochondrial OS=Homo sapiens OX=9606 GN=SUCLG2 PE=1 SV=2	Q96I99	0	0	5	9	10	5	2	3	4	3
403	Aldo-keto reductase family 1 member B1 OS=Homo sapiens OX=9606 GN=AKR1B1 PE=1 SV=3	P15121	0	0	6	4	6	2	5	3	10	4
404	Mannosyl-oligosaccharide glucosidase OS=Homo sapiens OX=9606 GN=MOGS PE=1 SV=5	Q13724	0	0	4	8	8	5	6	3	9	1
405	SERPINE1 mRNA-binding protein 1 OS=Homo sapiens OX=9606 GN=SERBP1 PE=1 SV=2	Q8NC51	0	0	1	4	6	1	8	8	9	4
406	Beta-centractin OS=Homo sapiens OX=9606 GN=ACTR1B PE=1 SV=1	P42025	0	0	2	7	6	0	0	4	0	0
407	Mitochondrial import receptor subunit TOM70 OS=Homo sapiens OX=9606 GN=TOMM70 PE=1 SV=1	O94826	0	0	3	4	11	7	6	5	7	3
408	26S proteasome non-ATPase regulatory subunit 1 OS=Homo sapiens OX=9606 GN=PSMD1 PE=1 SV=2	Q99460	0	0	5	6	6	5	4	8	5	6
409	LIM and SH3 domain protein 1 OS=Homo sapiens OX=9606 GN=LASP1 PE=1 SV=2	Q14847	0	0	2	2	3	3	4	4	4	8
410	Glycine--tRNA ligase OS=Homo sapiens OX=9606 GN=GARS1 PE=1 SV=3	P41250	0	0	3	3	9	5	3	4	9	1
411	Eukaryotic initiation factor 4A-III OS=Homo sapiens OX=9606 GN=EIF4A3 PE=1 SV=4	P38919	0	0	0	6	6	4	6	7	9	6
412	Guanine nucleotide-binding protein G(I)/G(S)/G(T) subunit beta-2 OS=Homo sapiens OX=9606 GN=GNB2 PE=1 SV=3	P62879	0	0	0	3	8	4	6	6	7	4
413	Glutaminyl-peptide cyclotransferase OS=Homo sapiens OX=9606 GN=QPCT PE=1 SV=1	Q16769	3	0	5	4	13	4	3	4	7	1
414	Exportin-1 OS=Homo sapiens OX=9606 GN=XPO1 PE=1 SV=1	O14980	0	0	2	1	7	3	5	8	9	4
415	Rho GDP-dissociation inhibitor 1 OS=Homo sapiens OX=9606 GN=ARHGDIA PE=1 SV=3	P52565	0	0	5	4	7	7	3	6	6	6
416	Ribonuclease inhibitor OS=Homo sapiens OX=9606 GN=RNH1 PE=1 SV=2	P13489	0	0	3	8	11	8	6	5	6	2
417	Lysosomal alpha-glucosidase OS=Homo sapiens OX=9606 GN=GAA PE=1 SV=4	P10253	0	0	8	8	9	8	1	1	4	2
418	Peptidyl-prolyl cis-trans isomerase FKBP4 OS=Homo sapiens OX=9606 GN=FKBP4 PE=1 SV=3	Q02790	0	0	1	1	3	0	8	10	13	6
419	Heat shock 70 kDa protein 4L OS=Homo sapiens OX=9606 GN=HSPA4L PE=1 SV=3	O95757	0	0	2	1	4	3	4	9	9	6
420	DNA replication licensing factor MCM3 OS=Homo sapiens OX=9606 GN=MCM3 PE=1 SV=3	P25205	1	1	0	0	0	0	9	10	8	8
421	DNA replication licensing factor MCM7 OS=Homo sapiens OX=9606 GN=MCM7 PE=1 SV=4	P33993	0	0	0	0	0	0	8	11	14	9
422	Mannosyl-oligosaccharide 1,2-alpha-mannosidase IA OS=Homo sapiens OX=9606 GN=MAN1A1 PE=1 SV=3	P33908	3	3	1	2	3	1	3	2	3	2
423	Small ribosomal subunit protein uS13 OS=Homo sapiens OX=9606 GN=RPS18 PE=1 SV=3	P62269	2	1	0	9	3	7	2	9	5	10
424	26S proteasome non-ATPase regulatory subunit 11 OS=Homo sapiens OX=9606 GN=PSMD11 PE=1 SV=3	O00231	0	0	2	4	6	5	4	5	6	3
425	UV excision repair protein RAD23 homolog B OS=Homo sapiens OX=9606 GN=RAD23B PE=1 SV=1	P54727	0	0	2	5	5	2	6	10	10	8
426	Membrane-associated progesterone receptor component 2 OS=Homo sapiens OX=9606 GN=PGRMC2 PE=1 SV=1	O15173	0	0	3	6	6	7	3	9	6	8
427	26S proteasome regulatory subunit 7 OS=Homo sapiens OX=9606 GN=PSMC2 PE=1 SV=3	P35998	0	0	2	4	6	10	4	5	7	5
428	Vesicle-associated membrane protein-associated protein A OS=Homo sapiens OX=9606 GN=VAPA PE=1 SV=3	Q9P0L0	0	0	3	9	6	7	3	6	4	5
429	Guanine deaminase OS=Homo sapiens OX=9606 GN=GDA PE=1 SV=1	Q9Y2T3	0	0	7	12	10	9	0	0	0	0
430	Small ribosomal subunit protein uS15 OS=Homo sapiens OX=9606 GN=RPS13 PE=1 SV=2	P62277	1	1	0	7	3	5	2	9	4	6
431	Small ribosomal subunit protein eS19 OS=Homo sapiens OX=9606 GN=RPS19 PE=1 SV=2	P39019	1	0	3	5	8	7	5	8	4	7
432	Acidic leucine-rich nuclear phosphoprotein 32 family member A OS=Homo sapiens OX=9606 GN=ANP32A PE=1 SV=1	P39687	0	1	3	8	3	4	1	10	5	8
433	Guanine nucleotide-binding protein G(o) subunit alpha OS=Homo sapiens OX=9606 GN=GNAO1 PE=1 SV=4	P09471	0	0	6	4	7	5	3	5	7	3
434	Cytoplasmic dynein 1 intermediate chain 2 OS=Homo sapiens OX=9606 GN=DYNC1I2 PE=1 SV=3	Q13409	0	0	4	4	3	3	7	6	7	5
435	Glutathione reductase, mitochondrial OS=Homo sapiens OX=9606 GN=GSR PE=1 SV=2	P00390	0	0	4	5	5	2	4	6	9	4
436	116 kDa U5 small nuclear ribonucleoprotein component OS=Homo sapiens OX=9606 GN=EFTUD2 PE=1 SV=1	Q15029	0	0	2	4	3	5	5	6	9	4
437	26S proteasome regulatory subunit 6B OS=Homo sapiens OX=9606 GN=PSMC4 PE=1 SV=2	P43686	0	0	2	1	10	2	6	4	13	1
438	Superoxide dismutase [Mn], mitochondrial OS=Homo sapiens OX=9606 GN=SOD2 PE=1 SV=3	P04179	0	0	6	8	6	10	2	4	1	2
439	Apolipoprotein A-I OS=Homo sapiens OX=9606 GN=APOA1 PE=1 SV=1	P02647	4	3	5	10	6	6	1	0	1	2
440	26S proteasome regulatory subunit 8 OS=Homo sapiens OX=9606 GN=PSMC5 PE=1 SV=1	P62195	1	0	3	5	5	7	3	7	9	5
441	Nuclear mitotic apparatus protein 1 OS=Homo sapiens OX=9606 GN=NUMA1 PE=1 SV=2	Q14980	0	0	1	7	3	4	1	12	3	9
442	Ras-related protein Rab-7a OS=Homo sapiens OX=9606 GN=RAB7A PE=1 SV=1	P51149	0	0	5	7	8	9	4	7	3	5
443	Nucleobindin-1 OS=Homo sapiens OX=9606 GN=NUCB1 PE=1 SV=4	Q02818	0	0	7	8	8	5	4	6	5	1
444	Threonine--tRNA ligase 1, cytoplasmic OS=Homo sapiens OX=9606 GN=TARS1 PE=1 SV=3	P26639	0	0	3	1	7	8	5	6	6	4
445	Plastin-1 OS=Homo sapiens OX=9606 GN=PLS1 PE=1 SV=2	Q14651	0	0	3	2	7	4	6	11	10	2
446	Eukaryotic translation initiation factor 4 gamma 1 OS=Homo sapiens OX=9606 GN=EIF4G1 PE=1 SV=4	Q04637	0	0	0	2	5	4	3	8	7	8
447	Bifunctional 3'-phosphoadenosine 5'-phosphosulfate synthase 2 OS=Homo sapiens OX=9606 GN=PAPSS2 PE=1 SV=2	O95340	0	0	1	6	10	4	0	0	3	0
448	Cell cycle and apoptosis regulator protein 2 OS=Homo sapiens OX=9606 GN=CCAR2 PE=1 SV=2	Q8N163	0	0	2	1	4	2	7	8	11	4
449	Calcium-dependent secretion activator 1 OS=Homo sapiens OX=9606 GN=CADPS PE=1 SV=3	Q9ULU8	0	0	0	7	6	4	5	5	7	3
450	Ferritin light chain OS=Homo sapiens OX=9606 GN=FTL PE=1 SV=2	P02792	0	0	12	10	8	6	0	0	0	3
451	Collagen alpha-2(VI) chain OS=Homo sapiens OX=9606 GN=COL6A2 PE=1 SV=4	P12110	0	0	6	12	14	11	0	0	0	0
452	Serine/arginine-rich splicing factor 1 OS=Homo sapiens OX=9606 GN=SRSF1 PE=1 SV=2	Q07955	6	5	1	3	3	2	2	6	5	5
453	D-3-phosphoglycerate dehydrogenase OS=Homo sapiens OX=9606 GN=PHGDH PE=1 SV=4	O43175	0	0	3	2	5	3	7	9	9	6
454	Small ribosomal subunit protein uS5 OS=Homo sapiens OX=9606 GN=RPS2 PE=1 SV=2	P15880	0	0	1	8	7	6	5	5	6	4
455	Elongation factor 1-delta OS=Homo sapiens OX=9606 GN=EEF1D PE=1 SV=5	P29692	0	0	7	6	5	7	6	5	6	5
456	Eukaryotic translation initiation factor 5A-1 OS=Homo sapiens OX=9606 GN=EIF5A PE=1 SV=2	P63241	0	0	3	9	5	5	3	7	6	4
457	DNA replication licensing factor MCM6 OS=Homo sapiens OX=9606 GN=MCM6 PE=1 SV=1	Q14566	0	0	0	0	0	0	8	11	14	9
458	Small ribosomal subunit protein uS9 OS=Homo sapiens OX=9606 GN=RPS16 PE=1 SV=2	P62249	1	0	3	5	7	9	4	6	4	5
459	V-type proton ATPase subunit H OS=Homo sapiens OX=9606 GN=ATP6V1H PE=1 SV=1	Q9UI12	0	0	0	5	5	5	3	4	2	5
460	Proteasome activator complex subunit 2 OS=Homo sapiens OX=9606 GN=PSME2 PE=1 SV=4	Q9UL46	0	0	5	6	7	7	5	7	5	2
461	Glutathione S-transferase Mu 3 OS=Homo sapiens OX=9606 GN=GSTM3 PE=1 SV=3	P21266	0	0	4	3	6	3	6	3	7	4
462	Protein canopy homolog 2 OS=Homo sapiens OX=9606 GN=CNPY2 PE=1 SV=1	Q9Y2B0	0	0	5	9	7	8	2	6	3	5
463	Reticulocalbin-1 OS=Homo sapiens OX=9606 GN=RCN1 PE=1 SV=1	Q15293	0	0	4	6	5	6	2	3	4	2
464	Transmembrane emp24 domain-containing protein 10 OS=Homo sapiens OX=9606 GN=TMED10 PE=1 SV=2	P49755	0	0	3	7	9	7	1	5	2	1
465	F-actin-capping protein subunit alpha-1 OS=Homo sapiens OX=9606 GN=CAPZA1 PE=1 SV=3	P52907	0	0	0	4	6	5	3	4	5	4
466	Electron transfer flavoprotein subunit alpha, mitochondrial OS=Homo sapiens OX=9606 GN=ETFA PE=1 SV=1	P13804	0	0	6	9	13	8	0	0	0	0
467	Ras-related protein Rab-8A OS=Homo sapiens OX=9606 GN=RAB8A PE=1 SV=1	P61006	0	0	0	0	7	0	3	6	0	0
468	Sorbitol dehydrogenase OS=Homo sapiens OX=9606 GN=SORD PE=1 SV=4	Q00796	1	1	1	3	2	2	7	6	8	6
469	Nucleosome assembly protein 1-like 1 OS=Homo sapiens OX=9606 GN=NAP1L1 PE=1 SV=1	P55209	2	0	4	4	8	2	6	5	6	5
470	Large ribosomal subunit protein eL19 OS=Homo sapiens OX=9606 GN=RPL19 PE=1 SV=1	P84098	3	3	4	2	5	3	2	3	2	3
471	RNA transcription, translation and transport factor protein OS=Homo sapiens OX=9606 GN=RTRAF PE=1 SV=1	Q9Y224	0	0	5	6	5	8	3	6	6	5
472	RNA-splicing ligase RtcB homolog OS=Homo sapiens OX=9606 GN=RTCB PE=1 SV=1	Q9Y3I0	0	0	5	5	6	7	4	5	5	4
473	Complement component 1 Q subcomponent-binding protein, mitochondrial OS=Homo sapiens OX=9606 GN=C1QBP PE=1 SV=1	Q07021	0	0	3	12	6	7	2	5	3	3
474	Ras-related protein Rab-11B OS=Homo sapiens OX=9606 GN=RAB11B PE=1 SV=4	Q15907	0	0	3	7	8	7	1	3	5	4
475	Prenylcysteine oxidase 1 OS=Homo sapiens OX=9606 GN=PCYOX1 PE=1 SV=3	Q9UHG3	0	0	3	4	8	8	2	4	8	3
476	TAR DNA-binding protein 43 OS=Homo sapiens OX=9606 GN=TARDBP PE=1 SV=1	Q13148	0	0	1	4	6	5	6	10	7	6
477	Heterogeneous nuclear ribonucleoprotein F OS=Homo sapiens OX=9606 GN=HNRNPF PE=1 SV=3	P52597	0	0	2	6	4	6	5	7	6	8
478	Methanethiol oxidase OS=Homo sapiens OX=9606 GN=SELENBP1 PE=1 SV=2	Q13228	0	0	1	0	3	0	9	8	13	6
479	Integrin beta-1 OS=Homo sapiens OX=9606 GN=ITGB1 PE=1 SV=2	P05556	2	0	5	9	10	5	2	3	3	2
480	Catenin alpha-1 OS=Homo sapiens OX=9606 GN=CTNNA1 PE=1 SV=1	P35221	0	0	2	2	5	4	2	5	6	3
481	UMP-CMP kinase OS=Homo sapiens OX=9606 GN=CMPK1 PE=1 SV=3	P30085	0	0	3	7	6	6	3	6	5	5
482	Protein NDRG1 OS=Homo sapiens OX=9606 GN=NDRG1 PE=1 SV=1	Q92597	0	0	2	6	4	5	3	7	10	5
483	Protein transport protein Sec24C OS=Homo sapiens OX=9606 GN=SEC24C PE=1 SV=3	P53992	0	0	1	6	4	5	4	6	6	4
484	Transcription intermediary factor 1-beta OS=Homo sapiens OX=9606 GN=TRIM28 PE=1 SV=5	Q13263	0	0	3	3	7	1	6	6	9	5
485	Protein transport protein Sec23A OS=Homo sapiens OX=9606 GN=SEC23A PE=1 SV=2	Q15436	0	0	0	0	0	0	0	0	6	0
486	Small ribosomal subunit protein eS10 OS=Homo sapiens OX=9606 GN=RPS10 PE=1 SV=1	P46783	1	1	3	6	4	8	4	5	4	4
487	Acidic leucine-rich nuclear phosphoprotein 32 family member B OS=Homo sapiens OX=9606 GN=ANP32B PE=1 SV=1	Q92688	1	0	1	5	2	3	3	7	5	11
488	Glutamine--fructose-6-phosphate aminotransferase [isomerizing] 1 OS=Homo sapiens OX=9606 GN=GFPT1 PE=1 SV=3	Q06210	0	0	4	4	8	8	3	7	4	3
489	Septin-2 OS=Homo sapiens OX=9606 GN=SEPTIN2 PE=1 SV=1	Q15019	0	0	4	4	10	3	3	4	5	3
490	Glycogen phosphorylase, brain form OS=Homo sapiens OX=9606 GN=PYGB PE=1 SV=5	P11216	0	0	2	2	8	5	5	6	9	1
491	Aflatoxin B1 aldehyde reductase member 2 OS=Homo sapiens OX=9606 GN=AKR7A2 PE=1 SV=3	O43488	0	0	6	8	8	8	1	5	1	2
492	3-hydroxyisobutyryl-CoA hydrolase, mitochondrial OS=Homo sapiens OX=9606 GN=HIBCH PE=1 SV=2	Q6NVY1	0	0	5	7	12	7	2	1	4	2
493	Stalled ribosome sensor GCN1 OS=Homo sapiens OX=9606 GN=GCN1 PE=1 SV=7	Q92616	0	0	0	1	0	1	2	9	3	3
494	Serpin H1 OS=Homo sapiens OX=9606 GN=SERPINH1 PE=1 SV=2	P50454	0	0	6	7	14	11	0	0	1	0
495	Amine oxidase [flavin-containing] B OS=Homo sapiens OX=9606 GN=MAOB PE=1 SV=3	P27338	0	0	7	8	11	8	0	0	0	0
496	Large ribosomal subunit protein uL1 OS=Homo sapiens OX=9606 GN=RPL10A PE=1 SV=2	P62906	1	2	2	6	4	6	3	6	4	3
497	DDRGK domain-containing protein 1 OS=Homo sapiens OX=9606 GN=DDRGK1 PE=1 SV=2	Q96HY6	0	0	2	5	7	5	4	5	7	6
498	Peroxisomal multifunctional enzyme type 2 OS=Homo sapiens OX=9606 GN=HSD17B4 PE=1 SV=3	P51659	0	0	1	3	5	4	6	6	6	4
499	Lysosome-associated membrane glycoprotein 1 OS=Homo sapiens OX=9606 GN=LAMP1 PE=1 SV=3	P11279	0	0	4	5	7	7	3	6	5	3
500	von Willebrand factor A domain-containing protein 5B2 OS=Homo sapiens OX=9606 GN=VWA5B2 PE=2 SV=3	Q8N398	0	0	1	3	4	4	5	7	4	8
501	Importin-5 OS=Homo sapiens OX=9606 GN=IPO5 PE=1 SV=4	O00410	0	0	2	4	4	2	7	5	11	4
502	Heterogeneous nuclear ribonucleoprotein A/B OS=Homo sapiens OX=9606 GN=HNRNPAB PE=1 SV=2	Q99729	0	0	2	4	5	3	5	9	7	8
503	Dipeptidyl peptidase 3 OS=Homo sapiens OX=9606 GN=DPP3 PE=1 SV=2	Q9NY33	0	0	2	0	3	2	3	5	7	3
504	Copine-3 OS=Homo sapiens OX=9606 GN=CPNE3 PE=1 SV=1	O75131	0	2	3	5	5	4	2	4	6	4
505	Periplakin OS=Homo sapiens OX=9606 GN=PPL PE=1 SV=4	O60437	0	0	2	7	5	7	3	7	3	3
506	Guanine nucleotide-binding protein G(i) subunit alpha-2 OS=Homo sapiens OX=9606 GN=GNAI2 PE=1 SV=3	P04899	0	0	4	2	5	5	4	6	6	2
507	Lysosome membrane protein 2 OS=Homo sapiens OX=9606 GN=SCARB2 PE=1 SV=2	Q14108	0	0	4	8	7	6	2	4	2	4
508	DNA replication licensing factor MCM2 OS=Homo sapiens OX=9606 GN=MCM2 PE=1 SV=4	P49736	0	0	0	0	0	0	8	14	13	7
509	Alpha-internexin OS=Homo sapiens OX=9606 GN=INA PE=1 SV=2	Q16352	0	0	6	8	8	7	0	0	0	0
510	Neuronal pentraxin-2 OS=Homo sapiens OX=9606 GN=NPTX2 PE=1 SV=2	P47972	1	1	3	2	5	1	1	1	5	3
511	Nucleoprotein TPR OS=Homo sapiens OX=9606 GN=TPR PE=1 SV=3	P12270	0	0	4	3	3	4	2	5	3	2
512	Non-histone chromosomal protein HMG-17 OS=Homo sapiens OX=9606 GN=HMGN2 PE=1 SV=3	P05204	0	1	3	4	3	2	1	8	3	9
513	Large ribosomal subunit protein uL18 OS=Homo sapiens OX=9606 GN=RPL5 PE=1 SV=3	P46777	0	0	1	2	5	0	4	3	7	4
514	Pyruvate dehydrogenase E1 component subunit alpha, somatic form, mitochondrial OS=Homo sapiens OX=9606 GN=PDHA1 PE=1 SV=3	P08559	0	0	2	1	8	3	2	6	5	4
515	PRA1 family protein 3 OS=Homo sapiens OX=9606 GN=ARL6IP5 PE=1 SV=1	O75915	0	0	2	5	5	4	2	4	3	2
516	ADP-ribosylation factor 4 OS=Homo sapiens OX=9606 GN=ARF4 PE=1 SV=3	P18085	0	0	3	5	5	6	2	4	5	3
517	Ornithine aminotransferase, mitochondrial OS=Homo sapiens OX=9606 GN=OAT PE=1 SV=1	P04181	0	0	5	5	8	5	2	1	5	3
518	Stathmin OS=Homo sapiens OX=9606 GN=STMN1 PE=1 SV=3	P16949	0	0	0	3	0	1	5	10	5	13
519	2-oxoglutarate dehydrogenase-like, mitochondrial OS=Homo sapiens OX=9606 GN=OGDHL PE=1 SV=3	Q9ULD0	0	0	0	2	3	7	0	0	0	0
520	Epithelial cell adhesion molecule OS=Homo sapiens OX=9606 GN=EPCAM PE=1 SV=2	P16422	4	2	1	4	6	3	4	5	4	3
521	DNA damage-binding protein 1 OS=Homo sapiens OX=9606 GN=DDB1 PE=1 SV=1	Q16531	0	0	3	1	4	0	3	4	6	0
522	Reticulon-1 OS=Homo sapiens OX=9606 GN=RTN1 PE=1 SV=1	Q16799	0	0	2	3	7	5	3	2	5	3
523	5'-3' exonuclease PLD3 OS=Homo sapiens OX=9606 GN=PLD3 PE=1 SV=1	Q8IV08	0	0	5	6	6	2	4	3	5	4
524	Calcium/calmodulin-dependent protein kinase type II subunit delta OS=Homo sapiens OX=9606 GN=CAMK2D PE=1 SV=3	Q13557	0	0	2	6	6	2	4	2	6	4
525	Septin-11 OS=Homo sapiens OX=9606 GN=SEPTIN11 PE=1 SV=3	Q9NVA2	0	0	3	2	6	5	5	5	7	4
526	Dihydrolipoyllysine-residue acetyltransferase component of pyruvate dehydrogenase complex, mitochondrial OS=Homo sapiens OX=9606 GN=DLAT PE=1 SV=3	P10515	0	0	6	6	11	4	1	1	1	2
527	26S proteasome regulatory subunit 4 OS=Homo sapiens OX=9606 GN=PSMC1 PE=1 SV=1	P62191	0	0	0	5	5	4	3	7	5	4
528	Aminopeptidase B OS=Homo sapiens OX=9606 GN=RNPEP PE=1 SV=2	Q9H4A4	0	0	1	0	5	1	5	6	10	5
529	Prosaposin OS=Homo sapiens OX=9606 GN=PSAP PE=1 SV=2	P07602	0	0	4	6	4	4	0	1	0	0
530	DNA replication licensing factor MCM4 OS=Homo sapiens OX=9606 GN=MCM4 PE=1 SV=5	P33991	1	0	0	0	0	0	9	10	11	7
531	Cadherin-17 OS=Homo sapiens OX=9606 GN=CDH17 PE=1 SV=3	Q12864	0	0	0	0	0	0	9	7	12	5
532	Antithrombin-III OS=Homo sapiens OX=9606 GN=SERPINC1 PE=1 SV=1	P01008	4	4	0	1	0	0	0	0	0	0
533	Heterochromatin protein 1-binding protein 3 OS=Homo sapiens OX=9606 GN=HP1BP3 PE=1 SV=1	Q5SSJ5	4	7	1	5	7	3	0	4	2	4
534	Serpin B6 OS=Homo sapiens OX=9606 GN=SERPINB6 PE=1 SV=3	P35237	0	0	3	8	6	7	2	4	2	4
535	V-type proton ATPase subunit C 1 OS=Homo sapiens OX=9606 GN=ATP6V1C1 PE=1 SV=4	P21283	0	0	4	3	6	4	2	5	4	2
536	Band 4.1-like protein 3 OS=Homo sapiens OX=9606 GN=EPB41L3 PE=1 SV=2	Q9Y2J2	0	0	2	6	3	6	3	7	4	7
537	cAMP-dependent protein kinase type II-alpha regulatory subunit OS=Homo sapiens OX=9606 GN=PRKAR2A PE=1 SV=2	P13861	0	0	4	1	8	2	5	3	6	2
538	Peptidyl-prolyl cis-trans isomerase FKBP2 OS=Homo sapiens OX=9606 GN=FKBP2 PE=1 SV=2	P26885	0	0	4	7	5	4	1	2	1	2
539	Protein ERGIC-53 OS=Homo sapiens OX=9606 GN=LMAN1 PE=1 SV=2	P49257	0	0	4	7	11	5	2	1	2	1
540	Dynamin-1 OS=Homo sapiens OX=9606 GN=DNM1 PE=1 SV=2	Q05193	0	0	1	0	1	0	2	5	7	3
541	RNA-binding protein 14 OS=Homo sapiens OX=9606 GN=RBM14 PE=1 SV=2	Q96PK6	0	0	0	1	2	2	5	8	7	11
542	U5 small nuclear ribonucleoprotein 200 kDa helicase OS=Homo sapiens OX=9606 GN=SNRNP200 PE=1 SV=2	O75643	0	0	0	1	2	1	6	7	8	5
543	Major vault protein OS=Homo sapiens OX=9606 GN=MVP PE=1 SV=4	Q14764	0	0	4	10	7	7	0	0	0	0
544	Protein SET OS=Homo sapiens OX=9606 GN=SET PE=1 SV=3	Q01105	3	3	3	4	3	2	3	4	6	7
545	Eukaryotic translation initiation factor 3 subunit A OS=Homo sapiens OX=9606 GN=EIF3A PE=1 SV=1	Q14152	1	0	1	2	5	5	3	3	1	1
546	Proteasome subunit alpha type-7 OS=Homo sapiens OX=9606 GN=PSMA7 PE=1 SV=1	O14818	0	0	2	3	6	3	1	3	7	2
547	ELAV-like protein 1 OS=Homo sapiens OX=9606 GN=ELAVL1 PE=1 SV=2	Q15717	0	0	2	3	2	3	3	5	6	4
548	Acid ceramidase OS=Homo sapiens OX=9606 GN=ASAH1 PE=1 SV=5	Q13510	0	0	4	4	8	5	4	3	5	3
549	Adenylate kinase isoenzyme 1 OS=Homo sapiens OX=9606 GN=AK1 PE=1 SV=3	P00568	0	0	3	5	6	6	2	4	2	2
550	Triokinase/FMN cyclase OS=Homo sapiens OX=9606 GN=TKFC PE=1 SV=2	Q3LXA3	0	0	2	3	7	5	4	4	3	4
551	Serine hydroxymethyltransferase, mitochondrial OS=Homo sapiens OX=9606 GN=SHMT2 PE=1 SV=3	P34897	0	0	3	1	2	2	6	8	11	3
552	Septin-9 OS=Homo sapiens OX=9606 GN=SEPTIN9 PE=1 SV=2	Q9UHD8	0	0	1	0	4	2	5	7	5	5
553	HLA class I histocompatibility antigen, A alpha chain OS=Homo sapiens OX=9606 GN=HLA-A PE=1 SV=2	P04439	0	0	2	9	8	10	0	0	1	1
554	Succinate dehydrogenase [ubiquinone] iron-sulfur subunit, mitochondrial OS=Homo sapiens OX=9606 GN=SDHB PE=1 SV=3	P21912	0	0	3	5	6	4	2	4	3	2
555	Protein S100-A11 OS=Homo sapiens OX=9606 GN=S100A11 PE=1 SV=2	P31949	0	0	3	2	5	4	3	6	4	6
556	Mesencephalic astrocyte-derived neurotrophic factor OS=Homo sapiens OX=9606 GN=MANF PE=1 SV=3	P55145	0	0	2	3	3	2	2	8	3	7
557	N-acetylglucosamine-6-sulfatase OS=Homo sapiens OX=9606 GN=GNS PE=1 SV=3	P15586	0	0	4	3	5	3	5	4	6	3
558	Proteasome subunit alpha type-1 OS=Homo sapiens OX=9606 GN=PSMA1 PE=1 SV=1	P25786	0	0	2	4	1	2	1	5	3	2
559	S-formylglutathione hydrolase OS=Homo sapiens OX=9606 GN=ESD PE=1 SV=2	P10768	0	0	1	3	6	4	4	3	4	3
560	NADH dehydrogenase [ubiquinone] iron-sulfur protein 3, mitochondrial OS=Homo sapiens OX=9606 GN=NDUFS3 PE=1 SV=1	O75489	0	0	1	5	8	7	2	5	5	4
561	Transmembrane emp24 domain-containing protein 4 OS=Homo sapiens OX=9606 GN=TMED4 PE=1 SV=1	Q7Z7H5	0	0	1	4	6	7	1	3	1	2
562	RNA-binding protein Raly OS=Homo sapiens OX=9606 GN=RALY PE=1 SV=1	Q9UKM9	0	0	0	1	1	2	5	7	10	4
563	Cytochrome c1, heme protein, mitochondrial OS=Homo sapiens OX=9606 GN=CYC1 PE=1 SV=3	P08574	0	0	2	3	5	4	3	4	3	3
564	Sodium/potassium-transporting ATPase subunit beta-1 OS=Homo sapiens OX=9606 GN=ATP1B1 PE=1 SV=1	P05026	0	0	5	5	5	4	2	3	3	3
565	PI-PLC X domain-containing protein 3 OS=Homo sapiens OX=9606 GN=PLCXD3 PE=1 SV=2	Q63HM9	0	0	3	3	3	2	4	8	6	5
566	Arylsulfatase A OS=Homo sapiens OX=9606 GN=ARSA PE=1 SV=3	P15289	0	0	2	8	5	7	3	3	4	4
567	Transportin-1 OS=Homo sapiens OX=9606 GN=TNPO1 PE=1 SV=2	Q92973	0	0	2	2	6	3	6	3	6	6
568	Bifunctional purine biosynthesis protein ATIC OS=Homo sapiens OX=9606 GN=ATIC PE=1 SV=3	P31939	0	0	1	1	3	3	6	6	8	3
569	Ubiquitin-conjugating enzyme E2 N OS=Homo sapiens OX=9606 GN=UBE2N PE=1 SV=1	P61088	0	0	4	5	5	3	4	4	4	2
570	Myristoylated alanine-rich C-kinase substrate OS=Homo sapiens OX=9606 GN=MARCKS PE=1 SV=4	P29966	0	0	1	1	4	3	3	3	5	8
571	Drebrin-like protein OS=Homo sapiens OX=9606 GN=DBNL PE=1 SV=1	Q9UJU6	0	0	1	1	2	2	3	6	10	3
572	Serine/threonine-protein phosphatase 2A 55 kDa regulatory subunit B alpha isoform OS=Homo sapiens OX=9606 GN=PPP2R2A PE=1 SV=1	P63151	0	0	3	2	4	0	4	6	6	2
573	KH domain-containing, RNA-binding, signal transduction-associated protein 1 OS=Homo sapiens OX=9606 GN=KHDRBS1 PE=1 SV=1	Q07666	0	0	0	3	6	1	5	4	5	4
574	Junction plakoglobin OS=Homo sapiens OX=9606 GN=JUP PE=1 SV=3	P14923	0	0	0	4	3	3	2	3	3	4
575	Dynamin-like GTPase OPA1, mitochondrial OS=Homo sapiens OX=9606 GN=OPA1 PE=1 SV=3	O60313	0	0	6	9	8	9	0	1	0	0
576	Small ribosomal subunit protein eS25 OS=Homo sapiens OX=9606 GN=RPS25 PE=1 SV=1	P62851	0	0	2	7	4	4	3	6	2	7
577	Peroxiredoxin-like 2A OS=Homo sapiens OX=9606 GN=PRXL2A PE=1 SV=3	Q9BRX8	0	0	2	4	2	3	4	8	6	6
578	Isocitrate dehydrogenase [NAD] subunit alpha, mitochondrial OS=Homo sapiens OX=9606 GN=IDH3A PE=1 SV=1	P50213	0	0	5	5	5	5	4	2	3	3
579	Tricarboxylate transport protein, mitochondrial OS=Homo sapiens OX=9606 GN=SLC25A1 PE=1 SV=2	P53007	0	0	1	4	5	1	4	3	3	2
580	Ubiquitin thioesterase OTUB1 OS=Homo sapiens OX=9606 GN=OTUB1 PE=1 SV=2	Q96FW1	0	0	1	3	4	2	6	5	7	2
581	Leucine-rich repeat-containing protein 47 OS=Homo sapiens OX=9606 GN=LRRC47 PE=1 SV=1	Q8N1G4	0	0	1	2	4	2	4	3	7	2
582	Cytochrome b-c1 complex subunit Rieske, mitochondrial OS=Homo sapiens OX=9606 GN=UQCRFS1 PE=1 SV=2	P47985	0	0	4	5	4	5	1	3	3	1
583	Succinate--CoA ligase [ADP/GDP-forming] subunit alpha, mitochondrial OS=Homo sapiens OX=9606 GN=SUCLG1 PE=1 SV=4	P53597	0	0	0	6	7	6	5	2	3	1
584	Splicing factor 3B subunit 1 OS=Homo sapiens OX=9606 GN=SF3B1 PE=1 SV=3	O75533	0	0	1	0	3	3	5	10	4	3
585	Inorganic pyrophosphatase OS=Homo sapiens OX=9606 GN=PPA1 PE=1 SV=2	Q15181	0	0	6	3	7	7	0	2	4	1
586	Ras-related protein Rab-6A OS=Homo sapiens OX=9606 GN=RAB6A PE=1 SV=3	P20340	0	0	0	4	6	6	5	4	5	3
587	Nucleoside diphosphate kinase A OS=Homo sapiens OX=9606 GN=NME1 PE=1 SV=1	P15531	0	0	0	5	4	7	0	0	0	0
588	Proteasome subunit alpha type-6 OS=Homo sapiens OX=9606 GN=PSMA6 PE=1 SV=1	P60900	1	0	2	4	5	3	3	7	5	2
589	Methionine--tRNA ligase, cytoplasmic OS=Homo sapiens OX=9606 GN=MARS1 PE=1 SV=2	P56192	0	0	1	2	5	2	4	3	4	5
590	Putative protein-lysine deacylase ABHD14B OS=Homo sapiens OX=9606 GN=ABHD14B PE=1 SV=1	Q96IU4	0	0	1	4	7	2	3	7	5	2
591	Actin-related protein 2/3 complex subunit 2 OS=Homo sapiens OX=9606 GN=ARPC2 PE=1 SV=1	O15144	0	0	1	2	6	3	3	4	7	1
592	Inositol-3-phosphate synthase 1 OS=Homo sapiens OX=9606 GN=ISYNA1 PE=1 SV=1	Q9NPH2	0	0	3	1	3	2	4	2	4	4
593	Alpha-ketoglutarate-dependent dioxygenase FTO OS=Homo sapiens OX=9606 GN=FTO PE=1 SV=3	Q9C0B1	0	0	4	0	5	2	3	4	6	2
594	Prostaglandin E synthase 3 OS=Homo sapiens OX=9606 GN=PTGES3 PE=1 SV=1	Q15185	0	0	0	3	1	2	2	5	6	5
595	Tryptophan--tRNA ligase, cytoplasmic OS=Homo sapiens OX=9606 GN=WARS1 PE=1 SV=2	P23381	0	0	4	5	5	1	5	3	6	1
596	Small ribosomal subunit protein uS10 OS=Homo sapiens OX=9606 GN=RPS20 PE=1 SV=1	P60866	0	0	0	4	3	5	3	4	3	3
597	Calmodulin-1 OS=Homo sapiens OX=9606 GN=CALM1 PE=1 SV=1	P0DP23	0	0	2	5	2	2	0	2	1	1
598	Wolframin OS=Homo sapiens OX=9606 GN=WFS1 PE=1 SV=2	O76024	0	0	0	3	1	3	3	6	5	6
599	Polyadenylate-binding protein 4 OS=Homo sapiens OX=9606 GN=PABPC4 PE=1 SV=1	Q13310	0	0	0	3	5	0	4	4	6	4
600	Estradiol 17-beta-dehydrogenase 11 OS=Homo sapiens OX=9606 GN=HSD17B11 PE=1 SV=4	Q8NBQ5	0	0	0	0	0	0	6	9	7	8
601	Alpha-2-macroglobulin OS=Homo sapiens OX=9606 GN=A2M PE=1 SV=3	P01023	13	14	0	0	0	0	0	0	0	0
602	Large ribosomal subunit protein P1 OS=Homo sapiens OX=9606 GN=RPLP1 PE=1 SV=1	P05386	2	1	3	4	4	3	2	5	2	2
603	Programmed cell death protein 5 OS=Homo sapiens OX=9606 GN=PDCD5 PE=1 SV=3	O14737	1	1	2	0	1	1	3	2	2	4
604	Tyrosine--tRNA ligase, cytoplasmic OS=Homo sapiens OX=9606 GN=YARS1 PE=1 SV=4	P54577	2	1	1	3	4	4	3	3	1	1
605	Lysine--tRNA ligase OS=Homo sapiens OX=9606 GN=KARS1 PE=1 SV=3	Q15046	0	0	2	4	6	3	5	2	3	2
606	Tissue alpha-L-fucosidase OS=Homo sapiens OX=9606 GN=FUCA1 PE=1 SV=4	P04066	0	0	4	3	5	3	2	3	3	2
607	26S proteasome non-ATPase regulatory subunit 12 OS=Homo sapiens OX=9606 GN=PSMD12 PE=1 SV=3	O00232	0	0	2	4	4	2	3	2	3	2
608	Cytochrome c oxidase subunit 2 OS=Homo sapiens OX=9606 GN=MT-CO2 PE=1 SV=1	P00403	0	0	2	4	4	4	1	1	1	2
609	Microtubule-associated protein 4 OS=Homo sapiens OX=9606 GN=MAP4 PE=1 SV=3	P27816	0	0	2	7	6	4	1	3	2	3
610	Large ribosomal subunit protein eL30 OS=Homo sapiens OX=9606 GN=RPL30 PE=1 SV=2	P62888	0	0	1	1	4	3	4	4	4	2
611	Vigilin OS=Homo sapiens OX=9606 GN=HDLBP PE=1 SV=3	Q00341	0	0	1	6	4	3	1	2	3	1
612	Proliferation-associated protein 2G4 OS=Homo sapiens OX=9606 GN=PA2G4 PE=1 SV=3	Q9UQ80	0	0	3	2	4	1	5	5	6	4
613	Very-long-chain (3R)-3-hydroxyacyl-CoA dehydratase 3 OS=Homo sapiens OX=9606 GN=HACD3 PE=1 SV=2	Q9P035	0	0	1	5	2	5	2	6	6	3
614	DnaJ homolog subfamily A member 1 OS=Homo sapiens OX=9606 GN=DNAJA1 PE=1 SV=2	P31689	0	1	0	1	2	1	3	5	7	3
615	Amine oxidase [flavin-containing] A OS=Homo sapiens OX=9606 GN=MAOA PE=1 SV=1	P21397	0	0	2	6	8	5	2	0	2	0
616	Charged multivesicular body protein 4b OS=Homo sapiens OX=9606 GN=CHMP4B PE=1 SV=1	Q9H444	0	0	0	1	4	2	5	2	5	6
617	Mitogen-activated protein kinase 1 OS=Homo sapiens OX=9606 GN=MAPK1 PE=1 SV=3	P28482	0	0	0	2	2	2	3	7	4	3
618	Electron transfer flavoprotein subunit beta OS=Homo sapiens OX=9606 GN=ETFB PE=1 SV=3	P38117	0	0	5	9	11	8	0	0	0	0
619	Alpha-methylacyl-CoA racemase OS=Homo sapiens OX=9606 GN=AMACR PE=1 SV=2	Q9UHK6	0	0	0	0	0	0	5	7	10	6
620	Annexin A1 OS=Homo sapiens OX=9606 GN=ANXA1 PE=1 SV=2	P04083	0	0	2	10	6	13	0	0	0	0
621	Eukaryotic translation initiation factor 3 subunit C OS=Homo sapiens OX=9606 GN=EIF3C PE=1 SV=1	Q99613	4	1	1	6	6	3	0	3	3	1
622	Renin receptor OS=Homo sapiens OX=9606 GN=ATP6AP2 PE=1 SV=2	O75787	11	6	0	1	1	0	1	2	2	2
623	26S proteasome regulatory subunit 10B OS=Homo sapiens OX=9606 GN=PSMC6 PE=1 SV=1	P62333	0	0	2	4	4	2	2	7	2	3
624	Lactoylglutathione lyase OS=Homo sapiens OX=9606 GN=GLO1 PE=1 SV=4	Q04760	0	0	1	2	4	1	2	4	4	3
625	Catenin beta-1 OS=Homo sapiens OX=9606 GN=CTNNB1 PE=1 SV=1	P35222	0	0	0	1	2	2	1	1	5	1
626	Proteasome subunit beta type-1 OS=Homo sapiens OX=9606 GN=PSMB1 PE=1 SV=2	P20618	1	0	0	6	4	4	1	5	2	3
627	Alpha-soluble NSF attachment protein OS=Homo sapiens OX=9606 GN=NAPA PE=1 SV=3	P54920	0	0	1	6	6	7	2	3	1	2
628	Prothymosin alpha OS=Homo sapiens OX=9606 GN=PTMA PE=1 SV=2	P06454	0	0	2	8	2	1	3	5	7	4
629	Serine/threonine-protein phosphatase PP1-alpha catalytic subunit OS=Homo sapiens OX=9606 GN=PPP1CA PE=1 SV=1	P62136	0	0	0	4	3	2	4	7	6	2
630	Replication protein A 70 kDa DNA-binding subunit OS=Homo sapiens OX=9606 GN=RPA1 PE=1 SV=2	P27694	0	0	0	1	1	0	5	6	11	1
631	Nucleosome assembly protein 1-like 4 OS=Homo sapiens OX=9606 GN=NAP1L4 PE=1 SV=1	Q99733	1	1	1	3	3	4	4	4	3	5
632	Small ribosomal subunit protein eS8 OS=Homo sapiens OX=9606 GN=RPS8 PE=1 SV=2	P62241	1	0	0	2	4	4	1	5	1	6
633	Sialic acid synthase OS=Homo sapiens OX=9606 GN=NANS PE=1 SV=2	Q9NR45	0	0	5	4	5	4	2	3	2	2
634	Succinyl-CoA:3-ketoacid coenzyme A transferase 1, mitochondrial OS=Homo sapiens OX=9606 GN=OXCT1 PE=1 SV=1	P55809	0	0	2	1	9	4	2	2	2	3
635	Calpain-1 catalytic subunit OS=Homo sapiens OX=9606 GN=CAPN1 PE=1 SV=1	P07384	0	0	2	2	6	2	4	4	3	2
636	Coronin-1B OS=Homo sapiens OX=9606 GN=CORO1B PE=1 SV=1	Q9BR76	0	0	2	3	4	2	2	4	4	2
637	Hydroxymethylglutaryl-CoA lyase, mitochondrial OS=Homo sapiens OX=9606 GN=HMGCL PE=1 SV=2	P35914	0	0	1	2	2	0	1	4	5	0
638	Actin-related protein 2/3 complex subunit 4 OS=Homo sapiens OX=9606 GN=ARPC4 PE=1 SV=3	P59998	0	0	1	3	4	5	2	8	3	2
639	Isoleucine--tRNA ligase, cytoplasmic OS=Homo sapiens OX=9606 GN=IARS1 PE=1 SV=2	P41252	0	0	1	1	4	3	2	5	4	0
640	Eukaryotic translation initiation factor 4B OS=Homo sapiens OX=9606 GN=EIF4B PE=1 SV=2	P23588	0	0	0	3	4	2	1	3	4	5
641	Heterogeneous nuclear ribonucleoprotein U-like protein 2 OS=Homo sapiens OX=9606 GN=HNRNPUL2 PE=1 SV=1	Q1KMD3	0	0	0	0	4	1	5	3	3	2
642	Receptor-type tyrosine-protein phosphatase-like N OS=Homo sapiens OX=9606 GN=PTPRN PE=1 SV=1	Q16849	0	0	3	5	11	8	0	0	1	0
643	High mobility group protein B2 OS=Homo sapiens OX=9606 GN=HMGB2 PE=1 SV=2	P26583	0	0	0	3	0	0	0	6	2	6
644	Nuclear migration protein nudC OS=Homo sapiens OX=9606 GN=NUDC PE=1 SV=1	Q9Y266	0	0	1	3	2	1	2	2	4	6
645	Small COPII coat GTPase SAR1B OS=Homo sapiens OX=9606 GN=SAR1B PE=1 SV=1	Q9Y6B6	0	0	2	5	3	3	3	3	4	2
646	Bifunctional epoxide hydrolase 2 OS=Homo sapiens OX=9606 GN=EPHX2 PE=1 SV=2	P34913	0	0	2	2	4	3	2	3	2	2
647	Cysteine-rich protein 2 OS=Homo sapiens OX=9606 GN=CRIP2 PE=1 SV=1	P52943	0	0	3	3	5	2	3	3	2	3
648	Dynamin-3 OS=Homo sapiens OX=9606 GN=DNM3 PE=1 SV=4	Q9UQ16	0	0	1	2	1	1	2	3	5	1
649	Ferritin heavy chain OS=Homo sapiens OX=9606 GN=FTH1 PE=1 SV=2	P02794	0	0	4	4	2	3	0	1	1	1
650	ATP-dependent 6-phosphofructokinase, liver type OS=Homo sapiens OX=9606 GN=PFKL PE=1 SV=6	P17858	0	0	1	0	3	2	4	6	4	1
651	Tubulin-specific chaperone A OS=Homo sapiens OX=9606 GN=TBCA PE=1 SV=3	O75347	0	0	2	4	1	2	2	5	0	5
652	NSFL1 cofactor p47 OS=Homo sapiens OX=9606 GN=NSFL1C PE=1 SV=2	Q9UNZ2	0	0	0	1	2	0	4	4	7	5
653	Signal transducer and activator of transcription 1-alpha/beta OS=Homo sapiens OX=9606 GN=STAT1 PE=1 SV=2	P42224	0	0	0	0	1	0	8	9	8	2
654	Acetyl-CoA acetyltransferase, cytosolic OS=Homo sapiens OX=9606 GN=ACAT2 PE=1 SV=2	Q9BWD1	0	0	0	0	1	0	4	7	10	2
655	Insulin-like growth factor 2 mRNA-binding protein 3 OS=Homo sapiens OX=9606 GN=IGF2BP3 PE=1 SV=2	O00425	0	0	0	0	0	0	6	6	8	4
656	Proteasome subunit alpha type-5 OS=Homo sapiens OX=9606 GN=PSMA5 PE=1 SV=3	P28066	0	0	2	3	2	3	2	3	3	4
657	Platelet-activating factor acetylhydrolase IB subunit alpha2 OS=Homo sapiens OX=9606 GN=PAFAH1B2 PE=1 SV=1	P68402	0	0	4	4	5	4	2	3	3	3
658	Dynamin-1-like protein OS=Homo sapiens OX=9606 GN=DNM1L PE=1 SV=2	O00429	0	0	3	4	3	3	2	2	6	1
659	Ubiquitin carboxyl-terminal hydrolase 14 OS=Homo sapiens OX=9606 GN=USP14 PE=1 SV=3	P54578	0	0	1	1	2	2	4	5	4	2
660	Isoleucine--tRNA ligase, mitochondrial OS=Homo sapiens OX=9606 GN=IARS2 PE=1 SV=2	Q9NSE4	0	0	1	2	5	4	1	3	2	2
661	Histone H1.5 OS=Homo sapiens OX=9606 GN=H1-5 PE=1 SV=3	P16401	3	3	7	0	4	0	1	1	3	2
662	Unconventional myosin-Va OS=Homo sapiens OX=9606 GN=MYO5A PE=1 SV=2	Q9Y4I1	1	4	0	1	0	1	0	1	0	1
663	Glyoxalase domain-containing protein 4 OS=Homo sapiens OX=9606 GN=GLOD4 PE=1 SV=1	Q9HC38	0	0	3	5	1	1	1	4	4	6
664	Cytochrome c oxidase subunit 4 isoform 1, mitochondrial OS=Homo sapiens OX=9606 GN=COX4I1 PE=1 SV=1	P13073	0	0	3	7	6	6	1	2	1	0
665	UTP--glucose-1-phosphate uridylyltransferase OS=Homo sapiens OX=9606 GN=UGP2 PE=1 SV=5	Q16851	0	0	4	2	6	1	2	2	2	0
666	ATP synthase subunit d, mitochondrial OS=Homo sapiens OX=9606 GN=ATP5PD PE=1 SV=3	O75947	0	0	2	5	3	3	0	3	2	2
667	SUMO-activating enzyme subunit 2 OS=Homo sapiens OX=9606 GN=UBA2 PE=1 SV=2	Q9UBT2	0	0	0	2	3	1	5	3	4	3
668	RuvB-like 2 OS=Homo sapiens OX=9606 GN=RUVBL2 PE=1 SV=3	Q9Y230	0	0	2	0	7	2	3	7	4	4
669	DnaJ homolog subfamily B member 1 OS=Homo sapiens OX=9606 GN=DNAJB1 PE=1 SV=4	P25685	0	0	0	0	3	2	2	6	5	4
670	6-phosphofructo-2-kinase/fructose-2,6-bisphosphatase 2 OS=Homo sapiens OX=9606 GN=PFKFB2 PE=1 SV=2	O60825	0	0	3	5	8	4	0	2	3	0
671	Apolipoprotein A-IV OS=Homo sapiens OX=9606 GN=APOA4 PE=1 SV=4	P06727	3	2	1	6	10	6	0	0	0	0
672	Peptidyl-glycine alpha-amidating monooxygenase OS=Homo sapiens OX=9606 GN=PAM PE=1 SV=2	P19021	0	0	3	8	9	9	0	0	0	0
673	26S proteasome non-ATPase regulatory subunit 4 OS=Homo sapiens OX=9606 GN=PSMD4 PE=1 SV=1	P55036	0	1	2	4	2	3	1	4	3	2
674	Serine/arginine-rich splicing factor 3 OS=Homo sapiens OX=9606 GN=SRSF3 PE=1 SV=1	P84103	1	1	0	4	2	1	2	2	5	1
675	ATP synthase subunit delta, mitochondrial OS=Homo sapiens OX=9606 GN=ATP5F1D PE=1 SV=2	P30049	0	0	4	4	4	4	2	4	3	4
676	Beta-galactosidase OS=Homo sapiens OX=9606 GN=GLB1 PE=1 SV=2	P16278	0	0	2	3	4	3	3	4	4	2
677	Signal recognition particle subunit SRP68 OS=Homo sapiens OX=9606 GN=SRP68 PE=1 SV=2	Q9UHB9	0	0	2	3	6	2	2	3	6	1
678	V-type proton ATPase 116 kDa subunit a 1 OS=Homo sapiens OX=9606 GN=ATP6V0A1 PE=1 SV=3	Q93050	0	0	1	3	5	6	1	1	2	2
679	Dehydrogenase/reductase SDR family member 7 OS=Homo sapiens OX=9606 GN=DHRS7 PE=1 SV=1	Q9Y394	0	0	2	2	4	5	2	1	4	1
680	Saccharopine dehydrogenase-like oxidoreductase OS=Homo sapiens OX=9606 GN=SCCPDH PE=1 SV=1	Q8NBX0	0	0	1	3	3	3	3	4	3	3
681	Asparagine--tRNA ligase, cytoplasmic OS=Homo sapiens OX=9606 GN=NARS1 PE=1 SV=1	O43776	0	0	3	4	4	1	2	3	4	3
682	Small ribosomal subunit protein uS11 OS=Homo sapiens OX=9606 GN=RPS14 PE=1 SV=3	P62263	0	0	2	3	3	4	3	6	2	3
683	Elongation factor 1-beta OS=Homo sapiens OX=9606 GN=EEF1B2 PE=1 SV=3	P24534	0	0	4	3	3	2	1	2	2	1
684	Serine/threonine-protein kinase OSR1 OS=Homo sapiens OX=9606 GN=OXSR1 PE=1 SV=1	O95747	0	0	2	1	5	1	2	0	4	0
685	Lysosome-associated membrane glycoprotein 2 OS=Homo sapiens OX=9606 GN=LAMP2 PE=1 SV=2	P13473	0	0	6	3	5	1	3	1	3	1
686	Splicing factor 3B subunit 3 OS=Homo sapiens OX=9606 GN=SF3B3 PE=1 SV=4	Q15393	0	0	0	3	2	0	4	6	4	2
687	Plasma membrane calcium-transporting ATPase 1 OS=Homo sapiens OX=9606 GN=ATP2B1 PE=1 SV=4	P20020	0	0	0	1	2	1	4	2	6	3
688	Plastin-3 OS=Homo sapiens OX=9606 GN=PLS3 PE=1 SV=4	P13797	0	0	0	1	3	2	2	6	3	5
689	Voltage-dependent calcium channel subunit alpha-2/delta-1 OS=Homo sapiens OX=9606 GN=CACNA2D1 PE=1 SV=3	P54289	0	1	0	0	0	0	3	5	3	9
690	Guanine nucleotide-binding protein G(i) subunit alpha-1 OS=Homo sapiens OX=9606 GN=GNAI1 PE=1 SV=2	P63096	0	0	5	0	5	6	0	3	0	0
691	Activated RNA polymerase II transcriptional coactivator p15 OS=Homo sapiens OX=9606 GN=SUB1 PE=1 SV=3	P53999	0	1	0	3	2	3	1	5	3	4
692	Dual specificity mitogen-activated protein kinase kinase 1 OS=Homo sapiens OX=9606 GN=MAP2K1 PE=1 SV=2	Q02750	0	0	0	1	2	1	1	2	4	2
693	Cystatin-B OS=Homo sapiens OX=9606 GN=CSTB PE=1 SV=2	P04080	0	0	2	5	5	4	3	3	2	1
694	Ganglioside-induced differentiation-associated protein 1 OS=Homo sapiens OX=9606 GN=GDAP1 PE=1 SV=3	Q8TB36	0	0	2	2	4	3	3	3	3	2
695	Thioredoxin reductase 1, cytoplasmic OS=Homo sapiens OX=9606 GN=TXNRD1 PE=1 SV=3	Q16881	0	0	2	3	4	2	3	3	4	1
696	Proteasome subunit alpha type-2 OS=Homo sapiens OX=9606 GN=PSMA2 PE=1 SV=2	P25787	0	0	2	4	2	1	2	5	3	1
697	Syntaxin-1A OS=Homo sapiens OX=9606 GN=STX1A PE=1 SV=1	Q16623	0	0	1	3	4	3	2	3	2	3
698	Palmitoyl-protein thioesterase 1 OS=Homo sapiens OX=9606 GN=PPT1 PE=1 SV=1	P50897	0	0	4	4	5	5	2	1	1	1
699	RNA-binding protein RO60 OS=Homo sapiens OX=9606 GN=RO60 PE=1 SV=2	P10155	0	0	1	4	3	2	1	5	3	1
700	Pyridoxal kinase OS=Homo sapiens OX=9606 GN=PDXK PE=1 SV=1	O00764	0	0	6	5	4	4	2	1	3	1
701	CDGSH iron-sulfur domain-containing protein 2 OS=Homo sapiens OX=9606 GN=CISD2 PE=1 SV=1	Q8N5K1	0	0	1	1	1	2	1	4	2	3
702	Signal recognition particle subunit SRP72 OS=Homo sapiens OX=9606 GN=SRP72 PE=1 SV=3	O76094	0	0	1	3	6	1	2	4	5	2
703	Carnitine O-palmitoyltransferase 2, mitochondrial OS=Homo sapiens OX=9606 GN=CPT2 PE=1 SV=2	P23786	0	0	0	1	2	1	1	2	4	1
704	ATP synthase F(0) complex subunit B1, mitochondrial OS=Homo sapiens OX=9606 GN=ATP5PB PE=1 SV=2	P24539	0	0	3	3	4	5	0	2	2	1
705	THO complex subunit 4 OS=Homo sapiens OX=9606 GN=ALYREF PE=1 SV=3	Q86V81	0	0	0	3	2	2	2	6	3	5
706	AP-2 complex subunit alpha-2 OS=Homo sapiens OX=9606 GN=AP2A2 PE=1 SV=2	O94973	0	0	0	2	6	4	2	4	2	0
707	DNA mismatch repair protein Msh2 OS=Homo sapiens OX=9606 GN=MSH2 PE=1 SV=1	P43246	0	0	0	1	1	0	6	7	5	3
708	Inosine-5'-monophosphate dehydrogenase 2 OS=Homo sapiens OX=9606 GN=IMPDH2 PE=1 SV=2	P12268	0	0	3	3	6	4	1	1	4	2
709	26S proteasome regulatory subunit 6A OS=Homo sapiens OX=9606 GN=PSMC3 PE=1 SV=3	P17980	0	0	3	3	4	2	2	2	3	3
710	Eukaryotic translation initiation factor 2 subunit 1 OS=Homo sapiens OX=9606 GN=EIF2S1 PE=1 SV=3	P05198	0	0	3	1	2	2	2	5	3	3
711	Heterogeneous nuclear ribonucleoprotein A0 OS=Homo sapiens OX=9606 GN=HNRNPA0 PE=1 SV=1	Q13151	0	0	1	1	3	1	2	3	4	1
712	Actin-related protein 2 OS=Homo sapiens OX=9606 GN=ACTR2 PE=1 SV=1	P61160	0	0	1	1	3	2	1	6	5	1
713	AMP deaminase 2 OS=Homo sapiens OX=9606 GN=AMPD2 PE=1 SV=3	Q01433	0	0	2	1	4	1	1	3	1	1
714	Alpha-2-macroglobulin receptor-associated protein OS=Homo sapiens OX=9606 GN=LRPAP1 PE=1 SV=1	P30533	0	0	2	2	5	3	2	0	2	2
715	Glyoxylate reductase/hydroxypyruvate reductase OS=Homo sapiens OX=9606 GN=GRHPR PE=1 SV=1	Q9UBQ7	0	0	0	3	5	1	2	3	4	1
716	Splicing factor 3B subunit 2 OS=Homo sapiens OX=9606 GN=SF3B2 PE=1 SV=2	Q13435	0	0	0	2	2	2	0	3	2	4
717	Protein transport protein Sec24D OS=Homo sapiens OX=9606 GN=SEC24D PE=1 SV=2	O94855	0	0	0	1	2	3	2	3	4	1
718	Lamina-associated polypeptide 2, isoforms beta/gamma OS=Homo sapiens OX=9606 GN=TMPO PE=1 SV=2	P42167	0	0	0	1	1	1	4	5	6	4
719	GRIP1-associated protein 1 OS=Homo sapiens OX=9606 GN=GRIPAP1 PE=1 SV=2	Q4V328	0	0	0	1	1	0	4	6	5	4
720	Golgi apparatus protein 1 OS=Homo sapiens OX=9606 GN=GLG1 PE=1 SV=2	Q92896	0	0	2	4	6	6	0	1	1	0
721	Inorganic pyrophosphatase 2, mitochondrial OS=Homo sapiens OX=9606 GN=PPA2 PE=1 SV=2	Q9H2U2	0	0	1	3	10	6	1	0	1	0
722	Large ribosomal subunit protein uL22 OS=Homo sapiens OX=9606 GN=RPL17 PE=1 SV=3	P18621	1	1	0	5	3	2	0	5	1	3
723	N(G),N(G)-dimethylarginine dimethylaminohydrolase 1 OS=Homo sapiens OX=9606 GN=DDAH1 PE=1 SV=3	O94760	0	0	3	2	1	1	1	3	4	4
724	Transcriptional activator protein Pur-alpha OS=Homo sapiens OX=9606 GN=PURA PE=1 SV=2	Q00577	0	0	3	2	7	3	1	2	2	2
725	Sterol carrier protein 2 OS=Homo sapiens OX=9606 GN=SCP2 PE=1 SV=2	P22307	0	0	1	2	4	2	3	3	6	3
726	Myosin regulatory light chain 12B OS=Homo sapiens OX=9606 GN=MYL12B PE=1 SV=2	O14950	0	0	1	8	4	3	1	2	1	3
727	Glutamine--tRNA ligase OS=Homo sapiens OX=9606 GN=QARS1 PE=1 SV=1	P47897	0	0	0	1	3	1	3	5	6	2
728	Dipeptidyl peptidase 4 OS=Homo sapiens OX=9606 GN=DPP4 PE=1 SV=2	P27487	0	0	1	0	3	1	2	1	2	1
729	Catenin delta-1 OS=Homo sapiens OX=9606 GN=CTNND1 PE=1 SV=1	O60716	0	0	0	0	1	2	2	4	4	3
730	E3 UFM1-protein ligase 1 OS=Homo sapiens OX=9606 GN=UFL1 PE=1 SV=2	O94874	0	0	2	2	5	5	0	1	2	1
731	Transmembrane emp24 domain-containing protein 9 OS=Homo sapiens OX=9606 GN=TMED9 PE=1 SV=2	Q9BVK6	0	0	1	3	3	4	0	2	2	2
732	26S proteasome non-ATPase regulatory subunit 7 OS=Homo sapiens OX=9606 GN=PSMD7 PE=1 SV=2	P51665	0	0	3	0	4	2	2	4	3	1
733	ADP-ribosylation factor-like protein 3 OS=Homo sapiens OX=9606 GN=ARL3 PE=1 SV=2	P36405	0	0	0	2	3	3	2	3	3	2
734	Small ribosomal subunit protein eS28 OS=Homo sapiens OX=9606 GN=RPS28 PE=1 SV=1	P62857	0	0	0	3	3	3	3	4	4	4
735	Activator of 90 kDa heat shock protein ATPase homolog 1 OS=Homo sapiens OX=9606 GN=AHSA1 PE=1 SV=1	O95433	0	0	0	1	2	2	6	3	5	2
736	6-phosphogluconolactonase OS=Homo sapiens OX=9606 GN=PGLS PE=1 SV=2	O95336	0	0	0	5	1	4	2	4	4	3
737	Nicotinamide phosphoribosyltransferase OS=Homo sapiens OX=9606 GN=NAMPT PE=1 SV=1	P43490	0	0	2	3	8	4	0	1	1	1
738	Glutathione S-transferase Mu 2 OS=Homo sapiens OX=9606 GN=GSTM2 PE=1 SV=2	P28161	0	0	3	1	6	2	1	2	3	4
739	Ras-related protein Rab-5B OS=Homo sapiens OX=9606 GN=RAB5B PE=1 SV=1	P61020	0	0	2	1	5	4	1	0	0	2
740	Tryptase beta-2 OS=Homo sapiens OX=9606 GN=TPSB2 PE=1 SV=3	P20231	0	0	3	6	8	6	0	0	0	0
741	Sulfide:quinone oxidoreductase, mitochondrial OS=Homo sapiens OX=9606 GN=SQOR PE=1 SV=1	Q9Y6N5	0	0	5	6	8	6	0	0	0	0
742	Leucine--tRNA ligase, cytoplasmic OS=Homo sapiens OX=9606 GN=LARS1 PE=1 SV=2	Q9P2J5	0	0	2	2	4	1	2	3	3	1
743	NADH dehydrogenase [ubiquinone] flavoprotein 1, mitochondrial OS=Homo sapiens OX=9606 GN=NDUFV1 PE=1 SV=4	P49821	0	0	1	1	7	4	1	4	1	2
744	Phospholipid-transporting ATPase IA OS=Homo sapiens OX=9606 GN=ATP8A1 PE=1 SV=1	Q9Y2Q0	0	0	1	2	5	2	2	4	4	3
745	IST1 homolog OS=Homo sapiens OX=9606 GN=IST1 PE=1 SV=1	P53990	0	0	1	1	3	1	1	4	3	0
746	NAD(P)H-hydrate epimerase OS=Homo sapiens OX=9606 GN=NAXE PE=1 SV=2	Q8NCW5	0	0	2	4	1	0	3	3	1	2
747	Protein DEK OS=Homo sapiens OX=9606 GN=DEK PE=1 SV=1	P35659	2	2	0	0	1	0	2	4	4	3
748	Complex I assembly factor ACAD9, mitochondrial OS=Homo sapiens OX=9606 GN=ACAD9 PE=1 SV=1	Q9H845	0	0	1	4	5	3	4	2	3	1
749	von Willebrand factor A domain-containing protein 5A OS=Homo sapiens OX=9606 GN=VWA5A PE=1 SV=2	O00534	0	0	3	1	8	3	1	1	1	1
750	26S proteasome non-ATPase regulatory subunit 8 OS=Homo sapiens OX=9606 GN=PSMD8 PE=1 SV=2	P48556	0	0	1	1	1	3	0	2	3	3
751	SUMO-activating enzyme subunit 1 OS=Homo sapiens OX=9606 GN=SAE1 PE=1 SV=1	Q9UBE0	0	0	1	0	2	1	2	5	4	2
752	Leucine-rich repeat-containing protein 59 OS=Homo sapiens OX=9606 GN=LRRC59 PE=1 SV=1	Q96AG4	0	0	0	3	4	3	1	4	2	3
753	Branched-chain-amino-acid aminotransferase, mitochondrial OS=Homo sapiens OX=9606 GN=BCAT2 PE=1 SV=2	O15382	0	0	1	0	3	2	2	4	5	1
754	Calpain small subunit 1 OS=Homo sapiens OX=9606 GN=CAPNS1 PE=1 SV=1	P04632	0	0	2	3	4	3	1	2	0	2
755	COP9 signalosome complex subunit 4 OS=Homo sapiens OX=9606 GN=COPS4 PE=1 SV=1	Q9BT78	0	0	0	3	5	5	0	2	1	2
756	Lanosterol synthase OS=Homo sapiens OX=9606 GN=LSS PE=1 SV=1	P48449	0	0	0	0	1	1	4	3	5	4
757	DNA replication licensing factor MCM5 OS=Homo sapiens OX=9606 GN=MCM5 PE=1 SV=5	P33992	0	1	0	0	0	0	3	5	2	3
758	Proliferating cell nuclear antigen OS=Homo sapiens OX=9606 GN=PCNA PE=1 SV=1	P12004	0	0	0	0	1	0	4	6	7	4
759	APOBEC1 complementation factor OS=Homo sapiens OX=9606 GN=A1CF PE=1 SV=1	Q9NQ94	0	0	0	0	0	0	6	6	6	4
760	Phosphoenolpyruvate carboxykinase [GTP], mitochondrial OS=Homo sapiens OX=9606 GN=PCK2 PE=1 SV=4	Q16822	0	0	2	3	9	6	0	0	0	0
761	Eukaryotic translation initiation factor 3 subunit L OS=Homo sapiens OX=9606 GN=EIF3L PE=1 SV=1	Q9Y262	0	1	0	2	0	2	0	1	2	1
762	V-type proton ATPase subunit S1 OS=Homo sapiens OX=9606 GN=ATP6AP1 PE=1 SV=2	Q15904	1	1	0	3	3	2	1	1	1	0
763	Large ribosomal subunit protein uL5 OS=Homo sapiens OX=9606 GN=RPL11 PE=1 SV=2	P62913	0	1	3	2	4	2	2	1	0	2
764	Hypoxanthine-guanine phosphoribosyltransferase OS=Homo sapiens OX=9606 GN=HPRT1 PE=1 SV=2	P00492	0	0	1	3	3	4	2	3	5	3
765	Clathrin light chain A OS=Homo sapiens OX=9606 GN=CLTA PE=1 SV=1	P09496	0	0	1	2	2	3	1	3	1	3
766	Acylamino-acid-releasing enzyme OS=Homo sapiens OX=9606 GN=APEH PE=1 SV=4	P13798	0	0	1	1	3	1	3	3	4	3
767	ATP-dependent 6-phosphofructokinase, muscle type OS=Homo sapiens OX=9606 GN=PFKM PE=1 SV=2	P08237	0	0	1	2	3	4	3	3	2	1
768	Cytoplasmic dynein 1 light intermediate chain 2 OS=Homo sapiens OX=9606 GN=DYNC1LI2 PE=1 SV=1	O43237	0	0	1	2	1	2	2	2	3	3
769	Proteasome subunit beta type-3 OS=Homo sapiens OX=9606 GN=PSMB3 PE=1 SV=2	P49720	0	0	3	4	3	3	3	3	1	3
770	Torsin-1A-interacting protein 1 OS=Homo sapiens OX=9606 GN=TOR1AIP1 PE=1 SV=2	Q5JTV8	0	0	2	1	4	2	1	0	1	1
771	Serrate RNA effector molecule homolog OS=Homo sapiens OX=9606 GN=SRRT PE=1 SV=1	Q9BXP5	1	0	0	0	1	1	1	4	2	3
772	Paraspeckle component 1 OS=Homo sapiens OX=9606 GN=PSPC1 PE=1 SV=1	Q8WXF1	0	0	0	2	1	1	4	3	5	5
773	Ectonucleotide pyrophosphatase/phosphodiesterase family member 2 OS=Homo sapiens OX=9606 GN=ENPP2 PE=1 SV=3	Q13822	3	4	1	0	1	0	0	4	3	4
774	Single-stranded DNA-binding protein, mitochondrial OS=Homo sapiens OX=9606 GN=SSBP1 PE=1 SV=1	Q04837	0	0	0	4	4	4	3	3	2	2
775	Mitochondrial import inner membrane translocase subunit TIM44 OS=Homo sapiens OX=9606 GN=TIMM44 PE=1 SV=2	O43615	0	0	0	2	4	2	1	5	4	1
776	Large ribosomal subunit protein eL8 OS=Homo sapiens OX=9606 GN=RPL7A PE=1 SV=2	P62424	0	0	0	4	3	1	1	4	1	5
777	E3 ubiquitin-protein ligase HUWE1 OS=Homo sapiens OX=9606 GN=HUWE1 PE=1 SV=3	Q7Z6Z7	0	0	0	1	0	1	0	4	0	2
778	Laminin subunit beta-1 OS=Homo sapiens OX=9606 GN=LAMB1 PE=1 SV=2	P07942	7	7	0	1	1	0	0	1	0	0
779	Caldesmon OS=Homo sapiens OX=9606 GN=CALD1 PE=1 SV=3	Q05682	0	0	2	3	6	5	0	0	0	0
780	Gamma-glutamyl hydrolase OS=Homo sapiens OX=9606 GN=GGH PE=1 SV=2	Q92820	0	0	0	0	0	0	4	5	8	1
781	Aromatic-L-amino-acid decarboxylase OS=Homo sapiens OX=9606 GN=DDC PE=1 SV=2	P20711	0	0	0	0	0	0	4	5	6	4
782	Large ribosomal subunit protein uL14 OS=Homo sapiens OX=9606 GN=RPL23 PE=1 SV=1	P62829	0	0	1	2	2	4	1	3	1	2
783	Ubiquitin-conjugating enzyme E2 L3 OS=Homo sapiens OX=9606 GN=UBE2L3 PE=1 SV=1	P68036	0	0	2	2	2	2	3	5	2	3
784	26S proteasome non-ATPase regulatory subunit 5 OS=Homo sapiens OX=9606 GN=PSMD5 PE=1 SV=3	Q16401	0	0	2	1	4	1	3	4	1	2
785	Translocon-associated protein subunit alpha OS=Homo sapiens OX=9606 GN=SSR1 PE=1 SV=3	P43307	0	0	3	3	4	4	2	2	1	3
786	Adenosine 5'-monophosphoramidase HINT2 OS=Homo sapiens OX=9606 GN=HINT2 PE=1 SV=1	Q9BX68	0	0	1	3	2	2	1	3	1	4
787	Splicing factor 3A subunit 1 OS=Homo sapiens OX=9606 GN=SF3A1 PE=1 SV=1	Q15459	0	0	1	2	2	0	2	2	3	1
788	Ras GTPase-activating protein-binding protein 1 OS=Homo sapiens OX=9606 GN=G3BP1 PE=1 SV=1	Q13283	0	0	1	1	2	2	2	5	4	1
789	V-type proton ATPase subunit d 1 OS=Homo sapiens OX=9606 GN=ATP6V0D1 PE=1 SV=1	P61421	0	0	3	3	5	3	2	1	1	2
790	Apoptosis inhibitor 5 OS=Homo sapiens OX=9606 GN=API5 PE=1 SV=3	Q9BZZ5	0	0	1	2	1	1	1	5	4	2
791	Tubulin-folding cofactor B OS=Homo sapiens OX=9606 GN=TBCB PE=1 SV=2	Q99426	0	0	0	2	1	1	2	3	2	3
792	Src substrate cortactin OS=Homo sapiens OX=9606 GN=CTTN PE=1 SV=2	Q14247	0	0	0	1	1	0	1	3	3	0
793	Golgi membrane protein 1 OS=Homo sapiens OX=9606 GN=GOLM1 PE=1 SV=1	Q8NBJ4	1	1	0	0	0	0	1	5	2	3
794	Proteasome subunit alpha type-4 OS=Homo sapiens OX=9606 GN=PSMA4 PE=1 SV=1	P25789	0	0	0	2	3	1	3	3	3	3
795	Endophilin-B2 OS=Homo sapiens OX=9606 GN=SH3GLB2 PE=1 SV=1	Q9NR46	0	0	1	0	0	1	4	4	4	1
796	Thioredoxin-related transmembrane protein 1 OS=Homo sapiens OX=9606 GN=TMX1 PE=1 SV=1	Q9H3N1	0	0	1	4	2	3	0	3	2	4
797	Serine/arginine-rich splicing factor 7 OS=Homo sapiens OX=9606 GN=SRSF7 PE=1 SV=1	Q16629	1	2	0	2	2	0	0	2	3	1
798	Acyl-CoA-binding protein OS=Homo sapiens OX=9606 GN=DBI PE=1 SV=2	P07108	0	0	0	3	1	3	2	3	0	4
799	Coronin-1C OS=Homo sapiens OX=9606 GN=CORO1C PE=1 SV=1	Q9ULV4	0	0	0	1	2	0	2	4	8	5
800	Nuclear ubiquitous casein and cyclin-dependent kinase substrate 1 OS=Homo sapiens OX=9606 GN=NUCKS1 PE=1 SV=1	Q9H1E3	1	2	1	3	3	2	1	2	3	3
801	Importin-7 OS=Homo sapiens OX=9606 GN=IPO7 PE=1 SV=1	O95373	1	0	2	1	2	2	1	3	3	1
802	Toll-interacting protein OS=Homo sapiens OX=9606 GN=TOLLIP PE=1 SV=1	Q9H0E2	0	0	1	3	2	1	2	3	4	5
803	Golgin subfamily B member 1 OS=Homo sapiens OX=9606 GN=GOLGB1 PE=1 SV=2	Q14789	2	1	1	2	1	1	0	1	0	1
804	Pre-B-cell leukemia transcription factor-interacting protein 1 OS=Homo sapiens OX=9606 GN=PBXIP1 PE=1 SV=1	Q96AQ6	0	0	1	1	1	1	2	0	0	0
805	Caprin-1 OS=Homo sapiens OX=9606 GN=CAPRIN1 PE=1 SV=2	Q14444	0	0	2	2	2	1	2	2	5	2
806	Peptidyl-prolyl cis-trans isomerase FKBP1A OS=Homo sapiens OX=9606 GN=FKBP1A PE=1 SV=2	P62942	0	0	2	3	3	2	3	3	3	3
807	26S proteasome non-ATPase regulatory subunit 3 OS=Homo sapiens OX=9606 GN=PSMD3 PE=1 SV=2	O43242	0	0	1	1	2	3	2	5	3	2
808	Profilin-2 OS=Homo sapiens OX=9606 GN=PFN2 PE=1 SV=3	P35080	0	0	2	3	3	2	1	3	3	3
809	G-rich sequence factor 1 OS=Homo sapiens OX=9606 GN=GRSF1 PE=1 SV=3	Q12849	0	0	2	2	2	1	4	4	4	1
810	Vesicle-associated membrane protein 2 OS=Homo sapiens OX=9606 GN=VAMP2 PE=1 SV=3	P63027	0	0	1	3	3	3	1	2	1	2
811	Eukaryotic translation initiation factor 4 gamma 2 OS=Homo sapiens OX=9606 GN=EIF4G2 PE=1 SV=1	P78344	0	0	0	3	3	2	2	3	3	1
812	Protein transport protein Sec61 subunit alpha isoform 1 OS=Homo sapiens OX=9606 GN=SEC61A1 PE=1 SV=2	P61619	0	0	1	1	3	2	4	1	4	1
813	Transforming protein RhoA OS=Homo sapiens OX=9606 GN=RHOA PE=1 SV=1	P61586	0	0	2	3	2	4	1	4	4	1
814	Succinate-semialdehyde dehydrogenase, mitochondrial OS=Homo sapiens OX=9606 GN=ALDH5A1 PE=1 SV=2	P51649	0	0	3	3	3	3	1	2	2	1
815	26S proteasome non-ATPase regulatory subunit 6 OS=Homo sapiens OX=9606 GN=PSMD6 PE=1 SV=1	Q15008	0	0	1	4	2	3	1	3	2	2
816	Long-chain-fatty-acid--CoA ligase 1 OS=Homo sapiens OX=9606 GN=ACSL1 PE=1 SV=1	P33121	0	0	2	4	3	3	1	1	1	0
817	Eukaryotic translation initiation factor 5 OS=Homo sapiens OX=9606 GN=EIF5 PE=1 SV=2	P55010	0	1	0	1	1	2	3	3	3	2
818	Hepatoma-derived growth factor OS=Homo sapiens OX=9606 GN=HDGF PE=1 SV=1	P51858	0	0	3	3	3	3	3	2	2	1
819	Ubiquilin-1 OS=Homo sapiens OX=9606 GN=UBQLN1 PE=1 SV=2	Q9UMX0	3	2	0	1	1	0	0	1	3	0
820	Bifunctional coenzyme A synthase OS=Homo sapiens OX=9606 GN=COASY PE=1 SV=4	Q13057	0	0	0	1	5	2	2	1	3	1
821	NADH-cytochrome b5 reductase 1 OS=Homo sapiens OX=9606 GN=CYB5R1 PE=1 SV=1	Q9UHQ9	0	0	1	3	4	2	2	2	1	0
822	Retinol dehydrogenase 11 OS=Homo sapiens OX=9606 GN=RDH11 PE=1 SV=2	Q8TC12	0	0	0	5	1	4	2	5	3	1
823	Protein FAM3C OS=Homo sapiens OX=9606 GN=FAM3C PE=1 SV=1	Q92520	1	0	2	5	4	4	0	2	0	4
824	3-hydroxyisobutyrate dehydrogenase, mitochondrial OS=Homo sapiens OX=9606 GN=HIBADH PE=1 SV=2	P31937	0	0	5	5	4	4	1	1	0	1
825	Pterin-4-alpha-carbinolamine dehydratase OS=Homo sapiens OX=9606 GN=PCBD1 PE=1 SV=2	P61457	0	0	0	0	0	1	2	3	1	4
826	Mitochondrial proton/calcium exchanger protein OS=Homo sapiens OX=9606 GN=LETM1 PE=1 SV=1	O95202	0	0	0	0	3	1	3	3	4	2
827	Lysosomal protective protein OS=Homo sapiens OX=9606 GN=CTSA PE=1 SV=2	P10619	0	0	0	0	0	1	1	4	3	4
828	Pre-mRNA-processing factor 19 OS=Homo sapiens OX=9606 GN=PRPF19 PE=1 SV=1	Q9UMS4	0	0	0	1	3	0	4	3	6	1
829	Mitochondrial antiviral-signaling protein OS=Homo sapiens OX=9606 GN=MAVS PE=1 SV=2	Q7Z434	0	0	0	1	2	0	2	6	6	4
830	Cullin-4B OS=Homo sapiens OX=9606 GN=CUL4B PE=1 SV=4	Q13620	0	0	0	0	5	2	3	2	7	0
831	Flap endonuclease 1 OS=Homo sapiens OX=9606 GN=FEN1 PE=1 SV=1	P39748	0	0	0	0	0	0	4	6	3	2
832	Tetraspanin-7 OS=Homo sapiens OX=9606 GN=TSPAN7 PE=1 SV=2	P41732	6	5	0	1	0	0	0	2	1	0
833	Endosome/lysosome-associated apoptosis and autophagy regulator 1 OS=Homo sapiens OX=9606 GN=ELAPOR1 PE=1 SV=2	Q6UXG2	0	0	4	3	3	7	1	0	0	0
834	Mucin-13 OS=Homo sapiens OX=9606 GN=MUC13 PE=1 SV=3	Q9H3R2	0	0	3	6	5	7	0	0	0	0
835	Eukaryotic translation initiation factor 3 subunit F OS=Homo sapiens OX=9606 GN=EIF3F PE=1 SV=1	O00303	1	1	1	3	1	3	2	2	3	2
836	MICOS complex subunit MIC19 OS=Homo sapiens OX=9606 GN=CHCHD3 PE=1 SV=1	Q9NX63	0	0	2	3	1	5	2	2	2	2
837	Coatomer subunit zeta-1 OS=Homo sapiens OX=9606 GN=COPZ1 PE=1 SV=1	P61923	0	0	2	2	3	4	1	3	2	1
838	Lysosomal acid glucosylceramidase OS=Homo sapiens OX=9606 GN=GBA1 PE=1 SV=3	P04062	0	0	2	1	2	2	1	3	4	1
839	Large ribosomal subunit protein uL2 OS=Homo sapiens OX=9606 GN=RPL8 PE=1 SV=2	P62917	0	0	1	3	2	1	2	3	1	3
840	3'(2'),5'-bisphosphate nucleotidase 1 OS=Homo sapiens OX=9606 GN=BPNT1 PE=1 SV=1	O95861	0	0	1	1	1	0	1	2	2	1
841	C-terminal-binding protein 1 OS=Homo sapiens OX=9606 GN=CTBP1 PE=1 SV=2	Q13363	0	0	3	2	4	3	2	4	1	1
842	Voltage-gated monoatomic cation channel TMEM109 OS=Homo sapiens OX=9606 GN=TMEM109 PE=1 SV=1	Q9BVC6	0	0	2	3	3	3	1	2	2	2
843	Very-long-chain 3-oxoacyl-CoA reductase OS=Homo sapiens OX=9606 GN=HSD17B12 PE=1 SV=2	Q53GQ0	0	0	1	1	5	3	2	2	1	1
844	Small ribosomal subunit protein uS17 OS=Homo sapiens OX=9606 GN=RPS11 PE=1 SV=3	P62280	0	0	1	3	1	2	1	5	2	3
845	Eukaryotic translation initiation factor 4H OS=Homo sapiens OX=9606 GN=EIF4H PE=1 SV=5	Q15056	0	0	1	3	1	0	2	2	1	1
846	Large ribosomal subunit protein uL30 OS=Homo sapiens OX=9606 GN=RPL7 PE=1 SV=1	P18124	0	0	0	2	1	2	1	2	1	3
847	LIM domain and actin-binding protein 1 OS=Homo sapiens OX=9606 GN=LIMA1 PE=1 SV=1	Q9UHB6	0	0	0	2	1	3	2	4	3	0
848	Serine/threonine-protein phosphatase 2A activator OS=Homo sapiens OX=9606 GN=PTPA PE=1 SV=3	Q15257	0	0	1	0	2	0	1	2	3	1
849	Histone-binding protein RBBP7 OS=Homo sapiens OX=9606 GN=RBBP7 PE=1 SV=1	Q16576	0	0	1	1	1	0	4	3	5	4
850	AP-1 complex subunit gamma-1 OS=Homo sapiens OX=9606 GN=AP1G1 PE=1 SV=5	O43747	0	0	0	0	3	0	3	2	4	0
851	Platelet-activating factor acetylhydrolase IB subunit beta OS=Homo sapiens OX=9606 GN=PAFAH1B1 PE=1 SV=2	P43034	0	0	1	0	1	1	1	2	1	0
852	Palmitoyl-protein thioesterase ABHD10, mitochondrial OS=Homo sapiens OX=9606 GN=ABHD10 PE=1 SV=1	Q9NUJ1	0	0	2	3	6	6	0	2	1	0
853	Harmonin OS=Homo sapiens OX=9606 GN=USH1C PE=1 SV=3	Q9Y6N9	0	0	0	0	0	0	5	4	8	1
854	Matrilin-2 OS=Homo sapiens OX=9606 GN=MATN2 PE=1 SV=4	O00339	8	7	0	0	0	0	0	0	0	1
855	Ras-related protein Rab-12 OS=Homo sapiens OX=9606 GN=RAB12 PE=1 SV=3	Q6IQ22	0	0	0	5	0	0	0	0	0	0
856	Proteasome subunit beta type-6 OS=Homo sapiens OX=9606 GN=PSMB6 PE=1 SV=4	P28072	0	1	2	3	2	3	2	2	2	2
857	Serine/threonine-protein phosphatase 2A catalytic subunit alpha isoform OS=Homo sapiens OX=9606 GN=PPP2CA PE=1 SV=1	P67775	0	0	1	1	1	1	1	3	2	4
858	Mitochondrial inner membrane m-AAA protease component AFG3L2 OS=Homo sapiens OX=9606 GN=AFG3L2 PE=1 SV=2	Q9Y4W6	0	0	1	0	0	2	3	1	2	1
859	Glucose-6-phosphate 1-dehydrogenase OS=Homo sapiens OX=9606 GN=G6PD PE=1 SV=4	P11413	0	0	2	1	3	1	1	1	2	2
860	Actin-related protein 2/3 complex subunit 3 OS=Homo sapiens OX=9606 GN=ARPC3 PE=1 SV=3	O15145	0	0	1	2	1	1	1	4	1	1
861	Mitochondrial adenyl nucleotide antiporter SLC25A24 OS=Homo sapiens OX=9606 GN=SLC25A24 PE=1 SV=2	Q6NUK1	0	0	2	2	4	3	2	4	1	2
862	Huntingtin-interacting protein 1-related protein OS=Homo sapiens OX=9606 GN=HIP1R PE=1 SV=2	O75146	1	1	0	1	1	0	0	3	1	1
863	Hsp90 co-chaperone Cdc37 OS=Homo sapiens OX=9606 GN=CDC37 PE=1 SV=1	Q16543	0	0	0	3	3	1	2	1	2	2
864	Receptor expression-enhancing protein 5 OS=Homo sapiens OX=9606 GN=REEP5 PE=1 SV=3	Q00765	0	0	3	4	2	4	0	1	2	3
865	Mitochondrial carrier homolog 2 OS=Homo sapiens OX=9606 GN=MTCH2 PE=1 SV=1	Q9Y6C9	0	0	0	1	4	2	2	2	2	1
866	5'-3' exoribonuclease 2 OS=Homo sapiens OX=9606 GN=XRN2 PE=1 SV=1	Q9H0D6	0	0	1	0	1	0	2	4	3	6
867	S-adenosylhomocysteine hydrolase-like protein 1 OS=Homo sapiens OX=9606 GN=AHCYL1 PE=1 SV=2	O43865	0	0	0	1	1	1	3	2	4	4
868	Cytoplasmic aconitate hydratase OS=Homo sapiens OX=9606 GN=ACO1 PE=1 SV=3	P21399	0	0	2	3	5	2	0	2	1	2
869	NADH dehydrogenase [ubiquinone] 1 alpha subcomplex subunit 13 OS=Homo sapiens OX=9606 GN=NDUFA13 PE=1 SV=3	Q9P0J0	0	0	1	0	2	1	2	2	0	1
870	Cleavage and polyadenylation specificity factor subunit 5 OS=Homo sapiens OX=9606 GN=NUDT21 PE=1 SV=1	O43809	0	0	0	0	2	2	3	3	4	1
871	Ubiquitin carboxyl-terminal hydrolase 7 OS=Homo sapiens OX=9606 GN=USP7 PE=1 SV=2	Q93009	0	0	0	1	4	2	3	2	5	0
872	Alcohol dehydrogenase class-3 OS=Homo sapiens OX=9606 GN=ADH5 PE=1 SV=4	P11766	0	0	0	2	1	0	3	2	4	2
873	Nicastrin OS=Homo sapiens OX=9606 GN=NCSTN PE=1 SV=2	Q92542	0	0	5	3	3	1	1	0	0	2
874	Brefeldin A-inhibited guanine nucleotide-exchange protein 3 OS=Homo sapiens OX=9606 GN=ARFGEF3 PE=1 SV=3	Q5TH69	0	0	0	4	1	5	0	2	0	1
875	CDGSH iron-sulfur domain-containing protein 1 OS=Homo sapiens OX=9606 GN=CISD1 PE=1 SV=1	Q9NZ45	0	0	0	4	3	3	1	5	0	3
876	Metalloproteinase inhibitor 1 OS=Homo sapiens OX=9606 GN=TIMP1 PE=1 SV=1	P01033	0	0	3	3	7	4	0	0	0	0
877	Annexin A11 OS=Homo sapiens OX=9606 GN=ANXA11 PE=1 SV=1	P50995	0	0	4	2	3	6	0	0	0	0
878	Myosin-IIIa OS=Homo sapiens OX=9606 GN=MYO3A PE=1 SV=2	Q8NEV4	3	1	1	1	2	1	1	2	1	1
879	Eukaryotic translation initiation factor 3 subunit I OS=Homo sapiens OX=9606 GN=EIF3I PE=1 SV=1	Q13347	1	0	0	1	1	1	0	2	0	2
880	V-type proton ATPase subunit G 1 OS=Homo sapiens OX=9606 GN=ATP6V1G1 PE=1 SV=3	O75348	0	0	1	3	1	4	1	3	1	2
881	Signal recognition particle 14 kDa protein OS=Homo sapiens OX=9606 GN=SRP14 PE=1 SV=2	P37108	0	0	2	2	1	2	1	4	2	4
882	Membrane-associated progesterone receptor component 1 OS=Homo sapiens OX=9606 GN=PGRMC1 PE=1 SV=3	O00264	0	0	2	2	2	1	1	3	2	5
883	Synaptophysin OS=Homo sapiens OX=9606 GN=SYP PE=1 SV=3	P08247	1	1	1	1	0	1	0	4	1	6
884	Phosphatidylinositol-binding clathrin assembly protein OS=Homo sapiens OX=9606 GN=PICALM PE=1 SV=2	Q13492	0	0	1	2	4	0	2	2	3	1
885	Small ribosomal subunit protein eS12 OS=Homo sapiens OX=9606 GN=RPS12 PE=1 SV=3	P25398	0	0	1	3	1	1	0	2	1	3
886	Proteasome subunit beta type-5 OS=Homo sapiens OX=9606 GN=PSMB5 PE=1 SV=3	P28074	0	0	0	1	2	2	2	4	3	2
887	Coronin-7 OS=Homo sapiens OX=9606 GN=CORO7 PE=1 SV=2	P57737	0	0	0	2	3	4	2	3	1	1
888	Protein LYRIC OS=Homo sapiens OX=9606 GN=MTDH PE=1 SV=2	Q86UE4	0	0	0	2	2	1	2	3	3	2
889	Constitutive coactivator of PPAR-gamma-like protein 1 OS=Homo sapiens OX=9606 GN=FAM120A PE=1 SV=2	Q9NZB2	0	0	0	1	2	1	1	2	2	0
890	Mitochondrial import receptor subunit TOM40 homolog OS=Homo sapiens OX=9606 GN=TOMM40 PE=1 SV=1	O96008	0	0	0	1	5	1	2	1	3	0
891	NPC intracellular cholesterol transporter 2 OS=Homo sapiens OX=9606 GN=NPC2 PE=1 SV=1	P61916	0	0	0	2	3	0	0	2	1	2
892	Mitochondrial fission 1 protein OS=Homo sapiens OX=9606 GN=FIS1 PE=1 SV=2	Q9Y3D6	0	0	0	4	1	4	1	3	1	3
893	Catechol O-methyltransferase OS=Homo sapiens OX=9606 GN=COMT PE=1 SV=2	P21964	0	0	1	1	0	3	1	3	1	0
894	Small nuclear ribonucleoprotein Sm D2 OS=Homo sapiens OX=9606 GN=SNRPD2 PE=1 SV=1	P62316	0	0	0	4	0	1	1	4	1	3
895	Carboxypeptidase Q OS=Homo sapiens OX=9606 GN=CPQ PE=1 SV=1	Q9Y646	0	0	2	2	6	3	1	0	2	0
896	Transformer-2 protein homolog beta OS=Homo sapiens OX=9606 GN=TRA2B PE=1 SV=1	P62995	0	0	0	1	0	0	1	3	4	1
897	S-methyl-5'-thioadenosine phosphorylase OS=Homo sapiens OX=9606 GN=MTAP PE=1 SV=2	Q13126	0	0	0	0	1	1	3	5	4	2
898	Serine/arginine-rich splicing factor 6 OS=Homo sapiens OX=9606 GN=SRSF6 PE=1 SV=2	Q13247	0	0	1	0	1	0	1	1	5	0
899	Regulation of nuclear pre-mRNA domain-containing protein 1B OS=Homo sapiens OX=9606 GN=RPRD1B PE=1 SV=1	Q9NQG5	0	0	0	0	1	0	2	5	3	3
900	Nuclear autoantigenic sperm protein OS=Homo sapiens OX=9606 GN=NASP PE=1 SV=2	P49321	0	0	0	0	1	0	3	3	6	1
901	Complement C3 OS=Homo sapiens OX=9606 GN=C3 PE=1 SV=2	P01024	6	6	0	0	0	0	0	0	0	0
902	Immunoglobulin gamma-1 heavy chain OS=Homo sapiens OX=9606 PE=1 SV=2	P0DOX5	8	4	0	0	0	0	0	0	0	0
903	Mannose-1-phosphate guanyltransferase beta OS=Homo sapiens OX=9606 GN=GMPPB PE=1 SV=2	Q9Y5P6	0	0	2	2	1	3	1	3	1	1
904	Small nuclear ribonucleoprotein Sm D3 OS=Homo sapiens OX=9606 GN=SNRPD3 PE=1 SV=1	P62318	0	0	1	4	1	1	2	2	2	1
905	Elongation factor G, mitochondrial OS=Homo sapiens OX=9606 GN=GFM1 PE=1 SV=2	Q96RP9	0	0	1	2	2	4	1	2	3	2
906	Vitronectin OS=Homo sapiens OX=9606 GN=VTN PE=1 SV=1	P04004	1	0	2	2	4	3	1	0	1	3
907	DnaJ homolog subfamily A member 2 OS=Homo sapiens OX=9606 GN=DNAJA2 PE=1 SV=1	O60884	0	0	0	0	1	0	1	0	5	0
908	Ras-related protein Rab-21 OS=Homo sapiens OX=9606 GN=RAB21 PE=1 SV=3	Q9UL25	0	0	1	2	4	2	2	4	2	0
909	PDZ and LIM domain protein 5 OS=Homo sapiens OX=9606 GN=PDLIM5 PE=1 SV=5	Q96HC4	0	0	1	0	1	2	1	3	0	2
910	DNA topoisomerase 1 OS=Homo sapiens OX=9606 GN=TOP1 PE=1 SV=2	P11387	0	0	0	1	2	0	1	2	1	2
911	ATP-binding cassette sub-family F member 1 OS=Homo sapiens OX=9606 GN=ABCF1 PE=1 SV=2	Q8NE71	0	0	0	1	1	0	4	2	3	1
912	NADH dehydrogenase [ubiquinone] iron-sulfur protein 2, mitochondrial OS=Homo sapiens OX=9606 GN=NDUFS2 PE=1 SV=2	O75306	0	0	3	1	5	1	2	2	1	0
913	Transmembrane emp24 domain-containing protein 2 OS=Homo sapiens OX=9606 GN=TMED2 PE=1 SV=1	Q15363	0	0	1	3	3	4	0	0	2	1
914	Pre-mRNA-processing-splicing factor 8 OS=Homo sapiens OX=9606 GN=PRPF8 PE=1 SV=2	Q6P2Q9	0	0	1	1	0	1	1	2	2	3
915	Cytoplasmic dynein 1 light intermediate chain 1 OS=Homo sapiens OX=9606 GN=DYNC1LI1 PE=1 SV=3	Q9Y6G9	0	0	0	1	3	2	1	2	4	0
916	Perilipin-3 OS=Homo sapiens OX=9606 GN=PLIN3 PE=1 SV=3	O60664	0	0	0	1	1	1	0	5	2	4
917	Interferon-induced, double-stranded RNA-activated protein kinase OS=Homo sapiens OX=9606 GN=EIF2AK2 PE=1 SV=2	P19525	0	0	0	1	1	0	3	4	2	4
918	NADH dehydrogenase [ubiquinone] 1 alpha subcomplex subunit 9, mitochondrial OS=Homo sapiens OX=9606 GN=NDUFA9 PE=1 SV=2	Q16795	0	0	1	3	4	1	1	0	2	0
919	Neuroserpin OS=Homo sapiens OX=9606 GN=SERPINI1 PE=1 SV=1	Q99574	1	0	0	0	0	0	2	3	3	4
920	Prolyl endopeptidase OS=Homo sapiens OX=9606 GN=PREP PE=1 SV=2	P48147	0	0	0	0	2	0	2	0	4	1
921	Vesicular integral-membrane protein VIP36 OS=Homo sapiens OX=9606 GN=LMAN2 PE=1 SV=1	Q12907	0	0	3	3	3	2	0	0	1	0
922	START domain-containing protein 10 OS=Homo sapiens OX=9606 GN=STARD10 PE=1 SV=2	Q9Y365	0	0	0	1	0	0	3	4	4	2
923	DnaJ homolog subfamily C member 3 OS=Homo sapiens OX=9606 GN=DNAJC3 PE=1 SV=1	Q13217	0	0	1	4	6	3	0	0	0	0
924	Calpain-2 catalytic subunit OS=Homo sapiens OX=9606 GN=CAPN2 PE=1 SV=6	P17655	0	0	1	4	4	2	0	0	0	0
925	Proto-oncogene tyrosine-protein kinase Src OS=Homo sapiens OX=9606 GN=SRC PE=1 SV=3	P12931	0	0	0	0	0	0	3	3	7	3
926	Ribosomal protein S6 kinase alpha-1 OS=Homo sapiens OX=9606 GN=RPS6KA1 PE=1 SV=2	Q15418	0	0	0	0	0	0	3	4	4	1
927	Far upstream element-binding protein 3 OS=Homo sapiens OX=9606 GN=FUBP3 PE=1 SV=2	Q96I24	0	0	2	3	0	0	0	3	5	0
928	Small ribosomal subunit protein uS12 OS=Homo sapiens OX=9606 GN=RPS23 PE=1 SV=3	P62266	0	0	1	1	2	0	1	2	1	2
929	RNA-binding protein EWS OS=Homo sapiens OX=9606 GN=EWSR1 PE=1 SV=1	Q01844	0	0	1	1	4	1	2	1	2	3
930	Adenosine 5'-monophosphoramidase HINT1 OS=Homo sapiens OX=9606 GN=HINT1 PE=1 SV=2	P49773	0	0	1	3	2	2	1	3	2	2
931	U1 small nuclear ribonucleoprotein A OS=Homo sapiens OX=9606 GN=SNRPA PE=1 SV=3	P09012	0	0	2	1	1	2	2	3	2	0
932	Echinoderm microtubule-associated protein-like 2 OS=Homo sapiens OX=9606 GN=EML2 PE=1 SV=1	O95834	0	0	2	0	3	1	2	2	1	1
933	Unconventional myosin-Id OS=Homo sapiens OX=9606 GN=MYO1D PE=1 SV=2	O94832	0	0	0	0	1	1	1	3	2	0
934	PEST proteolytic signal-containing nuclear protein OS=Homo sapiens OX=9606 GN=PCNP PE=1 SV=2	Q8WW12	0	0	0	3	2	3	2	2	2	1
935	Sorting nexin-2 OS=Homo sapiens OX=9606 GN=SNX2 PE=1 SV=2	O60749	0	0	1	0	2	2	2	3	3	4
936	L-2-hydroxyglutarate dehydrogenase, mitochondrial OS=Homo sapiens OX=9606 GN=L2HGDH PE=1 SV=3	Q9H9P8	0	0	0	1	1	1	1	5	3	1
937	ATPase GET3 OS=Homo sapiens OX=9606 GN=GET3 PE=1 SV=2	O43681	0	0	2	3	3	2	1	1	1	0
938	Glycylpeptide N-tetradecanoyltransferase 1 OS=Homo sapiens OX=9606 GN=NMT1 PE=1 SV=2	P30419	0	0	0	2	0	1	1	4	4	2
939	26S proteasome non-ATPase regulatory subunit 13 OS=Homo sapiens OX=9606 GN=PSMD13 PE=1 SV=2	Q9UNM6	0	0	1	0	2	1	1	1	3	0
940	D-dopachrome decarboxylase OS=Homo sapiens OX=9606 GN=DDT PE=1 SV=3	P30046	0	0	0	4	1	3	0	4	0	2
941	SAP domain-containing ribonucleoprotein OS=Homo sapiens OX=9606 GN=SARNP PE=1 SV=3	P82979	0	0	0	2	0	3	1	3	3	4
942	Alpha-N-acetylglucosaminidase OS=Homo sapiens OX=9606 GN=NAGLU PE=1 SV=2	P54802	0	0	3	2	5	2	0	0	1	0
943	Mitochondrial 2-oxoglutarate/malate carrier protein OS=Homo sapiens OX=9606 GN=SLC25A11 PE=1 SV=3	Q02978	0	0	0	1	2	3	0	3	2	0
944	ATP synthase subunit g, mitochondrial OS=Homo sapiens OX=9606 GN=ATP5MG PE=1 SV=3	O75964	0	0	0	3	2	6	0	3	0	1
945	NAD(+) hydrolase SARM1 OS=Homo sapiens OX=9606 GN=SARM1 PE=1 SV=1	Q6SZW1	0	0	0	1	0	0	1	4	2	3
946	General transcription factor II-I OS=Homo sapiens OX=9606 GN=GTF2I PE=1 SV=2	P78347	0	0	0	0	1	0	2	2	4	3
947	SWI/SNF complex subunit SMARCC2 OS=Homo sapiens OX=9606 GN=SMARCC2 PE=1 SV=1	Q8TAQ2	0	0	0	0	0	0	2	2	2	2
948	Nuclear cap-binding protein subunit 1 OS=Homo sapiens OX=9606 GN=NCBP1 PE=1 SV=1	Q09161	0	0	0	0	0	0	2	7	5	1
949	Transgelin-3 OS=Homo sapiens OX=9606 GN=TAGLN3 PE=1 SV=2	Q9UI15	0	0	3	5	3	2	0	0	0	0
950	EGF-like repeat and discoidin I-like domain-containing protein 3 OS=Homo sapiens OX=9606 GN=EDIL3 PE=1 SV=1	O43854	4	6	0	0	0	0	0	0	0	0
951	Enoyl-CoA delta isomerase 1, mitochondrial OS=Homo sapiens OX=9606 GN=ECI1 PE=1 SV=1	P42126	0	0	1	3	1	1	1	1	1	2
952	NADH dehydrogenase [ubiquinone] flavoprotein 2, mitochondrial OS=Homo sapiens OX=9606 GN=NDUFV2 PE=1 SV=2	P19404	0	0	2	1	1	3	1	2	1	4
953	Tumor protein D54 OS=Homo sapiens OX=9606 GN=TPD52L2 PE=1 SV=2	O43399	0	0	1	1	1	1	2	2	1	1
954	Aminoacyl tRNA synthase complex-interacting multifunctional protein 2 OS=Homo sapiens OX=9606 GN=AIMP2 PE=1 SV=2	Q13155	0	0	1	1	1	1	1	2	3	2
955	BOS complex subunit NOMO1 OS=Homo sapiens OX=9606 GN=NOMO1 PE=1 SV=5	Q15155	0	0	1	4	1	1	1	0	2	1
956	Cleavage and polyadenylation specificity factor subunit 7 OS=Homo sapiens OX=9606 GN=CPSF7 PE=1 SV=1	Q8N684	0	0	1	0	1	1	1	1	3	2
957	Large neutral amino acids transporter small subunit 2 OS=Homo sapiens OX=9606 GN=SLC7A8 PE=1 SV=1	Q9UHI5	0	0	1	2	2	1	0	2	1	2
958	BOS complex subunit NCLN OS=Homo sapiens OX=9606 GN=NCLN PE=1 SV=2	Q969V3	0	0	1	1	2	5	2	1	2	0
959	Unconventional myosin-VI OS=Homo sapiens OX=9606 GN=MYO6 PE=1 SV=4	Q9UM54	0	0	0	2	3	3	1	3	1	1
960	NAD-dependent malic enzyme, mitochondrial OS=Homo sapiens OX=9606 GN=ME2 PE=1 SV=1	P23368	0	0	0	1	5	1	2	1	3	3
961	Complement C4-A OS=Homo sapiens OX=9606 GN=C4A PE=1 SV=2	P0C0L4	2	1	0	0	0	0	1	2	1	0
962	Protein CutA OS=Homo sapiens OX=9606 GN=CUTA PE=1 SV=2	O60888	0	0	1	2	4	2	0	1	1	0
963	GMP synthase [glutamine-hydrolyzing] OS=Homo sapiens OX=9606 GN=GMPS PE=1 SV=1	P49915	0	0	0	1	0	1	1	2	6	1
964	Protein-L-isoaspartate(D-aspartate) O-methyltransferase OS=Homo sapiens OX=9606 GN=PCMT1 PE=1 SV=4	P22061	0	0	0	3	2	1	0	2	1	3
965	Adenine phosphoribosyltransferase OS=Homo sapiens OX=9606 GN=APRT PE=1 SV=2	P07741	0	0	0	3	0	3	1	3	1	2
966	Vacuolar protein sorting-associated protein 4B OS=Homo sapiens OX=9606 GN=VPS4B PE=1 SV=2	O75351	0	0	0	0	1	1	2	1	4	3
967	ADP-ribosylation factor-like protein 8B OS=Homo sapiens OX=9606 GN=ARL8B PE=1 SV=1	Q9NVJ2	0	0	1	3	3	1	0	1	0	0
968	Coactosin-like protein OS=Homo sapiens OX=9606 GN=COTL1 PE=1 SV=3	Q14019	0	0	1	5	1	3	0	1	0	1
969	Golgin subfamily A member 2 OS=Homo sapiens OX=9606 GN=GOLGA2 PE=1 SV=3	Q08379	0	0	2	4	4	3	0	0	1	0
970	Twinfilin-1 OS=Homo sapiens OX=9606 GN=TWF1 PE=1 SV=3	Q12792	0	0	0	2	0	2	0	5	1	3
971	Small ribosomal subunit protein uS8 OS=Homo sapiens OX=9606 GN=RPS15A PE=1 SV=2	P62244	0	0	0	1	0	3	0	3	2	2
972	Presequence protease, mitochondrial OS=Homo sapiens OX=9606 GN=PITRM1 PE=1 SV=3	Q5JRX3	0	0	2	1	4	3	0	0	0	0
973	Galectin-1 OS=Homo sapiens OX=9606 GN=LGALS1 PE=1 SV=2	P09382	0	0	1	5	4	4	0	0	0	0
974	HLA class I histocompatibility antigen, B alpha chain OS=Homo sapiens OX=9606 GN=HLA-B PE=1 SV=3	P01889	0	1	0	4	0	6	0	0	0	0
975	Protein arginine N-methyltransferase 1 OS=Homo sapiens OX=9606 GN=PRMT1 PE=1 SV=3	Q99873	0	0	1	1	2	1	2	1	3	2
976	NADH dehydrogenase [ubiquinone] 1 alpha subcomplex subunit 5 OS=Homo sapiens OX=9606 GN=NDUFA5 PE=1 SV=3	Q16718	0	0	1	1	2	2	1	3	1	1
977	Secretory carrier-associated membrane protein 3 OS=Homo sapiens OX=9606 GN=SCAMP3 PE=1 SV=3	O14828	1	0	3	1	3	2	0	1	1	3
978	Casein kinase II subunit alpha OS=Homo sapiens OX=9606 GN=CSNK2A1 PE=1 SV=1	P68400	0	0	1	1	2	1	1	2	1	0
979	Structural maintenance of chromosomes protein 1A OS=Homo sapiens OX=9606 GN=SMC1A PE=1 SV=2	Q14683	0	0	0	2	2	1	1	2	1	2
980	Ubiquitin-like modifier-activating enzyme 6 OS=Homo sapiens OX=9606 GN=UBA6 PE=1 SV=1	A0AVT1	0	0	0	1	1	1	2	3	2	1
981	3-ketoacyl-CoA thiolase, peroxisomal OS=Homo sapiens OX=9606 GN=ACAA1 PE=1 SV=2	P09110	0	0	0	1	1	0	2	2	2	1
982	ATP synthase subunit f, mitochondrial OS=Homo sapiens OX=9606 GN=ATP5MF PE=1 SV=3	P56134	0	0	2	2	3	3	2	1	1	0
983	Leucine-rich repeat flightless-interacting protein 1 OS=Homo sapiens OX=9606 GN=LRRFIP1 PE=1 SV=2	Q32MZ4	0	0	2	2	2	1	0	1	3	0
984	Ubiquitin-conjugating enzyme E2 D3 OS=Homo sapiens OX=9606 GN=UBE2D3 PE=1 SV=1	P61077	0	0	0	1	1	0	1	1	1	2
985	Small ribosomal subunit protein eS27 OS=Homo sapiens OX=9606 GN=RPS27 PE=1 SV=3	P42677	0	0	1	4	1	1	0	2	2	1
986	2',3'-cyclic-nucleotide 3'-phosphodiesterase OS=Homo sapiens OX=9606 GN=CNP PE=1 SV=2	P09543	0	0	0	1	2	2	1	2	2	1
987	Methylcrotonoyl-CoA carboxylase beta chain, mitochondrial OS=Homo sapiens OX=9606 GN=MCCC2 PE=1 SV=1	Q9HCC0	0	0	0	2	2	1	0	1	1	2
988	Phosphatidylinositol-3-phosphatase SAC1 OS=Homo sapiens OX=9606 GN=SACM1L PE=1 SV=2	Q9NTJ5	0	0	0	0	1	1	1	3	1	0
989	Eukaryotic translation initiation factor 3 subunit E OS=Homo sapiens OX=9606 GN=EIF3E PE=1 SV=1	P60228	0	1	2	0	1	3	0	2	2	0
990	Hydroxysteroid dehydrogenase-like protein 2 OS=Homo sapiens OX=9606 GN=HSDL2 PE=1 SV=1	Q6YN16	0	0	0	2	3	3	3	3	0	1
991	Eukaryotic translation initiation factor 2 subunit 2 OS=Homo sapiens OX=9606 GN=EIF2S2 PE=1 SV=2	P20042	0	0	0	1	0	1	3	2	5	2
992	Cadherin-1 OS=Homo sapiens OX=9606 GN=CDH1 PE=1 SV=3	P12830	0	0	0	1	3	0	2	2	3	0
993	Clathrin light chain B OS=Homo sapiens OX=9606 GN=CLTB PE=1 SV=1	P09497	0	0	0	2	2	0	0	0	0	0
994	Cytochrome c oxidase subunit 5B, mitochondrial OS=Homo sapiens OX=9606 GN=COX5B PE=1 SV=2	P10606	0	0	1	2	4	2	1	0	0	1
995	Trifunctional purine biosynthetic protein adenosine-3 OS=Homo sapiens OX=9606 GN=GART PE=1 SV=1	P22102	0	0	0	1	2	0	2	1	5	0
996	Serine/threonine-protein kinase 24 OS=Homo sapiens OX=9606 GN=STK24 PE=1 SV=1	Q9Y6E0	0	0	0	0	0	2	2	1	4	1
997	MARCKS-related protein OS=Homo sapiens OX=9606 GN=MARCKSL1 PE=1 SV=2	P49006	0	0	0	1	0	1	3	4	3	2
998	Unconventional myosin-Ic OS=Homo sapiens OX=9606 GN=MYO1C PE=1 SV=4	O00159	0	0	0	1	1	1	0	1	2	0
999	Neuroendocrine protein 7B2 OS=Homo sapiens OX=9606 GN=SCG5 PE=1 SV=2	P05408	0	1	1	4	1	4	0	0	0	0
1000	Large ribosomal subunit protein uL3 OS=Homo sapiens OX=9606 GN=RPL3 PE=1 SV=2	P39023	0	0	0	1	0	1	0	4	2	3
1001	Aldehyde dehydrogenase family 3 member A2 OS=Homo sapiens OX=9606 GN=ALDH3A2 PE=1 SV=1	P51648	0	0	0	0	1	0	3	3	3	3
1002	Low molecular weight phosphotyrosine protein phosphatase OS=Homo sapiens OX=9606 GN=ACP1 PE=1 SV=3	P24666	0	0	0	0	2	0	0	5	2	3
1003	Calcyclin-binding protein OS=Homo sapiens OX=9606 GN=CACYBP PE=1 SV=2	Q9HB71	0	0	0	0	0	0	1	2	1	2
1004	Propionyl-CoA carboxylase beta chain, mitochondrial OS=Homo sapiens OX=9606 GN=PCCB PE=1 SV=3	P05166	0	0	0	1	3	1	0	0	2	0
1005	Sec1 family domain-containing protein 1 OS=Homo sapiens OX=9606 GN=SCFD1 PE=1 SV=4	Q8WVM8	0	0	2	0	5	2	0	1	0	0
1006	Acetoacetyl-CoA synthetase OS=Homo sapiens OX=9606 GN=AACS PE=1 SV=1	Q86V21	0	0	0	0	0	0	1	4	2	2
1007	Sialidase-1 OS=Homo sapiens OX=9606 GN=NEU1 PE=1 SV=1	Q99519	0	0	0	0	0	0	2	4	5	3
1008	Glutamine synthetase OS=Homo sapiens OX=9606 GN=GLUL PE=1 SV=4	P15104	0	0	0	0	0	0	2	4	4	5
1009	Hydroxymethylglutaryl-CoA synthase, cytoplasmic OS=Homo sapiens OX=9606 GN=HMGCS1 PE=1 SV=2	Q01581	0	0	0	0	0	0	2	1	8	1
1010	Aspartyl/asparaginyl beta-hydroxylase OS=Homo sapiens OX=9606 GN=ASPH PE=1 SV=3	Q12797	0	0	2	2	3	1	1	1	1	0
1011	Small ubiquitin-related modifier 2 OS=Homo sapiens OX=9606 GN=SUMO2 PE=1 SV=3	P61956	0	0	1	1	2	1	1	3	2	2
1012	Lysophosphatidylserine lipase ABHD12 OS=Homo sapiens OX=9606 GN=ABHD12 PE=1 SV=2	Q8N2K0	0	0	1	1	4	2	1	2	2	1
1013	Eukaryotic translation initiation factor 3 subunit G OS=Homo sapiens OX=9606 GN=EIF3G PE=1 SV=2	O75821	0	0	1	1	1	1	2	2	3	2
1014	Protein phosphatase 1G OS=Homo sapiens OX=9606 GN=PPM1G PE=1 SV=1	O15355	2	2	0	1	0	0	1	3	1	1
1015	Splicing factor U2AF 65 kDa subunit OS=Homo sapiens OX=9606 GN=U2AF2 PE=1 SV=4	P26368	0	0	1	1	2	1	1	3	3	0
1016	Cysteine and glycine-rich protein 1 OS=Homo sapiens OX=9606 GN=CSRP1 PE=1 SV=3	P21291	0	0	2	2	2	3	0	1	0	1
1017	N-acylneuraminate cytidylyltransferase OS=Homo sapiens OX=9606 GN=CMAS PE=1 SV=2	Q8NFW8	0	0	2	1	3	1	0	1	1	1
1018	NEDD8-activating enzyme E1 regulatory subunit OS=Homo sapiens OX=9606 GN=NAE1 PE=1 SV=1	Q13564	0	0	1	1	1	2	2	2	2	0
1019	Microtubule-associated protein 2 OS=Homo sapiens OX=9606 GN=MAP2 PE=1 SV=4	P11137	0	0	0	1	0	1	1	2	0	1
1020	Protein NipSnap homolog 1 OS=Homo sapiens OX=9606 GN=NIPSNAP1 PE=1 SV=1	Q9BPW8	0	0	0	0	1	1	1	4	1	2
1021	Bleomycin hydrolase OS=Homo sapiens OX=9606 GN=BLMH PE=1 SV=1	Q13867	0	0	0	1	0	0	2	2	3	1
1022	Chromobox protein homolog 5 OS=Homo sapiens OX=9606 GN=CBX5 PE=1 SV=1	P45973	2	1	0	0	0	0	1	1	1	1
1023	Large ribosomal subunit protein eL24 OS=Homo sapiens OX=9606 GN=RPL24 PE=1 SV=1	P83731	0	0	0	2	2	2	0	3	2	3
1024	Prefoldin subunit 5 OS=Homo sapiens OX=9606 GN=PFDN5 PE=1 SV=2	Q99471	0	0	0	3	2	1	0	2	3	2
1025	RNA-binding protein 4 OS=Homo sapiens OX=9606 GN=RBM4 PE=1 SV=1	Q9BWF3	0	0	0	1	2	0	1	3	3	1
1026	NADH dehydrogenase [ubiquinone] 1 alpha subcomplex subunit 10, mitochondrial OS=Homo sapiens OX=9606 GN=NDUFA10 PE=1 SV=1	O95299	0	0	0	2	3	2	1	1	2	0
1027	N-acetyl-D-glucosamine kinase OS=Homo sapiens OX=9606 GN=NAGK PE=1 SV=4	Q9UJ70	0	0	0	1	3	0	2	2	1	3
1028	Enhancer of mRNA-decapping protein 4 OS=Homo sapiens OX=9606 GN=EDC4 PE=1 SV=1	Q6P2E9	0	0	0	0	1	1	2	4	2	1
1029	Methylmalonate-semialdehyde/malonate-semialdehyde dehydrogenase [acylating], mitochondrial OS=Homo sapiens OX=9606 GN=ALDH6A1 PE=1 SV=2	Q02252	0	0	2	2	4	3	0	1	0	1
1030	Importin subunit alpha-5 OS=Homo sapiens OX=9606 GN=KPNA1 PE=1 SV=3	P52294	0	0	0	2	0	2	1	3	0	2
1031	Protein NipSnap homolog 3A OS=Homo sapiens OX=9606 GN=NIPSNAP3A PE=1 SV=2	Q9UFN0	0	0	0	2	2	0	0	1	0	0
1032	Phosphoribosyl pyrophosphate synthase-associated protein 2 OS=Homo sapiens OX=9606 GN=PRPSAP2 PE=1 SV=1	O60256	0	0	0	0	1	1	1	2	3	0
1033	Serine/threonine-protein phosphatase PGAM5, mitochondrial OS=Homo sapiens OX=9606 GN=PGAM5 PE=1 SV=2	Q96HS1	0	0	1	0	0	0	0	2	1	2
1034	Protein SGT1 homolog OS=Homo sapiens OX=9606 GN=SUGT1 PE=1 SV=3	Q9Y2Z0	0	0	0	0	1	1	1	4	0	2
1035	Peripheral plasma membrane protein CASK OS=Homo sapiens OX=9606 GN=CASK PE=1 SV=3	O14936	1	0	0	0	0	0	1	3	4	1
1036	Peptidyl-prolyl cis-trans isomerase FKBP3 OS=Homo sapiens OX=9606 GN=FKBP3 PE=1 SV=1	Q00688	0	0	0	4	0	1	2	2	0	3
1037	Spermine synthase OS=Homo sapiens OX=9606 GN=SMS PE=1 SV=2	P52788	0	0	1	0	0	0	0	3	4	1
1038	Nuclear protein localization protein 4 homolog OS=Homo sapiens OX=9606 GN=NPLOC4 PE=1 SV=3	Q8TAT6	0	0	0	0	1	0	2	1	3	0
1039	Prolyl endopeptidase FAP OS=Homo sapiens OX=9606 GN=FAP PE=1 SV=5	Q12884	0	0	1	2	4	3	0	0	0	0
1040	Proline-, glutamic acid- and leucine-rich protein 1 OS=Homo sapiens OX=9606 GN=PELP1 PE=1 SV=2	Q8IZL8	0	0	0	1	0	0	0	4	1	1
1041	Farnesyl pyrophosphate synthase OS=Homo sapiens OX=9606 GN=FDPS PE=1 SV=4	P14324	0	0	0	0	0	0	3	4	3	2
1042	Peptidyl-prolyl cis-trans isomerase FKBP11 OS=Homo sapiens OX=9606 GN=FKBP11 PE=1 SV=1	Q9NYL4	0	0	2	3	3	3	0	0	0	0
1043	Normal mucosa of esophagus-specific gene 1 protein OS=Homo sapiens OX=9606 GN=NMES1 PE=1 SV=1	Q9C002	0	0	1	3	2	2	0	0	0	0
1044	Uridine 5'-monophosphate synthase OS=Homo sapiens OX=9606 GN=UMPS PE=1 SV=1	P11172	0	0	0	0	0	0	3	1	3	1
1045	Importin subunit alpha-4 OS=Homo sapiens OX=9606 GN=KPNA3 PE=1 SV=2	O00505	0	0	0	0	0	0	2	3	3	0
1046	Somatostatin OS=Homo sapiens OX=9606 GN=SST PE=1 SV=1	P61278	0	0	0	9	0	4	0	1	0	0
1047	BTB/POZ domain-containing protein 17 OS=Homo sapiens OX=9606 GN=BTBD17 PE=3 SV=1	A6NE02	6	6	0	0	0	0	0	0	0	0
1048	Syntenin-1 OS=Homo sapiens OX=9606 GN=SDCBP PE=1 SV=1	O00560	6	3	0	0	0	0	0	0	0	0
1049	Secretory carrier-associated membrane protein 2 OS=Homo sapiens OX=9606 GN=SCAMP2 PE=1 SV=2	O15127	0	1	1	1	2	2	1	2	1	1
1050	Proteasome subunit alpha type-3 OS=Homo sapiens OX=9606 GN=PSMA3 PE=1 SV=2	P25788	0	0	1	2	1	1	2	1	2	1
1051	Large ribosomal subunit protein eL38 OS=Homo sapiens OX=9606 GN=RPL38 PE=1 SV=2	P63173	0	0	2	0	2	2	1	3	2	1
1052	2-hydroxyacyl-CoA lyase 2 OS=Homo sapiens OX=9606 GN=ILVBL PE=1 SV=2	A1L0T0	0	0	1	1	1	0	1	2	4	1
1053	Lipoamide acyltransferase component of branched-chain alpha-keto acid dehydrogenase complex, mitochondrial OS=Homo sapiens OX=9606 GN=DBT PE=1 SV=4	P11182	0	0	0	1	1	1	1	2	3	1
1054	Proteasome subunit beta type-7 OS=Homo sapiens OX=9606 GN=PSMB7 PE=1 SV=1	Q99436	0	0	1	1	0	2	1	2	2	4
1055	RNA 3'-terminal phosphate cyclase OS=Homo sapiens OX=9606 GN=RTCA PE=1 SV=1	O00442	0	0	0	1	1	1	1	5	3	1
1056	Glutamine amidotransferase-like class 1 domain-containing protein 3, mitochondrial OS=Homo sapiens OX=9606 GN=GATD3 PE=1 SV=1	P0DPI2	0	0	2	2	2	2	0	1	2	0
1057	CDK5 regulatory subunit-associated protein 3 OS=Homo sapiens OX=9606 GN=CDK5RAP3 PE=1 SV=2	Q96JB5	0	0	1	0	3	2	1	1	1	1
1058	Shootin-1 OS=Homo sapiens OX=9606 GN=SHTN1 PE=1 SV=4	A0MZ66	0	0	1	1	3	2	1	0	1	0
1059	GTP:AMP phosphotransferase AK3, mitochondrial OS=Homo sapiens OX=9606 GN=AK3 PE=1 SV=4	Q9UIJ7	0	0	1	2	3	2	0	2	1	0
1060	ATP-dependent RNA helicase DHX30 OS=Homo sapiens OX=9606 GN=DHX30 PE=1 SV=1	Q7L2E3	0	0	0	2	1	1	1	3	3	1
1061	Probable ATP-dependent RNA helicase DDX6 OS=Homo sapiens OX=9606 GN=DDX6 PE=1 SV=2	P26196	0	0	0	1	0	2	1	4	2	1
1062	FAS-associated factor 2 OS=Homo sapiens OX=9606 GN=FAF2 PE=1 SV=2	Q96CS3	0	0	0	1	2	0	0	1	1	0
1063	Large ribosomal subunit protein uL6 OS=Homo sapiens OX=9606 GN=RPL9 PE=1 SV=1	P32969	0	0	0	2	1	1	0	3	1	1
1064	Thioredoxin domain-containing protein 17 OS=Homo sapiens OX=9606 GN=TXNDC17 PE=1 SV=1	Q9BRA2	0	0	0	3	0	2	3	1	3	1
1065	Cullin-3 OS=Homo sapiens OX=9606 GN=CUL3 PE=1 SV=2	Q13618	0	0	0	3	2	2	0	1	1	0
1066	Acyl-coenzyme A thioesterase 1 OS=Homo sapiens OX=9606 GN=ACOT1 PE=1 SV=1	Q86TX2	0	0	2	1	3	3	0	1	0	0
1067	Ester hydrolase C11orf54 OS=Homo sapiens OX=9606 GN=C11orf54 PE=1 SV=1	Q9H0W9	0	0	0	1	1	0	0	1	3	2
1068	Tumor susceptibility gene 101 protein OS=Homo sapiens OX=9606 GN=TSG101 PE=1 SV=2	Q99816	2	3	0	0	1	0	1	0	1	0
1069	Eukaryotic translation initiation factor 3 subunit H OS=Homo sapiens OX=9606 GN=EIF3H PE=1 SV=1	O15372	0	0	0	1	4	1	0	1	1	1
1070	Translin OS=Homo sapiens OX=9606 GN=TSN PE=1 SV=1	Q15631	0	0	0	0	1	1	1	3	2	1
1071	MOB kinase activator 1B OS=Homo sapiens OX=9606 GN=MOB1B PE=1 SV=3	Q7L9L4	0	0	0	1	0	1	0	1	1	2
1072	Signal transducer and activator of transcription 3 OS=Homo sapiens OX=9606 GN=STAT3 PE=1 SV=2	P40763	0	0	2	0	2	0	1	2	0	0
1073	Double-stranded RNA-specific adenosine deaminase OS=Homo sapiens OX=9606 GN=ADAR PE=1 SV=4	P55265	0	0	0	0	3	2	0	1	0	1
1074	Histone H1.0 OS=Homo sapiens OX=9606 GN=H1-0 PE=1 SV=3	P07305	0	0	2	3	2	2	0	0	1	0
1075	Phosphatidylinositol transfer protein beta isoform OS=Homo sapiens OX=9606 GN=PITPNB PE=1 SV=2	P48739	0	0	0	0	1	0	3	2	3	1
1076	Regulator of nonsense transcripts 1 OS=Homo sapiens OX=9606 GN=UPF1 PE=1 SV=2	Q92900	0	0	0	0	0	1	2	4	2	0
1077	Oxygen-dependent coproporphyrinogen-III oxidase, mitochondrial OS=Homo sapiens OX=9606 GN=CPOX PE=1 SV=3	P36551	0	0	0	0	0	0	2	3	2	3
1078	CD166 antigen OS=Homo sapiens OX=9606 GN=ALCAM PE=1 SV=2	Q13740	0	0	2	2	5	2	0	0	0	0
1079	Laminin subunit gamma-1 OS=Homo sapiens OX=9606 GN=LAMC1 PE=1 SV=3	P11047	5	0	0	2	0	0	0	0	0	0
1080	Large ribosomal subunit protein eL31 OS=Homo sapiens OX=9606 GN=RPL31 PE=1 SV=1	P62899	0	0	0	1	1	1	1	3	1	2
1081	Protein PRRC1 OS=Homo sapiens OX=9606 GN=PRRC1 PE=1 SV=1	Q96M27	0	0	1	2	2	1	1	1	2	0
1082	Apoptosis regulator BAX OS=Homo sapiens OX=9606 GN=BAX PE=1 SV=1	Q07812	0	0	0	1	1	1	1	4	1	2
1083	Protein transport protein Sec16A OS=Homo sapiens OX=9606 GN=SEC16A PE=1 SV=4	O15027	0	0	2	1	1	2	0	1	1	1
1084	Protein VAC14 homolog OS=Homo sapiens OX=9606 GN=VAC14 PE=1 SV=1	Q08AM6	0	0	0	0	1	1	1	1	4	1
1085	Syntaxin-3 OS=Homo sapiens OX=9606 GN=STX3 PE=1 SV=3	Q13277	0	0	1	1	2	0	0	3	2	1
1086	eIF5-mimic protein 2 OS=Homo sapiens OX=9606 GN=BZW1 PE=1 SV=1	Q7L1Q6	0	0	0	1	1	0	0	1	1	2
1087	Isocitrate dehydrogenase [NAD] subunit beta, mitochondrial OS=Homo sapiens OX=9606 GN=IDH3B PE=1 SV=2	O43837	0	0	0	1	2	1	1	1	1	0
1088	Ran GTPase-activating protein 1 OS=Homo sapiens OX=9606 GN=RANGAP1 PE=1 SV=1	P46060	0	0	0	1	1	0	1	0	3	1
1089	Signal recognition particle receptor subunit beta OS=Homo sapiens OX=9606 GN=SRPRB PE=1 SV=3	Q9Y5M8	0	0	1	2	2	1	0	1	0	2
1090	Arginase-2, mitochondrial OS=Homo sapiens OX=9606 GN=ARG2 PE=1 SV=1	P78540	0	0	2	3	3	1	0	1	0	1
1091	Translocon-associated protein subunit delta OS=Homo sapiens OX=9606 GN=SSR4 PE=1 SV=1	P51571	0	0	1	1	2	4	0	1	1	0
1092	Inositol monophosphatase 1 OS=Homo sapiens OX=9606 GN=IMPA1 PE=1 SV=1	P29218	0	0	0	1	2	0	1	1	2	0
1093	LRP chaperone MESD OS=Homo sapiens OX=9606 GN=MESD PE=1 SV=2	Q14696	0	0	0	2	2	1	0	2	0	0
1094	Small ribosomal subunit protein eS17 OS=Homo sapiens OX=9606 GN=RPS17 PE=1 SV=2	P08708	0	0	0	2	2	0	1	3	0	1
1095	Dynein light chain 2, cytoplasmic OS=Homo sapiens OX=9606 GN=DYNLL2 PE=1 SV=1	Q96FJ2	0	0	0	1	0	1	0	2	0	1
1096	Mannose-1-phosphate guanyltransferase alpha OS=Homo sapiens OX=9606 GN=GMPPA PE=1 SV=1	Q96IJ6	0	0	0	2	1	0	0	1	0	3
1097	Delta-1-pyrroline-5-carboxylate dehydrogenase, mitochondrial OS=Homo sapiens OX=9606 GN=ALDH4A1 PE=1 SV=3	P30038	0	0	0	0	0	0	1	0	2	1
1098	Cytochrome c oxidase subunit 5A, mitochondrial OS=Homo sapiens OX=9606 GN=COX5A PE=1 SV=2	P20674	0	0	0	1	4	1	0	1	0	1
1099	Aldo-keto reductase family 1 member C3 OS=Homo sapiens OX=9606 GN=AKR1C3 PE=1 SV=4	P42330	0	0	0	0	2	0	2	3	1	2
1100	Heme-binding protein 2 OS=Homo sapiens OX=9606 GN=HEBP2 PE=1 SV=1	Q9Y5Z4	0	0	1	3	3	2	0	0	0	2
1101	Tubulin--tyrosine ligase-like protein 12 OS=Homo sapiens OX=9606 GN=TTLL12 PE=1 SV=2	Q14166	0	0	0	0	0	0	3	1	4	1
1102	Proteasome subunit beta type-4 OS=Homo sapiens OX=9606 GN=PSMB4 PE=1 SV=4	P28070	0	0	1	0	4	0	3	0	2	1
1103	Ran-specific GTPase-activating protein OS=Homo sapiens OX=9606 GN=RANBP1 PE=1 SV=1	P43487	0	0	0	0	0	0	1	1	3	3
1104	Protein unc-45 homolog A OS=Homo sapiens OX=9606 GN=UNC45A PE=1 SV=1	Q9H3U1	0	0	0	0	1	0	1	3	3	1
1105	Receptor-type tyrosine-protein phosphatase N2 OS=Homo sapiens OX=9606 GN=PTPRN2 PE=1 SV=2	Q92932	0	0	0	3	3	2	0	0	1	0
1106	Helicase MOV-10 OS=Homo sapiens OX=9606 GN=MOV10 PE=1 SV=2	Q9HCE1	0	0	0	0	0	0	1	2	1	2
1107	Gamma-glutamylcyclotransferase OS=Homo sapiens OX=9606 GN=GGCT PE=1 SV=1	O75223	0	0	0	0	0	0	2	2	2	2
1108	Cathepsin B OS=Homo sapiens OX=9606 GN=CTSB PE=1 SV=3	P07858	0	0	3	3	2	1	0	0	0	0
1109	Erlin-2 OS=Homo sapiens OX=9606 GN=ERLIN2 PE=1 SV=1	O94905	0	0	0	3	3	0	0	0	0	2
1110	CAP-Gly domain-containing linker protein 2 OS=Homo sapiens OX=9606 GN=CLIP2 PE=1 SV=1	Q9UDT6	0	0	0	0	0	0	0	2	2	0
1111	Cystatin-C OS=Homo sapiens OX=9606 GN=CST3 PE=1 SV=1	P01034	0	0	0	3	0	2	0	2	0	3
1112	Scinderin OS=Homo sapiens OX=9606 GN=SCIN PE=1 SV=4	Q9Y6U3	0	0	0	0	0	0	1	1	3	1
1113	Dihydropyrimidinase-related protein 5 OS=Homo sapiens OX=9606 GN=DPYSL5 PE=1 SV=1	Q9BPU6	0	0	0	0	0	0	3	3	2	0
1114	Endophilin-B1 OS=Homo sapiens OX=9606 GN=SH3GLB1 PE=1 SV=1	Q9Y371	0	0	0	0	1	4	0	3	0	1
1115	Methyl-CpG-binding protein 2 OS=Homo sapiens OX=9606 GN=MECP2 PE=1 SV=1	P51608	0	0	0	2	6	1	0	0	0	0
1116	Nucleolar protein 56 OS=Homo sapiens OX=9606 GN=NOP56 PE=1 SV=4	O00567	0	0	0	0	0	0	1	2	0	0
1117	COP9 signalosome complex subunit 5 OS=Homo sapiens OX=9606 GN=COPS5 PE=1 SV=4	Q92905	0	0	1	2	1	1	1	2	1	1
1118	Glutathione S-transferase 3, mitochondrial OS=Homo sapiens OX=9606 GN=MGST3 PE=1 SV=1	O14880	0	0	1	1	1	3	1	1	1	0
1119	Putative RNA-binding protein Luc7-like 2 OS=Homo sapiens OX=9606 GN=LUC7L2 PE=1 SV=2	Q9Y383	1	1	0	2	1	0	0	1	2	1
1120	L-xylulose reductase OS=Homo sapiens OX=9606 GN=DCXR PE=1 SV=2	Q7Z4W1	0	0	2	0	2	1	1	2	1	1
1121	Signal recognition particle subunit SRP54 OS=Homo sapiens OX=9606 GN=SRP54 PE=1 SV=1	P61011	0	0	0	0	0	2	0	1	1	1
1122	Pre-mRNA-processing factor 6 OS=Homo sapiens OX=9606 GN=PRPF6 PE=1 SV=1	O94906	0	0	0	1	1	1	3	1	2	1
1123	Cold shock domain-containing protein E1 OS=Homo sapiens OX=9606 GN=CSDE1 PE=1 SV=2	O75534	0	0	0	1	1	0	1	2	2	0
1124	Squamous cell carcinoma antigen recognized by T-cells 3 OS=Homo sapiens OX=9606 GN=SART3 PE=1 SV=1	Q15020	0	0	0	1	2	1	1	2	2	1
1125	CD63 antigen OS=Homo sapiens OX=9606 GN=CD63 PE=1 SV=2	P08962	0	0	1	2	2	1	0	1	2	1
1126	Isovaleryl-CoA dehydrogenase, mitochondrial OS=Homo sapiens OX=9606 GN=IVD PE=1 SV=2	P26440	0	0	0	0	2	2	1	1	2	1
1127	Acyl-protein thioesterase 1 OS=Homo sapiens OX=9606 GN=LYPLA1 PE=1 SV=1	O75608	0	0	0	2	1	1	2	1	0	2
1128	Density-regulated protein OS=Homo sapiens OX=9606 GN=DENR PE=1 SV=2	O43583	0	0	1	1	1	0	2	1	3	0
1129	Collagen alpha-1(I) chain OS=Homo sapiens OX=9606 GN=COL1A1 PE=1 SV=6	P02452	0	0	0	2	3	1	0	1	0	0
1130	Pyridoxal phosphate homeostasis protein OS=Homo sapiens OX=9606 GN=PLPBP PE=1 SV=1	O94903	0	0	0	1	1	1	0	2	2	2
1131	Vesicle transport protein GOT1B OS=Homo sapiens OX=9606 GN=GOLT1B PE=1 SV=1	Q9Y3E0	0	0	0	0	2	2	1	2	2	1
1132	Methylcrotonoyl-CoA carboxylase subunit alpha, mitochondrial OS=Homo sapiens OX=9606 GN=MCCC1 PE=1 SV=3	Q96RQ3	0	0	1	2	2	0	1	1	1	0
1133	PAT complex subunit CCDC47 OS=Homo sapiens OX=9606 GN=CCDC47 PE=1 SV=1	Q96A33	0	0	1	1	2	1	0	3	2	0
1134	Large ribosomal subunit protein eL6 OS=Homo sapiens OX=9606 GN=RPL6 PE=1 SV=3	Q02878	0	0	0	2	1	1	0	1	1	1
1135	Prostaglandin reductase 1 OS=Homo sapiens OX=9606 GN=PTGR1 PE=1 SV=2	Q14914	0	0	1	1	1	0	1	4	0	1
1136	High mobility group protein B3 OS=Homo sapiens OX=9606 GN=HMGB3 PE=1 SV=4	O15347	0	0	0	1	3	1	0	1	1	1
1137	DCC-interacting protein 13-alpha OS=Homo sapiens OX=9606 GN=APPL1 PE=1 SV=1	Q9UKG1	0	0	1	0	0	0	2	1	1	0
1138	Isoamyl acetate-hydrolyzing esterase 1 homolog OS=Homo sapiens OX=9606 GN=IAH1 PE=1 SV=1	Q2TAA2	0	0	0	1	0	0	1	4	1	1
1139	Oxaloacetate decarboxylase, mitochondrial OS=Homo sapiens OX=9606 GN=FAHD1 PE=1 SV=3	Q6P587	0	0	0	0	0	1	1	2	2	1
1140	Myelin expression factor 2 OS=Homo sapiens OX=9606 GN=MYEF2 PE=1 SV=3	Q9P2K5	0	0	1	0	1	0	0	1	2	1
1141	Prostaglandin E synthase 2 OS=Homo sapiens OX=9606 GN=PTGES2 PE=1 SV=1	Q9H7Z7	0	0	0	2	3	1	0	0	1	1
1142	CD2-associated protein OS=Homo sapiens OX=9606 GN=CD2AP PE=1 SV=1	Q9Y5K6	0	0	0	0	1	0	1	2	1	1
1143	Phosphopentomutase OS=Homo sapiens OX=9606 GN=PGM2 PE=1 SV=4	Q96G03	0	0	0	1	1	1	0	2	2	0
1144	Guanine nucleotide-binding protein-like 1 OS=Homo sapiens OX=9606 GN=GNL1 PE=1 SV=2	P36915	0	0	0	0	1	1	1	2	1	0
1145	Quinone oxidoreductase PIG3 OS=Homo sapiens OX=9606 GN=TP53I3 PE=1 SV=2	Q53FA7	0	0	0	0	1	0	2	2	2	1
1146	Pyruvate dehydrogenase protein X component, mitochondrial OS=Homo sapiens OX=9606 GN=PDHX PE=1 SV=3	O00330	0	0	1	2	4	1	0	0	1	0
1147	Scaffold attachment factor B1 OS=Homo sapiens OX=9606 GN=SAFB PE=1 SV=4	Q15424	0	0	0	0	1	0	1	4	0	0
1148	m7GpppX diphosphatase OS=Homo sapiens OX=9606 GN=DCPS PE=1 SV=2	Q96C86	0	0	0	2	2	1	0	1	0	0
1149	Sorting nexin-1 OS=Homo sapiens OX=9606 GN=SNX1 PE=1 SV=3	Q13596	0	0	0	0	2	1	1	2	1	2
1150	Short/branched chain specific acyl-CoA dehydrogenase, mitochondrial OS=Homo sapiens OX=9606 GN=ACADSB PE=1 SV=1	P45954	0	0	2	3	2	1	0	1	0	0
1151	Transcription elongation factor A protein 1 OS=Homo sapiens OX=9606 GN=TCEA1 PE=1 SV=2	P23193	0	0	0	0	0	0	2	3	3	1
1152	Protein TFG OS=Homo sapiens OX=9606 GN=TFG PE=1 SV=2	Q92734	0	0	0	0	0	0	1	1	2	1
1153	Calpastatin OS=Homo sapiens OX=9606 GN=CAST PE=1 SV=4	P20810	0	0	0	0	2	0	2	3	3	0
1154	Diablo IAP-binding mitochondrial protein OS=Homo sapiens OX=9606 GN=DIABLO PE=1 SV=1	Q9NR28	0	0	0	1	0	0	0	1	2	2
1155	ATP-binding cassette sub-family D member 3 OS=Homo sapiens OX=9606 GN=ABCD3 PE=1 SV=1	P28288	0	0	0	0	0	0	2	0	2	0
1156	DnaJ homolog subfamily A member 3, mitochondrial OS=Homo sapiens OX=9606 GN=DNAJA3 PE=1 SV=2	Q96EY1	0	0	0	0	2	0	0	1	2	0
1157	EH domain-containing protein 2 OS=Homo sapiens OX=9606 GN=EHD2 PE=1 SV=2	Q9NZN4	0	0	0	1	4	1	0	0	0	0
1158	Drebrin OS=Homo sapiens OX=9606 GN=DBN1 PE=1 SV=4	Q16643	0	0	0	0	0	0	0	4	3	0
1159	CTP synthase 1 OS=Homo sapiens OX=9606 GN=CTPS1 PE=1 SV=2	P17812	0	0	0	0	0	0	2	2	3	0
1160	Inter-alpha-trypsin inhibitor heavy chain H4 OS=Homo sapiens OX=9606 GN=ITIH4 PE=1 SV=4	Q14624	5	3	0	0	0	0	0	0	0	0
1161	Ubiquitin-associated protein 2-like OS=Homo sapiens OX=9606 GN=UBAP2L PE=1 SV=2	Q14157	0	0	1	0	1	2	1	2	1	2
1162	GDP-L-fucose synthase OS=Homo sapiens OX=9606 GN=GFUS PE=1 SV=1	Q13630	0	0	2	1	2	1	0	1	1	0
1163	Crk-like protein OS=Homo sapiens OX=9606 GN=CRKL PE=1 SV=1	P46109	0	0	0	1	2	0	1	1	1	1
1164	Isochorismatase domain-containing protein 1 OS=Homo sapiens OX=9606 GN=ISOC1 PE=1 SV=3	Q96CN7	0	0	0	1	1	1	1	0	3	1
1165	Vasodilator-stimulated phosphoprotein OS=Homo sapiens OX=9606 GN=VASP PE=1 SV=3	P50552	0	0	2	1	1	0	0	2	0	2
1166	ATPase family AAA domain-containing protein 3A OS=Homo sapiens OX=9606 GN=ATAD3A PE=1 SV=2	Q9NVI7	0	0	0	0	1	0	0	2	1	1
1167	ATP-dependent RNA helicase DDX19A OS=Homo sapiens OX=9606 GN=DDX19A PE=1 SV=1	Q9NUU7	0	0	0	1	0	1	2	1	1	3
1168	Stromal interaction molecule 1 OS=Homo sapiens OX=9606 GN=STIM1 PE=1 SV=3	Q13586	0	0	0	1	0	0	1	2	1	0
1169	Actin-related protein 2/3 complex subunit 1B OS=Homo sapiens OX=9606 GN=ARPC1B PE=1 SV=3	O15143	0	0	2	0	0	2	0	1	2	1
1170	Xaa-Pro aminopeptidase 1 OS=Homo sapiens OX=9606 GN=XPNPEP1 PE=1 SV=3	Q9NQW7	0	0	0	1	2	0	0	1	2	1
1171	COP9 signalosome complex subunit 1 OS=Homo sapiens OX=9606 GN=GPS1 PE=1 SV=4	Q13098	0	0	0	0	2	0	2	1	2	1
1172	Protein RUFY3 OS=Homo sapiens OX=9606 GN=RUFY3 PE=1 SV=1	Q7L099	0	0	1	2	3	1	0	0	0	1
1173	Equilibrative nucleoside transporter 1 OS=Homo sapiens OX=9606 GN=SLC29A1 PE=1 SV=3	Q99808	0	1	0	0	0	0	0	1	2	1
1174	rRNA 2'-O-methyltransferase fibrillarin OS=Homo sapiens OX=9606 GN=FBL PE=1 SV=2	P22087	0	0	0	1	2	0	1	1	0	1
1175	Ras-related C3 botulinum toxin substrate 1 OS=Homo sapiens OX=9606 GN=RAC1 PE=1 SV=1	P63000	0	0	0	3	0	1	0	2	1	2
1176	MYG1 exonuclease OS=Homo sapiens OX=9606 GN=MYG1 PE=1 SV=4	Q9HB07	0	0	0	1	0	0	2	3	1	2
1177	U2 small nuclear ribonucleoprotein A' OS=Homo sapiens OX=9606 GN=SNRPA1 PE=1 SV=2	P09661	0	0	0	1	0	1	1	2	0	4
1178	Oxysterol-binding protein 1 OS=Homo sapiens OX=9606 GN=OSBP PE=1 SV=1	P22059	0	0	0	1	0	1	0	2	2	2
1179	Phosphatidate cytidylyltransferase 2 OS=Homo sapiens OX=9606 GN=CDS2 PE=1 SV=1	O95674	0	0	1	2	2	2	0	1	0	0
1180	Dolichyl-diphosphooligosaccharide--protein glycosyltransferase subunit STT3A OS=Homo sapiens OX=9606 GN=STT3A PE=1 SV=2	P46977	0	0	0	0	2	4	0	1	1	0
1181	TBC1 domain family member 4 OS=Homo sapiens OX=9606 GN=TBC1D4 PE=1 SV=2	O60343	0	0	0	0	0	0	1	4	2	1
1182	CD81 antigen OS=Homo sapiens OX=9606 GN=CD81 PE=1 SV=1	P60033	3	1	0	2	0	0	0	0	0	0
1183	Synaptobrevin homolog YKT6 OS=Homo sapiens OX=9606 GN=YKT6 PE=1 SV=1	O15498	0	0	0	1	0	2	1	2	0	0
1184	Cytoplasmic FMR1-interacting protein 1 OS=Homo sapiens OX=9606 GN=CYFIP1 PE=1 SV=1	Q7L576	0	0	0	1	2	2	0	2	0	0
1185	Plasma alpha-L-fucosidase OS=Homo sapiens OX=9606 GN=FUCA2 PE=1 SV=2	Q9BTY2	1	0	0	0	0	0	0	2	2	2
1186	Alpha-mannosidase 2 OS=Homo sapiens OX=9606 GN=MAN2A1 PE=1 SV=2	Q16706	0	0	2	2	1	1	0	0	0	0
1187	Cysteine and histidine-rich domain-containing protein 1 OS=Homo sapiens OX=9606 GN=CHORDC1 PE=1 SV=2	Q9UHD1	0	0	0	0	0	0	1	3	1	1
1188	Lithostathine-1-alpha OS=Homo sapiens OX=9606 GN=REG1A PE=1 SV=3	P05451	0	0	1	2	3	3	0	0	0	0
1189	Splicing factor 1 OS=Homo sapiens OX=9606 GN=SF1 PE=1 SV=4	Q15637	0	0	0	0	0	0	2	3	1	2
1190	Y-box-binding protein 1 OS=Homo sapiens OX=9606 GN=YBX1 PE=1 SV=3	P67809	0	0	0	0	0	0	0	4	1	5
1191	Na(+)/H(+) exchange regulatory cofactor NHE-RF3 OS=Homo sapiens OX=9606 GN=PDZK1 PE=1 SV=2	Q5T2W1	0	0	0	0	0	0	0	3	2	3
1192	ATP-dependent 6-phosphofructokinase, platelet type OS=Homo sapiens OX=9606 GN=PFKP PE=1 SV=2	Q01813	0	0	0	2	3	2	0	0	0	0
1193	Sulfhydryl oxidase 2 OS=Homo sapiens OX=9606 GN=QSOX2 PE=1 SV=3	Q6ZRP7	0	0	0	2	5	0	0	0	0	0
1194	Adapter SH3BGRL OS=Homo sapiens OX=9606 GN=SH3BGRL PE=1 SV=1	O75368	0	0	0	3	3	2	0	0	0	0
1195	PC4 and SFRS1-interacting protein OS=Homo sapiens OX=9606 GN=PSIP1 PE=1 SV=1	O75475	0	0	0	0	0	0	0	3	1	3
1196	Mammalian ependymin-related protein 1 OS=Homo sapiens OX=9606 GN=EPDR1 PE=1 SV=2	Q9UM22	0	0	1	1	1	1	1	1	2	1
1197	Nascent polypeptide-associated complex subunit alpha, muscle-specific form OS=Homo sapiens OX=9606 GN=NACA PE=1 SV=1	E9PAV3	0	0	0	1	2	1	1	1	2	1
1198	Transmembrane protein 205 OS=Homo sapiens OX=9606 GN=TMEM205 PE=1 SV=1	Q6UW68	0	0	1	2	1	2	0	1	1	0
1199	Protein kinase C and casein kinase substrate in neurons protein 2 OS=Homo sapiens OX=9606 GN=PACSIN2 PE=1 SV=2	Q9UNF0	0	0	0	1	0	0	1	2	3	1
1200	Early endosome antigen 1 OS=Homo sapiens OX=9606 GN=EEA1 PE=1 SV=2	Q15075	0	0	0	2	2	0	0	1	1	1
1201	Rab3 GTPase-activating protein non-catalytic subunit OS=Homo sapiens OX=9606 GN=RAB3GAP2 PE=1 SV=1	Q9H2M9	0	0	0	0	1	2	1	1	0	1
1202	Ataxin-2-like protein OS=Homo sapiens OX=9606 GN=ATXN2L PE=1 SV=2	Q8WWM7	0	0	0	0	1	0	2	1	3	1
1203	Emerin OS=Homo sapiens OX=9606 GN=EMD PE=1 SV=1	P50402	0	0	1	1	2	1	0	0	1	0
1204	Nucleolysin TIAR OS=Homo sapiens OX=9606 GN=TIAL1 PE=1 SV=1	Q01085	0	0	0	0	1	2	1	1	1	0
1205	V-type proton ATPase subunit D OS=Homo sapiens OX=9606 GN=ATP6V1D PE=1 SV=1	Q9Y5K8	0	0	0	2	2	0	0	1	1	0
1206	Sorting and assembly machinery component 50 homolog OS=Homo sapiens OX=9606 GN=SAMM50 PE=1 SV=3	Q9Y512	0	0	1	1	2	1	0	0	1	0
1207	Protein transport protein Sec61 subunit beta OS=Homo sapiens OX=9606 GN=SEC61B PE=1 SV=2	P60468	0	0	0	2	0	2	1	1	1	0
1208	COP9 signalosome complex subunit 3 OS=Homo sapiens OX=9606 GN=COPS3 PE=1 SV=3	Q9UNS2	0	0	0	1	1	1	0	0	3	0
1209	Vacuolar protein sorting-associated protein 45 OS=Homo sapiens OX=9606 GN=VPS45 PE=1 SV=1	Q9NRW7	0	0	0	0	1	1	1	2	3	0
1210	Golgi reassembly-stacking protein 2 OS=Homo sapiens OX=9606 GN=GORASP2 PE=1 SV=3	Q9H8Y8	0	0	1	1	1	2	0	0	0	1
1211	Small glutamine-rich tetratricopeptide repeat-containing protein alpha OS=Homo sapiens OX=9606 GN=SGTA PE=1 SV=1	O43765	0	0	0	0	0	1	2	3	2	1
1212	Cysteine--tRNA ligase, cytoplasmic OS=Homo sapiens OX=9606 GN=CARS1 PE=1 SV=3	P49589	0	0	0	0	3	1	0	2	1	1
1213	Mitogen-activated protein kinase 13 OS=Homo sapiens OX=9606 GN=MAPK13 PE=1 SV=1	O15264	0	0	0	0	1	0	1	1	2	1
1214	Inactive C-alpha-formylglycine-generating enzyme 2 OS=Homo sapiens OX=9606 GN=SUMF2 PE=1 SV=2	Q8NBJ7	0	0	0	1	1	2	0	0	0	1
1215	Thiosulfate sulfurtransferase OS=Homo sapiens OX=9606 GN=TST PE=1 SV=4	Q16762	0	0	0	0	0	0	1	2	1	2
1216	Lysosomal acid phosphatase OS=Homo sapiens OX=9606 GN=ACP2 PE=1 SV=3	P11117	0	0	0	0	0	0	1	1	2	1
1217	Phosphomevalonate kinase OS=Homo sapiens OX=9606 GN=PMVK PE=1 SV=3	Q15126	0	0	0	3	1	2	0	1	0	0
1218	1,4-alpha-glucan-branching enzyme OS=Homo sapiens OX=9606 GN=GBE1 PE=1 SV=3	Q04446	0	0	1	1	0	1	0	0	2	0
1219	Cell division cycle 5-like protein OS=Homo sapiens OX=9606 GN=CDC5L PE=1 SV=2	Q99459	0	0	0	0	1	0	0	2	2	1
1220	Histone H1.10 OS=Homo sapiens OX=9606 GN=H1-10 PE=1 SV=1	Q92522	0	0	0	1	0	0	0	3	1	4
1221	Nuclear transport factor 2 OS=Homo sapiens OX=9606 GN=NUTF2 PE=1 SV=1	P61970	0	0	0	2	0	1	0	2	0	2
1222	Cryptic protein OS=Homo sapiens OX=9606 GN=CFC1 PE=1 SV=1	P0CG37	0	0	2	1	2	1	0	0	0	0
1223	Eukaryotic translation initiation factor 2 subunit 3 OS=Homo sapiens OX=9606 GN=EIF2S3 PE=1 SV=3	P41091	0	0	0	0	0	0	2	2	1	2
1224	Calcium-regulated heat-stable protein 1 OS=Homo sapiens OX=9606 GN=CARHSP1 PE=1 SV=2	Q9Y2V2	0	0	0	0	0	0	1	1	1	3
1225	Chitinase domain-containing protein 1 OS=Homo sapiens OX=9606 GN=CHID1 PE=1 SV=1	Q9BWS9	0	0	1	2	1	2	0	0	0	0
1226	Protein RCC2 OS=Homo sapiens OX=9606 GN=RCC2 PE=1 SV=2	Q9P258	0	0	0	0	0	0	1	3	2	0
1227	Large ribosomal subunit protein eL28 OS=Homo sapiens OX=9606 GN=RPL28 PE=1 SV=3	P46779	0	0	0	0	2	0	0	0	0	0
1228	Cytochrome c oxidase subunit 6B1 OS=Homo sapiens OX=9606 GN=COX6B1 PE=1 SV=2	P14854	0	0	0	1	1	3	0	0	0	0
1229	Protein Niban 2 OS=Homo sapiens OX=9606 GN=NIBAN2 PE=1 SV=3	Q96TA1	0	0	0	1	3	1	0	0	0	0
1230	Complement factor I OS=Homo sapiens OX=9606 GN=CFI PE=1 SV=2	P05156	2	3	0	0	0	0	0	0	0	0
1231	Zinc finger CCCH-type antiviral protein 1 OS=Homo sapiens OX=9606 GN=ZC3HAV1 PE=1 SV=3	Q7Z2W4	0	0	0	1	2	1	1	1	1	1
1232	Transcriptional regulator protein Pur-beta OS=Homo sapiens OX=9606 GN=PURB PE=1 SV=3	Q96QR8	0	0	0	1	1	1	1	1	2	0
1233	Large ribosomal subunit protein uL13 OS=Homo sapiens OX=9606 GN=RPL13A PE=1 SV=2	P40429	0	0	0	0	1	1	1	1	1	2
1234	Negative elongation factor B OS=Homo sapiens OX=9606 GN=NELFB PE=1 SV=1	Q8WX92	0	0	0	1	1	1	0	1	2	1
1235	Cleavage stimulation factor subunit 2 OS=Homo sapiens OX=9606 GN=CSTF2 PE=1 SV=1	P33240	0	0	0	1	0	0	1	2	1	0
1236	ER membrane protein complex subunit 2 OS=Homo sapiens OX=9606 GN=EMC2 PE=1 SV=1	Q15006	0	0	0	0	2	1	0	1	1	0
1237	Splicing factor U2AF 35 kDa subunit OS=Homo sapiens OX=9606 GN=U2AF1 PE=1 SV=3	Q01081	0	0	0	1	0	0	1	1	2	1
1238	Malectin OS=Homo sapiens OX=9606 GN=MLEC PE=1 SV=1	Q14165	0	0	0	2	1	1	0	1	0	1
1239	NEDD8-conjugating enzyme Ubc12 OS=Homo sapiens OX=9606 GN=UBE2M PE=1 SV=1	P61081	0	0	1	0	2	1	0	1	0	1
1240	Mitochondrial glutamate carrier 1 OS=Homo sapiens OX=9606 GN=SLC25A22 PE=1 SV=1	Q9H936	0	0	0	2	1	2	0	1	1	0
1241	Lipopolysaccharide-responsive and beige-like anchor protein OS=Homo sapiens OX=9606 GN=LRBA PE=1 SV=4	P50851	0	0	1	1	0	3	0	1	0	2
1242	ATP-dependent DNA helicase Q1 OS=Homo sapiens OX=9606 GN=RECQL PE=1 SV=3	P46063	0	0	0	0	0	0	2	1	1	2
1243	Syntaxin-binding protein 2 OS=Homo sapiens OX=9606 GN=STXBP2 PE=1 SV=2	Q15833	0	0	1	0	0	0	1	2	2	1
1244	Serine-threonine kinase receptor-associated protein OS=Homo sapiens OX=9606 GN=STRAP PE=1 SV=1	Q9Y3F4	0	0	0	1	3	0	1	1	2	0
1245	Dolichyl-diphosphooligosaccharide--protein glycosyltransferase subunit STT3B OS=Homo sapiens OX=9606 GN=STT3B PE=1 SV=1	Q8TCJ2	0	0	0	0	2	0	0	1	1	0
1246	Prenylcysteine oxidase-like OS=Homo sapiens OX=9606 GN=PCYOX1L PE=1 SV=2	Q8NBM8	0	0	0	0	1	0	1	2	2	1
1247	Afadin OS=Homo sapiens OX=9606 GN=AFDN PE=1 SV=3	P55196	0	0	0	0	1	0	0	2	2	1
1248	Large ribosomal subunit protein eL34 OS=Homo sapiens OX=9606 GN=RPL34 PE=1 SV=3	P49207	0	0	0	1	1	0	1	1	0	2
1249	Glutathione S-transferase kappa 1 OS=Homo sapiens OX=9606 GN=GSTK1 PE=1 SV=3	Q9Y2Q3	0	0	0	1	0	1	0	3	0	2
1250	Myeloid-derived growth factor OS=Homo sapiens OX=9606 GN=MYDGF PE=1 SV=1	Q969H8	0	0	2	0	1	2	0	0	0	1
1251	Probable bifunctional dTTP/UTP pyrophosphatase/methyltransferase protein OS=Homo sapiens OX=9606 GN=ASMTL PE=1 SV=3	O95671	0	0	0	1	1	2	0	0	0	1
1252	Endoplasmic reticulum junction formation protein lunapark OS=Homo sapiens OX=9606 GN=LNPK PE=1 SV=2	Q9C0E8	0	0	0	0	0	1	1	0	3	1
1253	Probable phospholipid-transporting ATPase IIA OS=Homo sapiens OX=9606 GN=ATP9A PE=1 SV=3	O75110	0	0	0	1	2	2	0	1	0	0
1254	Chromobox protein homolog 3 OS=Homo sapiens OX=9606 GN=CBX3 PE=1 SV=4	Q13185	0	0	0	1	0	1	0	2	0	0
1255	Golgi resident protein GCP60 OS=Homo sapiens OX=9606 GN=ACBD3 PE=1 SV=4	Q9H3P7	0	0	1	0	2	2	0	0	1	0
1256	Cytochrome c oxidase subunit 6C OS=Homo sapiens OX=9606 GN=COX6C PE=1 SV=2	P09669	0	0	1	2	1	3	0	0	0	0
1257	Large ribosomal subunit protein uL16 OS=Homo sapiens OX=9606 GN=RPL10 PE=1 SV=5	P27635	0	0	0	3	1	1	0	2	0	0
1258	Serine/threonine-protein phosphatase 5 OS=Homo sapiens OX=9606 GN=PPP5C PE=1 SV=1	P53041	0	0	0	0	0	0	2	1	2	2
1259	TBC1 domain family member 24 OS=Homo sapiens OX=9606 GN=TBC1D24 PE=1 SV=2	Q9ULP9	0	0	0	0	0	0	1	2	2	1
1260	Rap1 GTPase-activating protein 2 OS=Homo sapiens OX=9606 GN=RAP1GAP2 PE=1 SV=2	Q684P5	0	0	1	2	1	1	0	0	0	0
1261	Serine/arginine-rich splicing factor 9 OS=Homo sapiens OX=9606 GN=SRSF9 PE=1 SV=1	Q13242	0	0	0	0	1	0	1	0	2	1
1262	[Pyruvate dehydrogenase (acetyl-transferring)] kinase isozyme 3, mitochondrial OS=Homo sapiens OX=9606 GN=PDK3 PE=1 SV=1	Q15120	0	0	0	0	0	0	0	2	1	1
1263	Calmodulin-regulated spectrin-associated protein 3 OS=Homo sapiens OX=9606 GN=CAMSAP3 PE=1 SV=2	Q9P1Y5	0	0	0	0	0	0	3	1	2	0
1264	UBX domain-containing protein 1 OS=Homo sapiens OX=9606 GN=UBXN1 PE=1 SV=2	Q04323	0	0	0	0	0	2	0	1	0	1
1265	ATP synthase subunit e, mitochondrial OS=Homo sapiens OX=9606 GN=ATP5ME PE=1 SV=2	P56385	0	0	0	2	0	2	0	1	0	0
1266	Ubiquitin-conjugating enzyme E2 K OS=Homo sapiens OX=9606 GN=UBE2K PE=1 SV=3	P61086	0	0	0	0	0	0	0	2	1	1
1267	Poly(U)-binding-splicing factor PUF60 OS=Homo sapiens OX=9606 GN=PUF60 PE=1 SV=1	Q9UHX1	0	0	0	0	0	0	0	2	2	2
1268	Replication protein A 32 kDa subunit OS=Homo sapiens OX=9606 GN=RPA2 PE=1 SV=1	P15927	0	0	0	0	0	0	1	2	2	0
1269	Syntaxin-12 OS=Homo sapiens OX=9606 GN=STX12 PE=1 SV=1	Q86Y82	0	0	1	1	0	3	0	0	0	1
1270	Perilipin-2 OS=Homo sapiens OX=9606 GN=PLIN2 PE=1 SV=2	Q99541	0	0	0	0	0	0	0	1	1	2
1271	Neuroblast differentiation-associated protein AHNAK OS=Homo sapiens OX=9606 GN=AHNAK PE=1 SV=2	Q09666	0	0	0	2	1	1	0	0	0	0
1272	All-trans-retinol dehydrogenase [NAD(+)] ADH1B OS=Homo sapiens OX=9606 GN=ADH1B PE=1 SV=3	P00325	0	0	0	2	2	1	0	0	0	0
1273	Neudesin OS=Homo sapiens OX=9606 GN=NENF PE=1 SV=1	Q9UMX5	0	0	0	3	2	2	0	0	0	0
1274	Endoplasmic reticulum-Golgi intermediate compartment protein 1 OS=Homo sapiens OX=9606 GN=ERGIC1 PE=1 SV=1	Q969X5	0	0	0	2	1	2	0	0	0	0
1275	Protein tweety homolog 3 OS=Homo sapiens OX=9606 GN=TTYH3 PE=1 SV=3	Q9C0H2	4	4	0	0	0	0	0	0	0	0
1276	Large ribosomal subunit protein eL22 OS=Homo sapiens OX=9606 GN=RPL22 PE=1 SV=2	P35268	0	0	0	1	1	1	0	2	1	1
1277	Transducin beta-like protein 2 OS=Homo sapiens OX=9606 GN=TBL2 PE=1 SV=1	Q9Y4P3	0	0	1	0	2	1	0	1	1	1
1278	Pyridoxal-dependent decarboxylase domain-containing protein 1 OS=Homo sapiens OX=9606 GN=PDXDC1 PE=1 SV=2	Q6P996	0	0	0	2	1	1	0	0	0	1
1279	DnaJ homolog subfamily B member 11 OS=Homo sapiens OX=9606 GN=DNAJB11 PE=1 SV=1	Q9UBS4	0	0	0	1	0	1	0	2	1	1
1280	2-iminobutanoate/2-iminopropanoate deaminase OS=Homo sapiens OX=9606 GN=RIDA PE=1 SV=1	P52758	0	0	0	1	0	0	1	2	1	1
1281	Exocyst complex component 1 OS=Homo sapiens OX=9606 GN=EXOC1 PE=1 SV=4	Q9NV70	0	0	0	1	1	1	0	2	0	1
1282	OCIA domain-containing protein 1 OS=Homo sapiens OX=9606 GN=OCIAD1 PE=1 SV=1	Q9NX40	0	0	0	0	2	1	0	1	2	1
1283	Exportin-7 OS=Homo sapiens OX=9606 GN=XPO7 PE=1 SV=3	Q9UIA9	0	0	0	0	1	2	1	1	1	0
1284	Deoxynucleoside triphosphate triphosphohydrolase SAMHD1 OS=Homo sapiens OX=9606 GN=SAMHD1 PE=1 SV=2	Q9Y3Z3	0	0	0	0	0	0	2	1	2	1
1285	LEM domain-containing protein 2 OS=Homo sapiens OX=9606 GN=LEMD2 PE=1 SV=1	Q8NC56	0	0	0	0	1	2	1	1	1	0
1286	Arf-GAP domain and FG repeat-containing protein 1 OS=Homo sapiens OX=9606 GN=AGFG1 PE=1 SV=2	P52594	0	0	0	0	1	0	1	1	2	1
1287	Protein SEC13 homolog OS=Homo sapiens OX=9606 GN=SEC13 PE=1 SV=3	P55735	0	0	0	1	2	2	0	1	0	1
1288	Guanine nucleotide-exchange factor SEC12 OS=Homo sapiens OX=9606 GN=PREB PE=1 SV=2	Q9HCU5	0	0	0	1	0	0	1	2	1	0
1289	Clathrin interactor 1 OS=Homo sapiens OX=9606 GN=CLINT1 PE=1 SV=1	Q14677	0	0	0	1	0	0	1	0	1	2
1290	Intermembrane lipid transfer protein VPS13D OS=Homo sapiens OX=9606 GN=VPS13D PE=1 SV=2	Q5THJ4	0	0	0	2	0	1	0	0	0	1
1291	Tetratricopeptide repeat protein 38 OS=Homo sapiens OX=9606 GN=TTC38 PE=1 SV=1	Q5R3I4	0	0	0	0	0	0	1	1	2	1
1292	Cytochrome c oxidase assembly factor 3 homolog, mitochondrial OS=Homo sapiens OX=9606 GN=COA3 PE=1 SV=1	Q9Y2R0	0	0	0	1	0	1	0	2	0	2
1293	Ubiquitin carboxyl-terminal hydrolase isozyme L3 OS=Homo sapiens OX=9606 GN=UCHL3 PE=1 SV=1	P15374	0	0	0	2	0	2	0	1	0	1
1294	Coagulation factor X OS=Homo sapiens OX=9606 GN=F10 PE=1 SV=2	P00742	1	0	0	0	0	0	1	3	1	0
1295	Mitochondrial import receptor subunit TOM34 OS=Homo sapiens OX=9606 GN=TOMM34 PE=1 SV=2	Q15785	0	0	0	1	0	0	0	2	2	1
1296	ATP synthase-coupling factor 6, mitochondrial OS=Homo sapiens OX=9606 GN=ATP5PF PE=1 SV=1	P18859	0	0	0	3	0	1	0	1	0	1
1297	DnaJ homolog subfamily C member 8 OS=Homo sapiens OX=9606 GN=DNAJC8 PE=1 SV=2	O75937	0	0	0	0	2	0	1	1	1	0
1298	CTP synthase 2 OS=Homo sapiens OX=9606 GN=CTPS2 PE=1 SV=1	Q9NRF8	0	0	0	0	0	0	1	2	1	1
1299	AP-1 complex subunit mu-1 OS=Homo sapiens OX=9606 GN=AP1M1 PE=1 SV=3	Q9BXS5	0	0	0	0	2	0	0	1	0	1
1300	ATP synthase subunit epsilon, mitochondrial OS=Homo sapiens OX=9606 GN=ATP5F1E PE=1 SV=2	P56381	0	0	0	0	0	2	0	1	0	1
1301	FACT complex subunit SPT16 OS=Homo sapiens OX=9606 GN=SUPT16H PE=1 SV=1	Q9Y5B9	1	0	0	0	0	0	0	2	1	1
1302	Enoyl-CoA delta isomerase 2 OS=Homo sapiens OX=9606 GN=ECI2 PE=1 SV=4	O75521	0	0	0	1	2	0	0	1	0	0
1303	Sister chromatid cohesion protein PDS5 homolog A OS=Homo sapiens OX=9606 GN=PDS5A PE=1 SV=1	Q29RF7	0	0	0	0	0	0	1	2	2	1
1304	(3R)-3-hydroxyacyl-CoA dehydrogenase OS=Homo sapiens OX=9606 GN=HSD17B8 PE=1 SV=2	Q92506	0	0	1	1	3	2	0	0	0	0
1305	E3 ubiquitin/ISG15 ligase TRIM25 OS=Homo sapiens OX=9606 GN=TRIM25 PE=1 SV=2	Q14258	0	0	0	0	0	0	1	2	1	0
1306	Ras-related protein Ral-A OS=Homo sapiens OX=9606 GN=RALA PE=1 SV=1	P11233	0	0	0	2	0	0	0	1	1	0
1307	Trans-Golgi network integral membrane protein 2 OS=Homo sapiens OX=9606 GN=TGOLN2 PE=1 SV=4	O43493	0	0	0	2	3	0	0	0	1	0
1308	Aspartate--tRNA ligase, mitochondrial OS=Homo sapiens OX=9606 GN=DARS2 PE=1 SV=1	Q6PI48	0	0	0	0	1	0	2	0	3	0
1309	Coiled-coil domain-containing protein 6 OS=Homo sapiens OX=9606 GN=CCDC6 PE=1 SV=2	Q16204	0	0	0	1	2	0	0	0	1	0
1310	DBIRD complex subunit ZNF326 OS=Homo sapiens OX=9606 GN=ZNF326 PE=1 SV=2	Q5BKZ1	0	0	0	0	0	0	0	3	1	3
1311	Deaminated glutathione amidase OS=Homo sapiens OX=9606 GN=NIT1 PE=1 SV=2	Q86X76	0	0	0	0	0	0	0	3	2	1
1312	Serine/arginine-rich splicing factor 10 OS=Homo sapiens OX=9606 GN=SRSF10 PE=1 SV=1	O75494	0	0	0	0	0	0	0	2	2	1
1313	Proton myo-inositol cotransporter OS=Homo sapiens OX=9606 GN=SLC2A13 PE=1 SV=3	Q96QE2	0	0	0	3	2	1	0	0	0	0
1314	Proline dehydrogenase 1, mitochondrial OS=Homo sapiens OX=9606 GN=PRODH PE=1 SV=4	O43272	0	0	0	0	0	0	1	1	3	0
1315	Retinol-binding protein 1 OS=Homo sapiens OX=9606 GN=RBP1 PE=1 SV=2	P09455	0	0	0	1	1	2	0	0	0	0
1316	Glutathione S-transferase A2 OS=Homo sapiens OX=9606 GN=GSTA2 PE=1 SV=4	P09210	0	0	0	3	1	0	0	0	0	0
1317	Protein DDI1 homolog 2 OS=Homo sapiens OX=9606 GN=DDI2 PE=1 SV=1	Q5TDH0	0	0	0	0	0	0	0	1	2	0
1318	Actin-related protein 2/3 complex subunit 1A OS=Homo sapiens OX=9606 GN=ARPC1A PE=1 SV=2	Q92747	0	0	0	0	0	0	0	2	2	0
1319	Ankyrin repeat and SAM domain-containing protein 4B OS=Homo sapiens OX=9606 GN=ANKS4B PE=1 SV=2	Q8N8V4	0	0	0	0	0	0	0	0	1	2
1320	Metaxin-2 OS=Homo sapiens OX=9606 GN=MTX2 PE=1 SV=1	O75431	0	0	0	2	0	1	0	1	0	0
1321	Intercellular adhesion molecule 1 OS=Homo sapiens OX=9606 GN=ICAM1 PE=1 SV=2	P05362	0	0	0	2	2	1	0	0	0	0
1322	Contactin-1 OS=Homo sapiens OX=9606 GN=CNTN1 PE=1 SV=1	Q12860	0	0	0	0	2	0	0	0	0	0
1323	Sorcin OS=Homo sapiens OX=9606 GN=SRI PE=1 SV=1	P30626	0	0	2	1	0	0	0	0	0	0
1324	Serine/threonine-protein phosphatase 4 regulatory subunit 3A OS=Homo sapiens OX=9606 GN=PPP4R3A PE=1 SV=1	Q6IN85	0	0	0	0	0	0	1	0	2	0
1325	Flavin reductase (NADPH) OS=Homo sapiens OX=9606 GN=BLVRB PE=1 SV=3	P30043	0	0	0	1	2	1	0	0	1	1
1326	SH3 domain-binding glutamic acid-rich-like protein 3 OS=Homo sapiens OX=9606 GN=SH3BGRL3 PE=1 SV=1	Q9H299	0	0	0	2	1	1	0	1	0	1
1327	Isopentenyl-diphosphate Delta-isomerase 1 OS=Homo sapiens OX=9606 GN=IDI1 PE=1 SV=2	Q13907	0	0	0	0	0	1	1	1	2	1
1328	Rho-associated protein kinase 1 OS=Homo sapiens OX=9606 GN=ROCK1 PE=1 SV=1	Q13464	0	0	0	1	0	0	0	1	1	2
1329	Optineurin OS=Homo sapiens OX=9606 GN=OPTN PE=1 SV=3	Q96CV9	0	0	0	0	2	0	0	0	1	0
1330	Epidermal growth factor receptor substrate 15-like 1 OS=Homo sapiens OX=9606 GN=EPS15L1 PE=1 SV=1	Q9UBC2	0	0	0	0	1	0	0	1	2	1
1331	Nischarin OS=Homo sapiens OX=9606 GN=NISCH PE=1 SV=3	Q9Y2I1	0	0	1	1	2	0	0	0	1	0
1332	Replication protein A 14 kDa subunit OS=Homo sapiens OX=9606 GN=RPA3 PE=1 SV=1	P35244	0	0	0	0	0	1	0	1	2	1
1333	Small ribosomal subunit protein mS27 OS=Homo sapiens OX=9606 GN=MRPS27 PE=1 SV=3	Q92552	0	0	0	0	1	1	0	2	1	0
1334	Propionyl-CoA carboxylase alpha chain, mitochondrial OS=Homo sapiens OX=9606 GN=PCCA PE=1 SV=4	P05165	0	0	1	0	2	1	0	0	1	0
1335	DNA fragmentation factor subunit alpha OS=Homo sapiens OX=9606 GN=DFFA PE=1 SV=1	O00273	0	0	0	0	2	0	1	1	2	0
1336	Acid sphingomyelinase-like phosphodiesterase 3b OS=Homo sapiens OX=9606 GN=SMPDL3B PE=1 SV=2	Q92485	0	0	0	0	0	0	1	1	1	2
1337	Delta-aminolevulinic acid dehydratase OS=Homo sapiens OX=9606 GN=ALAD PE=1 SV=1	P13716	0	0	0	0	1	2	0	2	0	1
1338	Serine/threonine-protein phosphatase CPPED1 OS=Homo sapiens OX=9606 GN=CPPED1 PE=1 SV=3	Q9BRF8	0	0	0	2	0	0	1	1	0	1
1339	Cytochrome c oxidase subunit 7A2, mitochondrial OS=Homo sapiens OX=9606 GN=COX7A2 PE=1 SV=1	P14406	0	0	0	2	2	1	0	1	0	0
1340	Maltase-glucoamylase OS=Homo sapiens OX=9606 GN=MGAM PE=1 SV=6	O43451	0	0	0	0	0	0	1	1	1	2
1341	ADP-sugar pyrophosphatase OS=Homo sapiens OX=9606 GN=NUDT5 PE=1 SV=1	Q9UKK9	0	0	0	1	2	2	0	1	0	0
1342	Testin OS=Homo sapiens OX=9606 GN=TES PE=1 SV=1	Q9UGI8	0	0	0	0	0	0	2	1	1	1
1343	Transmembrane 9 superfamily member 4 OS=Homo sapiens OX=9606 GN=TM9SF4 PE=1 SV=2	Q92544	0	0	0	1	2	0	0	0	0	0
1344	Neuronal migration protein doublecortin OS=Homo sapiens OX=9606 GN=DCX PE=1 SV=4	O43602	0	0	0	0	0	0	2	1	2	0
1345	Nucleotide exchange factor SIL1 OS=Homo sapiens OX=9606 GN=SIL1 PE=1 SV=1	Q9H173	0	0	2	1	1	2	0	0	0	0
1346	Secretory carrier-associated membrane protein 1 OS=Homo sapiens OX=9606 GN=SCAMP1 PE=1 SV=2	O15126	0	0	1	2	0	2	0	0	0	0
1347	Cold-inducible RNA-binding protein OS=Homo sapiens OX=9606 GN=CIRBP PE=1 SV=1	Q14011	0	0	0	1	1	3	0	0	0	0
1348	Integrator complex subunit 3 OS=Homo sapiens OX=9606 GN=INTS3 PE=1 SV=1	Q68E01	0	0	0	0	0	1	0	1	3	0
1349	Apolipoprotein L2 OS=Homo sapiens OX=9606 GN=APOL2 PE=1 SV=2	Q9BQE5	0	0	0	1	2	2	0	0	0	0
1350	Transmembrane and coiled-coil domain protein 3 OS=Homo sapiens OX=9606 GN=TMCC3 PE=1 SV=3	Q9ULS5	0	0	0	0	0	0	1	0	2	2
1351	Charged multivesicular body protein 2a OS=Homo sapiens OX=9606 GN=CHMP2A PE=1 SV=1	O43633	0	0	0	2	1	2	0	0	0	0
1352	LIM and cysteine-rich domains protein 1 OS=Homo sapiens OX=9606 GN=LMCD1 PE=1 SV=1	Q9NZU5	0	0	0	2	1	0	0	0	0	0
1353	Transmembrane 9 superfamily member 3 OS=Homo sapiens OX=9606 GN=TM9SF3 PE=1 SV=2	Q9HD45	0	0	0	1	0	2	0	1	0	0
1354	Proteasome adapter and scaffold protein ECM29 OS=Homo sapiens OX=9606 GN=ECPAS PE=1 SV=2	Q5VYK3	0	0	0	0	0	1	0	2	0	0
1355	Peptidyl-prolyl cis-trans isomerase D OS=Homo sapiens OX=9606 GN=PPID PE=1 SV=3	Q08752	0	0	1	0	0	0	2	0	0	3
1356	Parathymosin OS=Homo sapiens OX=9606 GN=PTMS PE=1 SV=2	P20962	0	0	0	1	0	0	0	1	0	4
1357	Large ribosomal subunit protein uL23 OS=Homo sapiens OX=9606 GN=RPL23A PE=1 SV=1	P62750	0	0	0	0	1	0	0	0	0	2
1358	4'-phosphopantetheine phosphatase OS=Homo sapiens OX=9606 GN=PANK4 PE=1 SV=1	Q9NVE7	0	0	0	0	0	0	0	2	2	0
1359	RUS family member 1 OS=Homo sapiens OX=9606 GN=RUSF1 PE=1 SV=2	Q96GQ5	0	0	1	0	2	0	0	0	0	0
1360	Transportin-3 OS=Homo sapiens OX=9606 GN=TNPO3 PE=1 SV=3	Q9Y5L0	0	0	0	0	0	0	2	0	0	0
1361	Cathepsin Z OS=Homo sapiens OX=9606 GN=CTSZ PE=1 SV=1	Q9UBR2	0	0	0	1	2	0	0	0	0	0
1362	Proprotein convertase subtilisin/kexin type 9 OS=Homo sapiens OX=9606 GN=PCSK9 PE=1 SV=3	Q8NBP7	3	2	0	0	0	0	0	0	0	0
1363	Immunoglobulin kappa constant OS=Homo sapiens OX=9606 GN=IGKC PE=1 SV=2	P01834	2	2	0	0	0	0	0	0	0	0
1364	Interferon regulatory factor 2-binding protein 2 OS=Homo sapiens OX=9606 GN=IRF2BP2 PE=1 SV=2	Q7Z5L9	0	0	0	0	0	0	2	1	1	1
1365	Basal cell adhesion molecule OS=Homo sapiens OX=9606 GN=BCAM PE=1 SV=2	P50895	0	0	0	0	2	1	1	0	0	1
1366	Haloacid dehalogenase-like hydrolase domain-containing protein 2 OS=Homo sapiens OX=9606 GN=HDHD2 PE=1 SV=1	Q9H0R4	0	0	0	1	2	0	1	0	1	0
1367	Amine oxidase [copper-containing] 3 OS=Homo sapiens OX=9606 GN=AOC3 PE=1 SV=3	Q16853	0	0	1	2	1	1	0	0	0	0
1368	NADH dehydrogenase [ubiquinone] 1 beta subcomplex subunit 10 OS=Homo sapiens OX=9606 GN=NDUFB10 PE=1 SV=3	O96000	0	0	0	2	1	1	0	0	0	1
1369	Endoplasmic reticulum transmembrane helix translocase OS=Homo sapiens OX=9606 GN=ATP13A1 PE=1 SV=2	Q9HD20	0	0	0	1	0	2	0	1	0	1
1370	2'-5'-oligoadenylate synthase 3 OS=Homo sapiens OX=9606 GN=OAS3 PE=1 SV=3	Q9Y6K5	0	0	0	0	0	0	1	2	1	1
1371	Aspartyl aminopeptidase OS=Homo sapiens OX=9606 GN=DNPEP PE=1 SV=2	Q9ULA0	0	0	2	1	1	0	0	0	1	0
1372	Thioredoxin-like protein 1 OS=Homo sapiens OX=9606 GN=TXNL1 PE=1 SV=3	O43396	0	0	0	0	0	0	0	1	2	0
1373	RNA-binding protein 25 OS=Homo sapiens OX=9606 GN=RBM25 PE=1 SV=3	P49756	0	0	0	0	1	0	0	2	1	0
1374	WW domain-binding protein 11 OS=Homo sapiens OX=9606 GN=WBP11 PE=1 SV=1	Q9Y2W2	0	0	0	0	0	0	0	1	3	1
1375	Guanine nucleotide-binding protein G(I)/G(S)/G(O) subunit gamma-12 OS=Homo sapiens OX=9606 GN=GNG12 PE=1 SV=3	Q9UBI6	0	0	0	2	0	1	0	1	0	0
1376	Serine dehydratase-like OS=Homo sapiens OX=9606 GN=SDSL PE=1 SV=1	Q96GA7	0	0	0	2	1	1	0	0	0	0
1377	Thiol S-methyltransferase TMT1A OS=Homo sapiens OX=9606 GN=TMT1A PE=1 SV=1	Q9H8H3	0	0	0	2	1	2	0	0	0	0
1378	Alpha-1-antichymotrypsin OS=Homo sapiens OX=9606 GN=SERPINA3 PE=1 SV=2	P01011	0	0	0	2	1	2	0	0	0	0
1379	Serine/threonine-protein phosphatase 6 regulatory subunit 3 OS=Homo sapiens OX=9606 GN=PPP6R3 PE=1 SV=2	Q5H9R7	0	0	0	0	0	0	0	2	1	0
1380	Fatty acid-binding protein 5 OS=Homo sapiens OX=9606 GN=FABP5 PE=1 SV=3	Q01469	0	0	1	0	2	1	0	0	0	0
1381	Serine/threonine-protein kinase TAO3 OS=Homo sapiens OX=9606 GN=TAOK3 PE=1 SV=2	Q9H2K8	0	0	0	1	0	0	1	0	2	0
1382	Dynactin subunit 4 OS=Homo sapiens OX=9606 GN=DCTN4 PE=1 SV=1	Q9UJW0	0	0	0	0	0	0	1	0	2	0
1383	Peptidyl-prolyl cis-trans isomerase FKBP8 OS=Homo sapiens OX=9606 GN=FKBP8 PE=1 SV=2	Q14318	0	0	0	1	1	2	0	0	0	0
1384	Mitochondrial fission regulator 1-like OS=Homo sapiens OX=9606 GN=MTFR1L PE=1 SV=2	Q9H019	0	0	0	1	1	2	0	0	0	0
1385	Reticulocalbin-3 OS=Homo sapiens OX=9606 GN=RCN3 PE=1 SV=1	Q96D15	0	0	0	2	1	1	0	0	0	0
1386	Serum paraoxonase/lactonase 3 OS=Homo sapiens OX=9606 GN=PON3 PE=1 SV=3	Q15166	0	0	0	0	2	1	0	0	0	0
1387	Cytochrome b-c1 complex subunit 6, mitochondrial OS=Homo sapiens OX=9606 GN=UQCRH PE=1 SV=2	P07919	0	0	0	2	0	1	0	0	0	1
1388	Procollagen-lysine,2-oxoglutarate 5-dioxygenase 2 OS=Homo sapiens OX=9606 GN=PLOD2 PE=1 SV=2	O00469	0	0	1	0	2	1	0	0	0	0
1389	Lysosomal alpha-mannosidase OS=Homo sapiens OX=9606 GN=MAN2B1 PE=1 SV=3	O00754	0	0	0	0	0	0	0	0	1	2
1390	STE20-like serine/threonine-protein kinase OS=Homo sapiens OX=9606 GN=SLK PE=1 SV=1	Q9H2G2	0	0	0	0	1	0	0	2	0	0
1391	ATP synthase membrane subunit K, mitochondrial OS=Homo sapiens OX=9606 GN=ATP5MK PE=1 SV=1	Q96IX5	0	0	0	0	0	2	0	1	0	0
1392	Small ribosomal subunit protein eS21 OS=Homo sapiens OX=9606 GN=RPS21 PE=1 SV=1	P63220	0	0	0	0	1	0	0	2	0	0
1393	Bifunctional 3'-phosphoadenosine 5'-phosphosulfate synthase 1 OS=Homo sapiens OX=9606 GN=PAPSS1 PE=1 SV=2	O43252	0	0	0	0	0	0	0	1	2	0
1394	Alkyldihydroxyacetonephosphate synthase, peroxisomal OS=Homo sapiens OX=9606 GN=AGPS PE=1 SV=1	O00116	0	0	0	0	0	0	0	0	2	0
1395	Sterol-4-alpha-carboxylate 3-dehydrogenase, decarboxylating OS=Homo sapiens OX=9606 GN=NSDHL PE=1 SV=2	Q15738	0	0	0	0	0	0	0	2	0	0
1396	Tyrosine-protein phosphatase non-receptor type 6 OS=Homo sapiens OX=9606 GN=PTPN6 PE=1 SV=1	P29350	0	0	0	0	0	0	0	2	3	0
1397	Hornerin OS=Homo sapiens OX=9606 GN=HRNR PE=1 SV=2	Q86YZ3	0	0	0	0	1	0	0	0	0	2
1398	Eukaryotic translation initiation factor 6 OS=Homo sapiens OX=9606 GN=EIF6 PE=1 SV=1	P56537	0	0	0	0	0	0	0	2	0	1
1399	Eukaryotic translation initiation factor 3 subunit J OS=Homo sapiens OX=9606 GN=EIF3J PE=1 SV=2	O75822	0	0	0	0	0	0	0	0	2	1
1400	Ubiquitin carboxyl-terminal hydrolase 9X OS=Homo sapiens OX=9606 GN=USP9X PE=1 SV=4	Q93008	0	0	0	0	0	0	0	2	1	0
1401	Beta-2-glycoprotein 1 OS=Homo sapiens OX=9606 GN=APOH PE=1 SV=3	P02749	2	3	0	0	0	0	0	0	0	0
1402	Immunoglobulin superfamily member 8 OS=Homo sapiens OX=9606 GN=IGSF8 PE=1 SV=1	Q969P0	2	2	0	0	0	0	0	0	0	0
1403	Thymosin beta-4 OS=Homo sapiens OX=9606 GN=TMSB4X PE=1 SV=2	P62328	0	0	0	0	0	0	0	2	0	0
1404	Tripeptidyl-peptidase 2 OS=Homo sapiens OX=9606 GN=TPP2 PE=1 SV=4	P29144	0	0	0	0	0	0	0	2	0	0
1405	Conserved oligomeric Golgi complex subunit 5 OS=Homo sapiens OX=9606 GN=COG5 PE=1 SV=4	Q9UP83	0	0	0	0	3	0	0	0	0	0
1406	Thyroid hormone receptor-associated protein 3 OS=Homo sapiens OX=9606 GN=THRAP3 PE=1 SV=2	Q9Y2W1	0	0	0	1	0	0	0	2	0	1
1407	Purine nucleoside phosphorylase OS=Homo sapiens OX=9606 GN=PNP PE=1 SV=2	P00491	0	0	0	1	1	0	0	2	0	0
1408	High mobility group protein HMG-I/HMG-Y OS=Homo sapiens OX=9606 GN=HMGA1 PE=1 SV=3	P17096	0	0	0	2	0	0	0	1	0	1
1409	5'-nucleotidase domain-containing protein 3 OS=Homo sapiens OX=9606 GN=NT5DC3 PE=1 SV=1	Q86UY8	0	0	0	0	2	1	0	0	1	0
1410	Protein mab-21-like 4 OS=Homo sapiens OX=9606 GN=MAB21L4 PE=2 SV=2	Q08AI8	0	0	0	0	0	0	1	1	0	2
1411	15-hydroxyprostaglandin dehydrogenase [NAD(+)] OS=Homo sapiens OX=9606 GN=HPGD PE=1 SV=1	P15428	0	0	0	0	0	0	1	1	0	2
1412	Calponin-3 OS=Homo sapiens OX=9606 GN=CNN3 PE=1 SV=1	Q15417	0	0	0	1	2	1	0	0	0	0
1413	Endothelial differentiation-related factor 1 OS=Homo sapiens OX=9606 GN=EDF1 PE=1 SV=1	O60869	0	0	0	0	0	0	0	1	1	2
1414	Structural maintenance of chromosomes protein 3 OS=Homo sapiens OX=9606 GN=SMC3 PE=1 SV=2	Q9UQE7	0	0	1	0	0	0	0	2	0	1
1415	EH domain-containing protein 4 OS=Homo sapiens OX=9606 GN=EHD4 PE=1 SV=1	Q9H223	0	0	0	1	2	1	0	0	0	0
1416	Syntaxin-binding protein 5 OS=Homo sapiens OX=9606 GN=STXBP5 PE=1 SV=1	Q5T5C0	0	0	0	0	2	1	0	0	0	0
1417	Protein TMED8 OS=Homo sapiens OX=9606 GN=TMED8 PE=1 SV=1	Q6PL24	0	0	0	0	0	0	0	1	0	2
1418	TP53-binding protein 1 OS=Homo sapiens OX=9606 GN=TP53BP1 PE=1 SV=2	Q12888	0	0	0	1	0	0	0	2	0	0
1419	Protein sel-1 homolog 1 OS=Homo sapiens OX=9606 GN=SEL1L PE=1 SV=3	Q9UBV2	0	0	2	0	1	0	0	0	0	0
1420	Methylglutaconyl-CoA hydratase, mitochondrial OS=Homo sapiens OX=9606 GN=AUH PE=1 SV=1	Q13825	0	0	0	0	1	2	0	0	0	0
1421	Catechol O-methyltransferase domain-containing protein 1 OS=Homo sapiens OX=9606 GN=COMTD1 PE=1 SV=1	Q86VU5	0	0	0	0	2	0	0	1	0	0
1422	ATP-dependent translocase ABCB1 OS=Homo sapiens OX=9606 GN=ABCB1 PE=1 SV=3	P08183	0	0	0	0	0	0	0	2	1	0
1423	Biliverdin reductase A OS=Homo sapiens OX=9606 GN=BLVRA PE=1 SV=2	P53004	0	0	2	0	0	2	0	0	0	0
1424	CD82 antigen OS=Homo sapiens OX=9606 GN=CD82 PE=1 SV=1	P27701	1	2	0	0	0	0	0	0	0	0
1425	Matrix-remodeling-associated protein 7 OS=Homo sapiens OX=9606 GN=MXRA7 PE=1 SV=1	P84157	0	0	0	2	0	1	0	0	0	0
1426	Immunoglobulin lambda-1 light chain OS=Homo sapiens OX=9606 PE=1 SV=1	P0DOX8	2	1	0	0	0	0	0	0	0	0
1427	Signal recognition particle receptor subunit alpha OS=Homo sapiens OX=9606 GN=SRPRA PE=1 SV=2	P08240	0	0	0	0	2	0	0	0	0	0
1428	Endonuclease domain-containing 1 protein OS=Homo sapiens OX=9606 GN=ENDOD1 PE=1 SV=2	O94919	0	0	0	2	0	2	0	0	0	0
1429	Exosome RNA helicase MTR4 OS=Homo sapiens OX=9606 GN=MTREX PE=1 SV=3	P42285	0	0	0	0	0	0	0	2	0	0
1430	TIP41-like protein OS=Homo sapiens OX=9606 GN=TIPRL PE=1 SV=2	O75663	0	0	0	0	0	0	0	0	2	0
1431	CAAX prenyl protease 1 homolog OS=Homo sapiens OX=9606 GN=ZMPSTE24 PE=1 SV=2	O75844	0	0	0	0	0	0	0	2	0	0
1432	Hydroxyacylglutathione hydrolase, mitochondrial OS=Homo sapiens OX=9606 GN=HAGH PE=1 SV=2	Q16775	0	0	2	1	0	0	0	0	0	0
1433	TBC1 domain family member 15 OS=Homo sapiens OX=9606 GN=TBC1D15 PE=1 SV=2	Q8TC07	0	0	0	0	0	0	0	1	2	0
1434	Calcium uniporter protein, mitochondrial OS=Homo sapiens OX=9606 GN=MCU PE=1 SV=1	Q8NE86	0	0	0	0	0	0	0	2	1	0
1435	Inosine triphosphate pyrophosphatase OS=Homo sapiens OX=9606 GN=ITPA PE=1 SV=2	Q9BY32	0	0	0	0	0	0	0	2	1	0
1436	Sigma intracellular receptor 2 OS=Homo sapiens OX=9606 GN=TMEM97 PE=1 SV=1	Q5BJF2	0	0	0	0	0	0	0	0	1	2
1437	Leukocyte surface antigen CD47 OS=Homo sapiens OX=9606 GN=CD47 PE=1 SV=1	Q08722	0	0	0	2	0	1	0	0	0	0
1438	EH domain-containing protein 1 OS=Homo sapiens OX=9606 GN=EHD1 PE=1 SV=2	Q9H4M9	0	0	0	0	0	0	0	2	0	0
1439	Insulin-like growth factor-binding protein 2 OS=Homo sapiens OX=9606 GN=IGFBP2 PE=1 SV=2	P18065	0	0	0	0	2	0	0	0	0	0
1440	Unconventional myosin-Ib OS=Homo sapiens OX=9606 GN=MYO1B PE=1 SV=3	O43795	0	0	0	0	2	0	0	0	0	0
1441	Deoxyuridine 5'-triphosphate nucleotidohydrolase, mitochondrial OS=Homo sapiens OX=9606 GN=DUT PE=1 SV=4	P33316	0	0	0	0	2	0	0	0	0	0
1442	Transmembrane protein 43 OS=Homo sapiens OX=9606 GN=TMEM43 PE=1 SV=1	Q9BTV4	0	0	0	0	2	0	0	0	0	0
1443	Sphingomyelin phosphodiesterase OS=Homo sapiens OX=9606 GN=SMPD1 PE=1 SV=5	P17405	0	0	0	0	2	0	0	0	0	0
1444	Alpha-2-antiplasmin OS=Homo sapiens OX=9606 GN=SERPINF2 PE=1 SV=3	P08697	0	2	0	0	0	0	0	0	0	0
1445	RNA-binding protein FXR2 OS=Homo sapiens OX=9606 GN=FXR2 PE=1 SV=2	P51116	0	0	0	0	2	0	0	0	0	0

## Sheet: EndoC-EVs
// removed proteins not detected in both replicates					// normalized and assessed percent of total spectral count
#	Identified Proteins	Accession Number	EV1	EV2	norm_EV1	norm_EV2	% of total spectral count_n1	% of total spectral count_n2	AVG
1	Endoplasmic reticulum chaperone BiP OS=Homo sapiens OX=9606 GN=HSPA5 PE=1 SV=2	P11021	8	5	0.0064	0.00424448	0.64	0.424448	0.532224
2	60 kDa heat shock protein, mitochondrial OS=Homo sapiens OX=9606 GN=HSPD1 PE=1 SV=2	P10809	2	1	0.0016	0.000848896	0.16	0.0848896	0.122445
3	Actin, cytoplasmic 2 OS=Homo sapiens OX=9606 GN=ACTG1 PE=1 SV=1	P63261	32	32	0.0256	0.0271647	2.56	2.71647	2.63823
4	Aldehyde dehydrogenase 1A1 OS=Homo sapiens OX=9606 GN=ALDH1A1 PE=1 SV=2	P00352	19	16	0.0152	0.0135823	1.52	1.35823	1.43912
5	Heat shock protein HSP 90-alpha OS=Homo sapiens OX=9606 GN=HSP90AA1 PE=1 SV=5	P07900	28	31	0.0224	0.0263158	2.24	2.63158	2.43579
6	Glyceraldehyde-3-phosphate dehydrogenase OS=Homo sapiens OX=9606 GN=GAPDH PE=1 SV=3	P04406	23	22	0.0184	0.0186757	1.84	1.86757	1.85379
7	Tubulin beta chain OS=Homo sapiens OX=9606 GN=TUBB PE=1 SV=2	P07437	32	31	0.0256	0.0263158	2.56	2.63158	2.59579
8	Tubulin beta-4B chain OS=Homo sapiens OX=9606 GN=TUBB4B PE=1 SV=1	P68371	25	27	0.02	0.0229202	2	2.29202	2.14601
9	Heat shock protein HSP 90-beta OS=Homo sapiens OX=9606 GN=HSP90AB1 PE=1 SV=4	P08238	25	27	0.02	0.0229202	2	2.29202	2.14601	HSP90
10	Tubulin alpha-1A chain OS=Homo sapiens OX=9606 GN=TUBA1A PE=1 SV=1	Q71U36	21	21	0.0168	0.0178268	1.68	1.78268	1.73134
11	Tubulin beta-2B chain OS=Homo sapiens OX=9606 GN=TUBB2B PE=1 SV=1	Q9BVA1	23	25	0.0184	0.0212224	1.84	2.12224	1.98112
12	Tubulin alpha-1B chain OS=Homo sapiens OX=9606 GN=TUBA1B PE=1 SV=1	P68363	23	22	0.0184	0.0186757	1.84	1.86757	1.85379
13	Protein disulfide-isomerase A3 OS=Homo sapiens OX=9606 GN=PDIA3 PE=1 SV=4	P30101	1	2	0.0008	0.00169779	0.08	0.169779	0.12489
14	Actin, alpha skeletal muscle OS=Homo sapiens OX=9606 GN=ACTA1 PE=1 SV=1	P68133	25	23	0.02	0.0195246	2	1.95246	1.97623
15	Heat shock 70 kDa protein 1A OS=Homo sapiens OX=9606 GN=HSPA1A PE=1 SV=1	P0DMV8	17	12	0.0136	0.0101868	1.36	1.01868	1.18934
16	Alpha-enolase OS=Homo sapiens OX=9606 GN=ENO1 PE=1 SV=2	P06733	12	12	0.0096	0.0101868	0.96	1.01868	0.989338
17	Heat shock cognate 71 kDa protein OS=Homo sapiens OX=9606 GN=HSPA8 PE=1 SV=1	P11142	27	26	0.0216	0.0220713	2.16	2.20713	2.18357	HSPA8
18	Tubulin alpha-4A chain OS=Homo sapiens OX=9606 GN=TUBA4A PE=1 SV=1	P68366	20	18	0.016	0.0152801	1.6	1.52801	1.56401
19	Clathrin heavy chain 1 OS=Homo sapiens OX=9606 GN=CLTC PE=1 SV=5	Q00610	18	16	0.0144	0.0135823	1.44	1.35823	1.39912
20	Pyruvate kinase PKM OS=Homo sapiens OX=9606 GN=PKM PE=1 SV=4	P14618	11	8	0.0088	0.00679117	0.88	0.679117	0.779559
21	Ubiquitin-like modifier-activating enzyme 1 OS=Homo sapiens OX=9606 GN=UBA1 PE=1 SV=3	P22314	16	13	0.0128	0.0110357	1.28	1.10357	1.19178
22	Alpha-actinin-4 OS=Homo sapiens OX=9606 GN=ACTN4 PE=1 SV=2	O43707	3	1	0.0024	0.000848896	0.24	0.0848896	0.162445
23	Elongation factor 2 OS=Homo sapiens OX=9606 GN=EEF2 PE=1 SV=4	P13639	7	8	0.0056	0.00679117	0.56	0.679117	0.619559
24	Carboxypeptidase E OS=Homo sapiens OX=9606 GN=CPE PE=1 SV=1	P16870	21	17	0.0168	0.0144312	1.68	1.44312	1.56156
25	Transitional endoplasmic reticulum ATPase OS=Homo sapiens OX=9606 GN=VCP PE=1 SV=4	P55072	4	5	0.0032	0.00424448	0.32	0.424448	0.372224
26	Myosin-10 OS=Homo sapiens OX=9606 GN=MYH10 PE=1 SV=3	P35580	10	10	0.008	0.00848896	0.8	0.848896	0.824448
27	Elongation factor 1-alpha 1 OS=Homo sapiens OX=9606 GN=EEF1A1 PE=1 SV=1	P68104	14	10	0.0112	0.00848896	1.12	0.848896	0.984448
28	Phosphoglycerate kinase 1 OS=Homo sapiens OX=9606 GN=PGK1 PE=1 SV=3	P00558	3	2	0.0024	0.00169779	0.24	0.169779	0.20489
29	ATP-citrate synthase OS=Homo sapiens OX=9606 GN=ACLY PE=1 SV=3	P53396	8	6	0.0064	0.00509338	0.64	0.509338	0.574669
30	Annexin A5 OS=Homo sapiens OX=9606 GN=ANXA5 PE=1 SV=2	P08758	3	4	0.0024	0.00339559	0.24	0.339559	0.289779
31	Elongation factor 1-alpha 2 OS=Homo sapiens OX=9606 GN=EEF1A2 PE=1 SV=1	Q05639	10	8	0.008	0.00679117	0.8	0.679117	0.739559
32	Fructose-bisphosphate aldolase A OS=Homo sapiens OX=9606 GN=ALDOA PE=1 SV=2	P04075	2	2	0.0016	0.00169779	0.16	0.169779	0.16489
33	Heat shock-related 70 kDa protein 2 OS=Homo sapiens OX=9606 GN=HSPA2 PE=1 SV=1	P54652	17	12	0.0136	0.0101868	1.36	1.01868	1.18934
34	Histone H2B type 1-D OS=Homo sapiens OX=9606 GN=H2BC5 PE=1 SV=2	P58876	45	45	0.036	0.0382003	3.6	3.82003	3.71002
35	Histone H2A.J OS=Homo sapiens OX=9606 GN=H2AJ PE=1 SV=1	Q9BTM1	32	30	0.0256	0.0254669	2.56	2.54669	2.55334
36	Histone H2B type 2-E OS=Homo sapiens OX=9606 GN=H2BC21 PE=1 SV=3	Q16778	43	44	0.0344	0.0373514	3.44	3.73514	3.58757
37	X-ray repair cross-complementing protein 6 OS=Homo sapiens OX=9606 GN=XRCC6 PE=1 SV=2	P12956	1	2	0.0008	0.00169779	0.08	0.169779	0.12489
38	Dihydropyrimidinase-related protein 2 OS=Homo sapiens OX=9606 GN=DPYSL2 PE=1 SV=1	Q16555	3	1	0.0024	0.000848896	0.24	0.0848896	0.162445
39	Nucleolin OS=Homo sapiens OX=9606 GN=NCL PE=1 SV=3	P19338	31	24	0.0248	0.0203735	2.48	2.03735	2.25868
40	Transthyretin OS=Homo sapiens OX=9606 GN=TTR PE=1 SV=1	P02766	7	8	0.0056	0.00679117	0.56	0.679117	0.619559
41	Villin-1 OS=Homo sapiens OX=9606 GN=VIL1 PE=1 SV=4	P09327	5	5	0.004	0.00424448	0.4	0.424448	0.412224
42	Vitamin D-binding protein OS=Homo sapiens OX=9606 GN=GC PE=1 SV=2	P02774	32	30	0.0256	0.0254669	2.56	2.54669	2.55334
43	Ezrin OS=Homo sapiens OX=9606 GN=EZR PE=1 SV=4	P15311	1	2	0.0008	0.00169779	0.08	0.169779	0.12489
44	Clusterin OS=Homo sapiens OX=9606 GN=CLU PE=1 SV=1	P10909	20	22	0.016	0.0186757	1.6	1.86757	1.73379
45	V-type proton ATPase catalytic subunit A OS=Homo sapiens OX=9606 GN=ATP6V1A PE=1 SV=2	P38606	1	1	0.0008	0.000848896	0.08	0.0848896	0.0824448
46	Chromogranin-A OS=Homo sapiens OX=9606 GN=CHGA PE=1 SV=7	P10645	10	9	0.008	0.00764007	0.8	0.764007	0.782003
47	Histone H4 OS=Homo sapiens OX=9606 GN=H4C1 PE=1 SV=2	P62805	36	40	0.0288	0.0339559	2.88	3.39559	3.13779
48	Galectin-3-binding protein OS=Homo sapiens OX=9606 GN=LGALS3BP PE=1 SV=1	Q08380	34	30	0.0272	0.0254669	2.72	2.54669	2.63334
49	Fatty acid synthase OS=Homo sapiens OX=9606 GN=FASN PE=1 SV=3	P49327	5	7	0.004	0.00594228	0.4	0.594228	0.497114
50	T-complex protein 1 subunit beta OS=Homo sapiens OX=9606 GN=CCT2 PE=1 SV=4	P78371	2	1	0.0016	0.000848896	0.16	0.0848896	0.122445
51	X-ray repair cross-complementing protein 5 OS=Homo sapiens OX=9606 GN=XRCC5 PE=1 SV=3	P13010	1	2	0.0008	0.00169779	0.08	0.169779	0.12489
52	14-3-3 protein epsilon OS=Homo sapiens OX=9606 GN=YWHAE PE=1 SV=1	P62258	1	1	0.0008	0.000848896	0.08	0.0848896	0.0824448
53	Elongation factor 1-gamma OS=Homo sapiens OX=9606 GN=EEF1G PE=1 SV=3	P26641	4	4	0.0032	0.00339559	0.32	0.339559	0.329779
54	Peroxiredoxin-2 OS=Homo sapiens OX=9606 GN=PRDX2 PE=1 SV=5	P32119	3	3	0.0024	0.00254669	0.24	0.254669	0.247334
55	Polypyrimidine tract-binding protein 1 OS=Homo sapiens OX=9606 GN=PTBP1 PE=1 SV=2	P26599	3	1	0.0024	0.000848896	0.24	0.0848896	0.162445
56	Nucleophosmin OS=Homo sapiens OX=9606 GN=NPM1 PE=1 SV=2	P06748	23	20	0.0184	0.0169779	1.84	1.69779	1.7689
57	Talin-1 OS=Homo sapiens OX=9606 GN=TLN1 PE=1 SV=3	Q9Y490	1	1	0.0008	0.000848896	0.08	0.0848896	0.0824448
58	Adenosylhomocysteinase OS=Homo sapiens OX=9606 GN=AHCY PE=1 SV=4	P23526	5	5	0.004	0.00424448	0.4	0.424448	0.412224
59	T-complex protein 1 subunit alpha OS=Homo sapiens OX=9606 GN=TCP1 PE=1 SV=1	P17987	2	3	0.0016	0.00254669	0.16	0.254669	0.207334
60	T-complex protein 1 subunit gamma OS=Homo sapiens OX=9606 GN=CCT3 PE=1 SV=4	P49368	1	2	0.0008	0.00169779	0.08	0.169779	0.12489
61	ERO1-like protein beta OS=Homo sapiens OX=9606 GN=ERO1B PE=1 SV=2	Q86YB8	6	5	0.0048	0.00424448	0.48	0.424448	0.452224
62	ATP synthase subunit O, mitochondrial OS=Homo sapiens OX=9606 GN=ATP5PO PE=1 SV=1	P48047	1	2	0.0008	0.00169779	0.08	0.169779	0.12489
63	Histone H2A.V OS=Homo sapiens OX=9606 GN=H2AZ2 PE=1 SV=3	Q71UI9	5	6	0.004	0.00509338	0.4	0.509338	0.454669
64	Programmed cell death 6-interacting protein OS=Homo sapiens OX=9606 GN=PDCD6IP PE=1 SV=1	Q8WUM4	14	17	0.0112	0.0144312	1.12	1.44312	1.28156	Alix
65	Extended synaptotagmin-1 OS=Homo sapiens OX=9606 GN=ESYT1 PE=1 SV=1	Q9BSJ8	1	2	0.0008	0.00169779	0.08	0.169779	0.12489
66	T-complex protein 1 subunit theta OS=Homo sapiens OX=9606 GN=CCT8 PE=1 SV=4	P50990	1	1	0.0008	0.000848896	0.08	0.0848896	0.0824448
67	Poly(rC)-binding protein 1 OS=Homo sapiens OX=9606 GN=PCBP1 PE=1 SV=2	Q15365	2	2	0.0016	0.00169779	0.16	0.169779	0.16489
68	T-complex protein 1 subunit epsilon OS=Homo sapiens OX=9606 GN=CCT5 PE=1 SV=1	P48643	1	1	0.0008	0.000848896	0.08	0.0848896	0.0824448
69	Core histone macro-H2A.1 OS=Homo sapiens OX=9606 GN=MACROH2A1 PE=1 SV=5	O75367	13	12	0.0104	0.0101868	1.04	1.01868	1.02934
70	6-phosphogluconate dehydrogenase, decarboxylating OS=Homo sapiens OX=9606 GN=PGD PE=1 SV=3	P52209	2	3	0.0016	0.00254669	0.16	0.254669	0.207334
71	Sodium/potassium-transporting ATPase subunit alpha-1 OS=Homo sapiens OX=9606 GN=ATP1A1 PE=1 SV=1	P05023	1	1	0.0008	0.000848896	0.08	0.0848896	0.0824448
72	High mobility group protein B1 OS=Homo sapiens OX=9606 GN=HMGB1 PE=1 SV=3	P09429	4	2	0.0032	0.00169779	0.32	0.169779	0.24489
73	Neuroendocrine convertase 1 OS=Homo sapiens OX=9606 GN=PCSK1 PE=1 SV=2	P29120	15	18	0.012	0.0152801	1.2	1.52801	1.36401
74	Poly(rC)-binding protein 2 OS=Homo sapiens OX=9606 GN=PCBP2 PE=1 SV=1	Q15366	2	3	0.0016	0.00254669	0.16	0.254669	0.207334
75	Amino acid transporter heavy chain SLC3A2 OS=Homo sapiens OX=9606 GN=SLC3A2 PE=1 SV=3	P08195	3	3	0.0024	0.00254669	0.24	0.254669	0.247334
76	Histone H3.3 OS=Homo sapiens OX=9606 GN=H3-3A PE=1 SV=2	P84243	10	8	0.008	0.00679117	0.8	0.679117	0.739559
77	Peroxiredoxin-4 OS=Homo sapiens OX=9606 GN=PRDX4 PE=1 SV=1	Q13162	1	1	0.0008	0.000848896	0.08	0.0848896	0.0824448
78	Heterogeneous nuclear ribonucleoprotein D0 OS=Homo sapiens OX=9606 GN=HNRNPD PE=1 SV=1	Q14103	1	1	0.0008	0.000848896	0.08	0.0848896	0.0824448
79	Neuroendocrine convertase 2 OS=Homo sapiens OX=9606 GN=PCSK2 PE=1 SV=2	P16519	11	11	0.0088	0.00933786	0.88	0.933786	0.906893
80	Small ribosomal subunit protein uS2 OS=Homo sapiens OX=9606 GN=RPSA PE=1 SV=4	P08865	2	3	0.0016	0.00254669	0.16	0.254669	0.207334
81	Hemopexin OS=Homo sapiens OX=9606 GN=HPX PE=1 SV=2	P02790	38	39	0.0304	0.033107	3.04	3.3107	3.17535
82	Polyadenylate-binding protein 1 OS=Homo sapiens OX=9606 GN=PABPC1 PE=1 SV=2	P11940	1	1	0.0008	0.000848896	0.08	0.0848896	0.0824448
83	Syntaxin-binding protein 1 OS=Homo sapiens OX=9606 GN=STXBP1 PE=1 SV=1	P61764	2	2	0.0016	0.00169779	0.16	0.169779	0.16489
84	Secretogranin-2 OS=Homo sapiens OX=9606 GN=SCG2 PE=1 SV=2	P13521	4	2	0.0032	0.00169779	0.32	0.169779	0.24489
85	Annexin A7 OS=Homo sapiens OX=9606 GN=ANXA7 PE=1 SV=3	P20073	4	3	0.0032	0.00254669	0.32	0.254669	0.287334
86	Large ribosomal subunit protein uL10 OS=Homo sapiens OX=9606 GN=RPLP0 PE=1 SV=1	P05388	2	2	0.0016	0.00169779	0.16	0.169779	0.16489
87	Histone H2A type 2-B OS=Homo sapiens OX=9606 GN=H2AC21 PE=1 SV=3	Q8IUE6	10	7	0.008	0.00594228	0.8	0.594228	0.697114
88	L-lactate dehydrogenase A chain OS=Homo sapiens OX=9606 GN=LDHA PE=1 SV=2	P00338	1	2	0.0008	0.00169779	0.08	0.169779	0.12489
89	Plectin OS=Homo sapiens OX=9606 GN=PLEC PE=1 SV=3	Q15149	1	1	0.0008	0.000848896	0.08	0.0848896	0.0824448
90	Annexin A10 OS=Homo sapiens OX=9606 GN=ANXA10 PE=1 SV=3	Q9UJ72	2	1	0.0016	0.000848896	0.16	0.0848896	0.122445
91	Alpha-1-antitrypsin OS=Homo sapiens OX=9606 GN=SERPINA1 PE=1 SV=3	P01009	2	1	0.0016	0.000848896	0.16	0.0848896	0.122445
92	Histone H3-7 OS=Homo sapiens OX=9606 GN=H3-7 PE=1 SV=1	Q5TEC6	6	6	0.0048	0.00509338	0.48	0.509338	0.494669
93	Ras-related protein Rab-10 OS=Homo sapiens OX=9606 GN=RAB10 PE=1 SV=1	P61026	1	2	0.0008	0.00169779	0.08	0.169779	0.12489
94	ProSAAS OS=Homo sapiens OX=9606 GN=PCSK1N PE=1 SV=1	Q9UHG2	4	4	0.0032	0.00339559	0.32	0.339559	0.329779
95	Ras-related protein Rap-1b OS=Homo sapiens OX=9606 GN=RAP1B PE=1 SV=1	P61224	4	2	0.0032	0.00169779	0.32	0.169779	0.24489	RAP1B
96	Hsc70-interacting protein OS=Homo sapiens OX=9606 GN=ST13 PE=1 SV=2	P50502	2	2	0.0016	0.00169779	0.16	0.169779	0.16489
97	Secretogranin-1 OS=Homo sapiens OX=9606 GN=CHGB PE=1 SV=2	P05060	2	2	0.0016	0.00169779	0.16	0.169779	0.16489
98	Fibronectin OS=Homo sapiens OX=9606 GN=FN1 PE=1 SV=5	P02751	4	2	0.0032	0.00169779	0.32	0.169779	0.24489
99	Insulin OS=Homo sapiens OX=9606 GN=INS PE=1 SV=1	P01308	4	2	0.0032	0.00169779	0.32	0.169779	0.24489
100	Histone H1.4 OS=Homo sapiens OX=9606 GN=H1-4 PE=1 SV=2	P10412	4	3	0.0032	0.00254669	0.32	0.254669	0.287334
101	Actin-related protein 3 OS=Homo sapiens OX=9606 GN=ACTR3 PE=1 SV=3	P61158	1	1	0.0008	0.000848896	0.08	0.0848896	0.0824448
102	Reticulon-4 OS=Homo sapiens OX=9606 GN=RTN4 PE=1 SV=2	Q9NQC3	1	1	0.0008	0.000848896	0.08	0.0848896	0.0824448
103	C-1-tetrahydrofolate synthase, cytoplasmic OS=Homo sapiens OX=9606 GN=MTHFD1 PE=1 SV=4	P11586	2	1	0.0016	0.000848896	0.16	0.0848896	0.122445
104	Small ribosomal subunit protein eS4, X isoform OS=Homo sapiens OX=9606 GN=RPS4X PE=1 SV=2	P62701	2	1	0.0016	0.000848896	0.16	0.0848896	0.122445
105	DNA replication licensing factor MCM3 OS=Homo sapiens OX=9606 GN=MCM3 PE=1 SV=3	P25205	1	1	0.0008	0.000848896	0.08	0.0848896	0.0824448
106	Mannosyl-oligosaccharide 1,2-alpha-mannosidase IA OS=Homo sapiens OX=9606 GN=MAN1A1 PE=1 SV=3	P33908	3	3	0.0024	0.00254669	0.24	0.254669	0.247334
107	Small ribosomal subunit protein uS13 OS=Homo sapiens OX=9606 GN=RPS18 PE=1 SV=3	P62269	2	1	0.0016	0.000848896	0.16	0.0848896	0.122445
108	Small ribosomal subunit protein uS15 OS=Homo sapiens OX=9606 GN=RPS13 PE=1 SV=2	P62277	1	1	0.0008	0.000848896	0.08	0.0848896	0.0824448
109	Apolipoprotein A-I OS=Homo sapiens OX=9606 GN=APOA1 PE=1 SV=1	P02647	4	3	0.0032	0.00254669	0.32	0.254669	0.287334
110	Serine/arginine-rich splicing factor 1 OS=Homo sapiens OX=9606 GN=SRSF1 PE=1 SV=2	Q07955	6	5	0.0048	0.00424448	0.48	0.424448	0.452224
111	Sorbitol dehydrogenase OS=Homo sapiens OX=9606 GN=SORD PE=1 SV=4	Q00796	1	1	0.0008	0.000848896	0.08	0.0848896	0.0824448
112	Large ribosomal subunit protein eL19 OS=Homo sapiens OX=9606 GN=RPL19 PE=1 SV=1	P84098	3	3	0.0024	0.00254669	0.24	0.254669	0.247334
113	Small ribosomal subunit protein eS10 OS=Homo sapiens OX=9606 GN=RPS10 PE=1 SV=1	P46783	1	1	0.0008	0.000848896	0.08	0.0848896	0.0824448
114	Large ribosomal subunit protein uL1 OS=Homo sapiens OX=9606 GN=RPL10A PE=1 SV=2	P62906	1	2	0.0008	0.00169779	0.08	0.169779	0.12489
115	Neuronal pentraxin-2 OS=Homo sapiens OX=9606 GN=NPTX2 PE=1 SV=2	P47972	1	1	0.0008	0.000848896	0.08	0.0848896	0.0824448
116	Epithelial cell adhesion molecule OS=Homo sapiens OX=9606 GN=EPCAM PE=1 SV=2	P16422	4	2	0.0032	0.00169779	0.32	0.169779	0.24489
117	Antithrombin-III OS=Homo sapiens OX=9606 GN=SERPINC1 PE=1 SV=1	P01008	4	4	0.0032	0.00339559	0.32	0.339559	0.329779
118	Heterochromatin protein 1-binding protein 3 OS=Homo sapiens OX=9606 GN=HP1BP3 PE=1 SV=1	Q5SSJ5	4	7	0.0032	0.00594228	0.32	0.594228	0.457114
119	Protein SET OS=Homo sapiens OX=9606 GN=SET PE=1 SV=3	Q01105	3	3	0.0024	0.00254669	0.24	0.254669	0.247334
120	Alpha-2-macroglobulin OS=Homo sapiens OX=9606 GN=A2M PE=1 SV=3	P01023	13	14	0.0104	0.0118846	1.04	1.18846	1.11423
121	Large ribosomal subunit protein P1 OS=Homo sapiens OX=9606 GN=RPLP1 PE=1 SV=1	P05386	2	1	0.0016	0.000848896	0.16	0.0848896	0.122445
122	Programmed cell death protein 5 OS=Homo sapiens OX=9606 GN=PDCD5 PE=1 SV=3	O14737	1	1	0.0008	0.000848896	0.08	0.0848896	0.0824448
123	Tyrosine--tRNA ligase, cytoplasmic OS=Homo sapiens OX=9606 GN=YARS1 PE=1 SV=4	P54577	2	1	0.0016	0.000848896	0.16	0.0848896	0.122445
124	Eukaryotic translation initiation factor 3 subunit C OS=Homo sapiens OX=9606 GN=EIF3C PE=1 SV=1	Q99613	4	1	0.0032	0.000848896	0.32	0.0848896	0.202445
125	Renin receptor OS=Homo sapiens OX=9606 GN=ATP6AP2 PE=1 SV=2	O75787	11	6	0.0088	0.00509338	0.88	0.509338	0.694669
126	Nucleosome assembly protein 1-like 4 OS=Homo sapiens OX=9606 GN=NAP1L4 PE=1 SV=1	Q99733	1	1	0.0008	0.000848896	0.08	0.0848896	0.0824448
127	Histone H1.5 OS=Homo sapiens OX=9606 GN=H1-5 PE=1 SV=3	P16401	3	3	0.0024	0.00254669	0.24	0.254669	0.247334
128	Unconventional myosin-Va OS=Homo sapiens OX=9606 GN=MYO5A PE=1 SV=2	Q9Y4I1	1	4	0.0008	0.00339559	0.08	0.339559	0.209779
129	Apolipoprotein A-IV OS=Homo sapiens OX=9606 GN=APOA4 PE=1 SV=4	P06727	3	2	0.0024	0.00169779	0.24	0.169779	0.20489
130	Serine/arginine-rich splicing factor 3 OS=Homo sapiens OX=9606 GN=SRSF3 PE=1 SV=1	P84103	1	1	0.0008	0.000848896	0.08	0.0848896	0.0824448
131	Large ribosomal subunit protein uL22 OS=Homo sapiens OX=9606 GN=RPL17 PE=1 SV=3	P18621	1	1	0.0008	0.000848896	0.08	0.0848896	0.0824448
132	Protein DEK OS=Homo sapiens OX=9606 GN=DEK PE=1 SV=1	P35659	2	2	0.0016	0.00169779	0.16	0.169779	0.16489
133	V-type proton ATPase subunit S1 OS=Homo sapiens OX=9606 GN=ATP6AP1 PE=1 SV=2	Q15904	1	1	0.0008	0.000848896	0.08	0.0848896	0.0824448
134	Ectonucleotide pyrophosphatase/phosphodiesterase family member 2 OS=Homo sapiens OX=9606 GN=ENPP2 PE=1 SV=3	Q13822	3	4	0.0024	0.00339559	0.24	0.339559	0.289779
135	Laminin subunit beta-1 OS=Homo sapiens OX=9606 GN=LAMB1 PE=1 SV=2	P07942	7	7	0.0056	0.00594228	0.56	0.594228	0.577114
136	Golgi membrane protein 1 OS=Homo sapiens OX=9606 GN=GOLM1 PE=1 SV=1	Q8NBJ4	1	1	0.0008	0.000848896	0.08	0.0848896	0.0824448
137	Serine/arginine-rich splicing factor 7 OS=Homo sapiens OX=9606 GN=SRSF7 PE=1 SV=1	Q16629	1	2	0.0008	0.00169779	0.08	0.169779	0.12489
138	Nuclear ubiquitous casein and cyclin-dependent kinase substrate 1 OS=Homo sapiens OX=9606 GN=NUCKS1 PE=1 SV=1	Q9H1E3	1	2	0.0008	0.00169779	0.08	0.169779	0.12489
139	Golgin subfamily B member 1 OS=Homo sapiens OX=9606 GN=GOLGB1 PE=1 SV=2	Q14789	2	1	0.0016	0.000848896	0.16	0.0848896	0.122445
140	Ubiquilin-1 OS=Homo sapiens OX=9606 GN=UBQLN1 PE=1 SV=2	Q9UMX0	3	2	0.0024	0.00169779	0.24	0.169779	0.20489
141	Tetraspanin-7 OS=Homo sapiens OX=9606 GN=TSPAN7 PE=1 SV=2	P41732	6	5	0.0048	0.00424448	0.48	0.424448	0.452224
142	Eukaryotic translation initiation factor 3 subunit F OS=Homo sapiens OX=9606 GN=EIF3F PE=1 SV=1	O00303	1	1	0.0008	0.000848896	0.08	0.0848896	0.0824448
143	Matrilin-2 OS=Homo sapiens OX=9606 GN=MATN2 PE=1 SV=4	O00339	8	7	0.0064	0.00594228	0.64	0.594228	0.617114
144	Huntingtin-interacting protein 1-related protein OS=Homo sapiens OX=9606 GN=HIP1R PE=1 SV=2	O75146	1	1	0.0008	0.000848896	0.08	0.0848896	0.0824448
145	Myosin-IIIa OS=Homo sapiens OX=9606 GN=MYO3A PE=1 SV=2	Q8NEV4	3	1	0.0024	0.000848896	0.24	0.0848896	0.162445
146	Synaptophysin OS=Homo sapiens OX=9606 GN=SYP PE=1 SV=3	P08247	1	1	0.0008	0.000848896	0.08	0.0848896	0.0824448
147	Complement C3 OS=Homo sapiens OX=9606 GN=C3 PE=1 SV=2	P01024	6	6	0.0048	0.00509338	0.48	0.509338	0.494669
148	Immunoglobulin gamma-1 heavy chain OS=Homo sapiens OX=9606 PE=1 SV=2	P0DOX5	8	4	0.0064	0.00339559	0.64	0.339559	0.489779
149	EGF-like repeat and discoidin I-like domain-containing protein 3 OS=Homo sapiens OX=9606 GN=EDIL3 PE=1 SV=1	O43854	4	6	0.0032	0.00509338	0.32	0.509338	0.414669
150	Complement C4-A OS=Homo sapiens OX=9606 GN=C4A PE=1 SV=2	P0C0L4	2	1	0.0016	0.000848896	0.16	0.0848896	0.122445
151	Protein phosphatase 1G OS=Homo sapiens OX=9606 GN=PPM1G PE=1 SV=1	O15355	2	2	0.0016	0.00169779	0.16	0.169779	0.16489
152	Chromobox protein homolog 5 OS=Homo sapiens OX=9606 GN=CBX5 PE=1 SV=1	P45973	2	1	0.0016	0.000848896	0.16	0.0848896	0.122445
153	BTB/POZ domain-containing protein 17 OS=Homo sapiens OX=9606 GN=BTBD17 PE=3 SV=1	A6NE02	6	6	0.0048	0.00509338	0.48	0.509338	0.494669
154	Syntenin-1 OS=Homo sapiens OX=9606 GN=SDCBP PE=1 SV=1	O00560	6	3	0.0048	0.00254669	0.48	0.254669	0.367334
155	Tumor susceptibility gene 101 protein OS=Homo sapiens OX=9606 GN=TSG101 PE=1 SV=2	Q99816	2	3	0.0016	0.00254669	0.16	0.254669	0.207334	TSG101
156	Putative RNA-binding protein Luc7-like 2 OS=Homo sapiens OX=9606 GN=LUC7L2 PE=1 SV=2	Q9Y383	1	1	0.0008	0.000848896	0.08	0.0848896	0.0824448
157	Inter-alpha-trypsin inhibitor heavy chain H4 OS=Homo sapiens OX=9606 GN=ITIH4 PE=1 SV=4	Q14624	5	3	0.004	0.00254669	0.4	0.254669	0.327334
158	CD81 antigen OS=Homo sapiens OX=9606 GN=CD81 PE=1 SV=1	P60033	3	1	0.0024	0.000848896	0.24	0.0848896	0.162445	CD81
159	Complement factor I OS=Homo sapiens OX=9606 GN=CFI PE=1 SV=2	P05156	2	3	0.0016	0.00254669	0.16	0.254669	0.207334
160	Protein tweety homolog 3 OS=Homo sapiens OX=9606 GN=TTYH3 PE=1 SV=3	Q9C0H2	4	4	0.0032	0.00339559	0.32	0.339559	0.329779
161	Proprotein convertase subtilisin/kexin type 9 OS=Homo sapiens OX=9606 GN=PCSK9 PE=1 SV=3	Q8NBP7	3	2	0.0024	0.00169779	0.24	0.169779	0.20489
162	Immunoglobulin kappa constant OS=Homo sapiens OX=9606 GN=IGKC PE=1 SV=2	P01834	2	2	0.0016	0.00169779	0.16	0.169779	0.16489
163	Beta-2-glycoprotein 1 OS=Homo sapiens OX=9606 GN=APOH PE=1 SV=3	P02749	2	3	0.0016	0.00254669	0.16	0.254669	0.207334
164	Immunoglobulin superfamily member 8 OS=Homo sapiens OX=9606 GN=IGSF8 PE=1 SV=1	Q969P0	2	2	0.0016	0.00169779	0.16	0.169779	0.16489
165	CD82 antigen OS=Homo sapiens OX=9606 GN=CD82 PE=1 SV=1	P27701	1	2	0.0008	0.00169779	0.08	0.169779	0.12489
166	Immunoglobulin lambda-1 light chain OS=Homo sapiens OX=9606 PE=1 SV=1	P0DOX8	2	1	0.0016	0.000848896	0.16	0.0848896	0.122445
		total counts	1250	1178

## Sheet: Islet control cleanup
// removed proteins not detected in both replicates
#	Identified Proteins	Accession Number	Islet Control_n1	Iselt Control_n2
1	Endoplasmic reticulum chaperone BiP OS=Homo sapiens OX=9606 GN=HSPA5 PE=1 SV=2	P11021	113	143
2	60 kDa heat shock protein, mitochondrial OS=Homo sapiens OX=9606 GN=HSPD1 PE=1 SV=2	P10809	108	113
3	Actin, cytoplasmic 2 OS=Homo sapiens OX=9606 GN=ACTG1 PE=1 SV=1	P63261	86	107
4	Aldehyde dehydrogenase 1A1 OS=Homo sapiens OX=9606 GN=ALDH1A1 PE=1 SV=2	P00352	97	109
5	Heat shock protein HSP 90-alpha OS=Homo sapiens OX=9606 GN=HSP90AA1 PE=1 SV=5	P07900	56	69
6	Glyceraldehyde-3-phosphate dehydrogenase OS=Homo sapiens OX=9606 GN=GAPDH PE=1 SV=3	P04406	83	104
7	Tubulin beta chain OS=Homo sapiens OX=9606 GN=TUBB PE=1 SV=2	P07437	67	78
8	Endoplasmin OS=Homo sapiens OX=9606 GN=HSP90B1 PE=1 SV=1	P14625	80	80
9	Tubulin beta-4B chain OS=Homo sapiens OX=9606 GN=TUBB4B PE=1 SV=1	P68371	64	71
10	Heat shock protein HSP 90-beta OS=Homo sapiens OX=9606 GN=HSP90AB1 PE=1 SV=4	P08238	52	57
11	Tubulin alpha-1A chain OS=Homo sapiens OX=9606 GN=TUBA1A PE=1 SV=1	Q71U36	62	67
12	Tubulin alpha-1B chain OS=Homo sapiens OX=9606 GN=TUBA1B PE=1 SV=1	P68363	62	67
13	Protein disulfide-isomerase A3 OS=Homo sapiens OX=9606 GN=PDIA3 PE=1 SV=4	P30101	75	91
14	Actin, alpha skeletal muscle OS=Homo sapiens OX=9606 GN=ACTA1 PE=1 SV=1	P68133	54	73
15	Heat shock 70 kDa protein 1A OS=Homo sapiens OX=9606 GN=HSPA1A PE=1 SV=1	P0DMV8	61	67
16	Alpha-enolase OS=Homo sapiens OX=9606 GN=ENO1 PE=1 SV=2	P06733	73	74
17	Heat shock cognate 71 kDa protein OS=Homo sapiens OX=9606 GN=HSPA8 PE=1 SV=1	P11142	49	48
18	Tubulin alpha-4A chain OS=Homo sapiens OX=9606 GN=TUBA4A PE=1 SV=1	P68366	58	65
19	Tubulin beta-4A chain OS=Homo sapiens OX=9606 GN=TUBB4A PE=1 SV=2	P04350	49	55
20	Clathrin heavy chain 1 OS=Homo sapiens OX=9606 GN=CLTC PE=1 SV=5	Q00610	50	67
21	Pyruvate kinase PKM OS=Homo sapiens OX=9606 GN=PKM PE=1 SV=4	P14618	63	65
22	Myosin-9 OS=Homo sapiens OX=9606 GN=MYH9 PE=1 SV=4	P35579	46	124
23	Protein disulfide-isomerase OS=Homo sapiens OX=9606 GN=P4HB PE=1 SV=3	P07237	67	71
24	Ubiquitin-like modifier-activating enzyme 1 OS=Homo sapiens OX=9606 GN=UBA1 PE=1 SV=3	P22314	39	56
25	Alpha-actinin-4 OS=Homo sapiens OX=9606 GN=ACTN4 PE=1 SV=2	O43707	46	64
26	Hydroxyacyl-coenzyme A dehydrogenase, mitochondrial OS=Homo sapiens OX=9606 GN=HADH PE=1 SV=3	Q16836	52	55
27	Elongation factor 2 OS=Homo sapiens OX=9606 GN=EEF2 PE=1 SV=4	P13639	45	47
28	Carboxypeptidase E OS=Homo sapiens OX=9606 GN=CPE PE=1 SV=1	P16870	58	53
29	Tubulin beta-3 chain OS=Homo sapiens OX=9606 GN=TUBB3 PE=1 SV=2	Q13509	40	49
30	ATP synthase subunit beta, mitochondrial OS=Homo sapiens OX=9606 GN=ATP5F1B PE=1 SV=3	P06576	53	62
31	ATP synthase subunit alpha, mitochondrial OS=Homo sapiens OX=9606 GN=ATP5F1A PE=1 SV=1	P25705	58	62
32	Stress-70 protein, mitochondrial OS=Homo sapiens OX=9606 GN=HSPA9 PE=1 SV=2	P38646	39	45
33	Transitional endoplasmic reticulum ATPase OS=Homo sapiens OX=9606 GN=VCP PE=1 SV=4	P55072	43	48
34	Myosin-10 OS=Homo sapiens OX=9606 GN=MYH10 PE=1 SV=3	P35580	19	47
35	Elongation factor 1-alpha 1 OS=Homo sapiens OX=9606 GN=EEF1A1 PE=1 SV=1	P68104	34	41
36	Phosphoglycerate kinase 1 OS=Homo sapiens OX=9606 GN=PGK1 PE=1 SV=3	P00558	48	50
37	Transketolase OS=Homo sapiens OX=9606 GN=TKT PE=1 SV=3	P29401	47	58
38	ATP-citrate synthase OS=Homo sapiens OX=9606 GN=ACLY PE=1 SV=3	P53396	34	50
39	Annexin A5 OS=Homo sapiens OX=9606 GN=ANXA5 PE=1 SV=2	P08758	50	60
40	Triosephosphate isomerase OS=Homo sapiens OX=9606 GN=TPI1 PE=1 SV=4	P60174	34	47
41	Vimentin OS=Homo sapiens OX=9606 GN=VIM PE=1 SV=4	P08670	67	83
42	Elongation factor 1-alpha 2 OS=Homo sapiens OX=9606 GN=EEF1A2 PE=1 SV=1	Q05639	25	35
43	Fructose-bisphosphate aldolase A OS=Homo sapiens OX=9606 GN=ALDOA PE=1 SV=2	P04075	48	50
44	Annexin A6 OS=Homo sapiens OX=9606 GN=ANXA6 PE=1 SV=3	P08133	61	59
45	Calreticulin OS=Homo sapiens OX=9606 GN=CALR PE=1 SV=1	P27797	47	40
46	Neutral alpha-glucosidase AB OS=Homo sapiens OX=9606 GN=GANAB PE=1 SV=3	Q14697	26	31
47	Malate dehydrogenase, mitochondrial OS=Homo sapiens OX=9606 GN=MDH2 PE=1 SV=3	P40926	32	53
48	Alpha-actinin-1 OS=Homo sapiens OX=9606 GN=ACTN1 PE=1 SV=2	P12814	32	42
49	Pro-glucagon OS=Homo sapiens OX=9606 GN=GCG PE=1 SV=3	P01275	41	113
50	Histone H2B type 1-D OS=Homo sapiens OX=9606 GN=H2BC5 PE=1 SV=2	P58876	9	39
51	Histone H2A.J OS=Homo sapiens OX=9606 GN=H2AJ PE=1 SV=1	Q9BTM1	10	20
52	Prelamin-A/C OS=Homo sapiens OX=9606 GN=LMNA PE=1 SV=1	P02545	51	57
53	Hypoxia up-regulated protein 1 OS=Homo sapiens OX=9606 GN=HYOU1 PE=1 SV=1	Q9Y4L1	51	46
54	Histone H2B type 2-E OS=Homo sapiens OX=9606 GN=H2BC21 PE=1 SV=3	Q16778	9	36
55	Protein disulfide-isomerase A6 OS=Homo sapiens OX=9606 GN=PDIA6 PE=1 SV=1	Q15084	31	41
56	Trifunctional enzyme subunit alpha, mitochondrial OS=Homo sapiens OX=9606 GN=HADHA PE=1 SV=2	P40939	30	34
57	Glucose-6-phosphate isomerase OS=Homo sapiens OX=9606 GN=GPI PE=1 SV=4	P06744	32	39
58	Protein disulfide-isomerase A4 OS=Homo sapiens OX=9606 GN=PDIA4 PE=1 SV=2	P13667	19	24
59	X-ray repair cross-complementing protein 6 OS=Homo sapiens OX=9606 GN=XRCC6 PE=1 SV=2	P12956	24	30
[truncated: 762 more rows]

## Sheet: Islet Ev cleanup
// removed proteins not detected in both replicates
[truncated: 1,033 more rows]

[truncated: 8 more sheets: Spheroid control cleanup, Spheroid ev cleanup , Islets_DEP, Islet control_unique, Islet EV_unique, Spheroids_DEP, Spheroid control_unique, Spheroid EV_unique]
